# Supplementary material for: Integrating bioinformatics analysis, machine learning, and experimental validation to identify pyroptosis-related genes in the diagnosis of sepsis combined with acute liver failure
Source: Hereditas. 2025 Aug 8;162:153. doi: 10.1186/s41065-025-00522-4 (PMC12333193; doi:10.1186/s41065-025-00522-4)
Supplement: Supplementary file 1 — Supplementary Material 1 [file 41065_2025_522_MOESM1_ESM.xlsx]

## Sheet: S1
	Table S1. Differentially expressed genes in sepsis
	ID	logFC	Average Expresion	T	P-Value	adjust P-Value	B	geneName
	ABI2	0.418639	5.18414	10.783	1.80151e-22	1.76386e-18	40.2561	ABI2
	MAZ	0.53608	5.48506	10.2018	1.27034e-20	6.21895e-17	36.1159	MAZ
	SMA4	-0.777466	6.90022	-9.95195	7.69559e-20	2.51158e-16	34.3638	SMA4
	MTMR10	-0.305998	7.00082	-9.7906	2.43965e-19	5.97166e-16	33.2417	MTMR10
	DNAJC8	-0.360573	8.00465	-9.73147	3.71627e-19	7.2772e-16	32.8324	DNAJC8
	GNPNAT1	0.465866	5.53738	9.70112	4.61022e-19	7.52312e-16	32.6228	GNPNAT1
	GABARAP	0.476131	8.43386	9.64347	6.93821e-19	8.63423e-16	32.2253	GABARAP
	IRF2	0.572636	6.83843	9.64111	7.05483e-19	8.63423e-16	32.2091	IRF2
	RPL29	0.637742	6.72008	9.49236	2.01509e-18	2.1922e-15	31.1887	RPL29
	PI4KA	0.380548	5.02726	9.40568	3.70222e-18	3.62484e-15	30.5973	PI4KA
	INPP5F	0.394658	4.29239	9.38595	4.25044e-18	3.78327e-15	30.4631	INPP5F
	HADHB	0.379644	8.04158	9.28467	8.61788e-18	7.03147e-15	29.776	HADHB
	DAZAP2	0.2929	10.7841	9.20726	1.47563e-17	1.11138e-14	29.2533	DAZAP2
	HNRNPA3P1	1.19296	3.79557	9.186	1.70997e-17	1.19588e-14	29.11	HNRNPA3P1
	TNC	-0.56346	3.86756	-9.17346	1.86502e-17	1.21736e-14	29.0257	TNC
	ANKRD40	0.32641	5.23905	9.14279	2.30586e-17	1.41104e-14	28.8195	ANKRD40
	RARS2	-0.363534	5.96214	-9.05006	4.37025e-17	2.51701e-14	28.1982	RARS2
	LASP1	0.335255	10.7516	8.9609	8.05753e-17	4.22611e-14	27.6037	LASP1
	C22orf39	0.461636	5.11716	8.95832	8.20101e-17	4.22611e-14	27.5866	C22orf39
	PHLDB3	0.519546	3.97757	8.93695	9.49177e-17	4.6467e-14	27.4446	PHLDB3
	LNPEP	0.457218	6.12623	8.90671	1.16699e-16	5.44096e-14	27.2439	LNPEP
	YME1L1	0.508653	6.86602	8.89856	1.23373e-16	5.49064e-14	27.1898	YME1L1
	NHLRC2	0.526566	3.9063	8.8906	1.30252e-16	5.54475e-14	27.1371	NHLRC2
	MLLT3	0.498839	3.90965	8.84731	1.74922e-16	7.1361e-14	26.8507	MLLT3
	IKZF2	0.410712	4.22009	8.8321	1.93979e-16	7.59698e-14	26.7502	IKZF2
	TNIP1	0.492387	8.85045	8.78887	2.60135e-16	9.7961e-14	26.4652	TNIP1
	IER2	0.377193	8.29354	8.72488	4.01122e-16	1.45459e-13	26.0446	IER2
	TBC1D24	0.75723	4.7231	8.71499	4.28841e-16	1.49957e-13	25.9797	TBC1D24
	PCBP1	0.378204	10.9004	8.591	9.87523e-16	3.33408e-13	25.1697	PCBP1
	IL10	-0.575688	7.9726	-8.57985	1.06411e-15	3.39782e-13	25.0971	IL10
	ATP6V1B2	0.431501	11.0815	8.57821	1.07581e-15	3.39782e-13	25.0865	ATP6V1B2
	ANKRD33	0.771059	5.03661	8.53383	1.44764e-15	4.42931e-13	24.7983	ANKRD33
	YWHAB	0.362869	9.65261	8.47206	2.18519e-15	6.48338e-13	24.3986	YWHAB
	SUZ12	-0.275713	8.1758	-8.40868	3.32885e-15	9.58611e-13	23.99	SUZ12
	PLEK	0.461785	10.6988	8.36034	4.58391e-15	1.28232e-12	23.6794	PLEK
	IL2RG	0.484204	7.33555	8.33253	5.5077e-15	1.49794e-12	23.5013	IL2RG
	ITCH	-0.387571	5.49374	-8.318	6.06126e-15	1.60394e-12	23.4083	ITCH
	PHIP	-0.291807	7.85431	-8.28299	7.63196e-15	1.96644e-12	23.1847	PHIP
	DNAH1	-0.362925	5.17954	-8.23977	1.01359e-14	2.54464e-12	22.9094	DNAH1
	GNAI2	0.318852	10.1855	8.22484	1.11783e-14	2.70717e-12	22.8144	GNAI2
	HNRNPK	0.376773	7.92459	8.22269	1.13363e-14	2.70717e-12	22.8008	HNRNPK
	ANKAR	-0.339908	3.06187	-8.19383	1.36926e-14	3.19199e-12	22.6176	ANKAR
	TNKS	0.330551	3.64362	8.1298	2.07903e-14	4.73391e-12	22.2124	TNKS
	DVL1	0.440158	4.71207	8.07261	3.0142e-14	6.70729e-12	21.8522	DVL1
	ARF1	0.325397	8.05753	8.05378	3.40528e-14	7.37698e-12	21.7338	ARF1
	HEMK1	0.405565	4.84988	8.05106	3.46585e-14	7.37698e-12	21.7167	HEMK1
	SEMA4F	-0.519757	4.67005	-8.01122	4.48395e-14	9.32249e-12	21.467	SEMA4F
	RPL27A	-0.384113	9.95678	-8.00826	4.57031e-14	9.32249e-12	21.4485	RPL27A
	GNB2	0.492102	8.40139	7.99347	5.02795e-14	1.00467e-11	21.3559	GNB2
	NEK8	-0.589063	4.55423	-7.93639	7.25938e-14	1.42153e-11	20.9998	NEK8
	HLA-E	0.381497	11.9868	7.92467	7.82661e-14	1.50256e-11	20.9269	HLA-E
	LARP1	0.356226	6.54484	7.90887	8.66111e-14	1.59469e-11	20.8287	LARP1
	IL18	-0.435146	8.95274	-7.81697	1.55784e-13	2.77324e-11	20.2596	IL18
	EGR1	0.464949	5.0475	7.78873	1.86429e-13	3.25952e-11	20.0856	EGR1
	RBM33	-0.427759	6.7556	-7.77958	1.97586e-13	3.39398e-11	20.0292	RBM33
	FLJ38717	-0.575662	7.04069	-7.74258	2.49815e-13	4.21714e-11	19.8019	FLJ38717
	PDCD11	0.312904	4.28283	7.72501	2.79199e-13	4.63328e-11	19.6942	PDCD11
	MAML1	0.327928	6.6881	7.71102	3.04996e-13	4.92823e-11	19.6085	MAML1
	SV2A	0.629929	4.65669	7.70632	3.14192e-13	4.92823e-11	19.5798	SV2A
	CACNG6	-1.00836	5.06982	-7.70499	3.16842e-13	4.92823e-11	19.5716	CACNG6
	NPHP3	-0.560562	5.19234	-7.70486	3.17106e-13	4.92823e-11	19.5708	NPHP3
	RTBDN	-0.379263	4.35041	-7.68437	3.60864e-13	5.52065e-11	19.4456	RTBDN
	MFSD11	-0.349309	7.23365	-7.67931	3.72547e-13	5.6117e-11	19.4147	MFSD11
	SCAMP2	0.345582	6.34292	7.67413	3.8492e-13	5.71023e-11	19.3831	SCAMP2
	NDUFB1	-0.333568	5.35526	-7.6686	3.98547e-13	5.82414e-11	19.3494	NDUFB1
	RAB5C	0.615523	7.80576	7.60672	5.87871e-13	8.46448e-11	18.9728	RAB5C
	FBXL2	0.462955	3.67426	7.56682	7.54568e-13	1.07072e-10	18.731	FBXL2
	NFKBIB	0.323507	5.26767	7.54712	8.53312e-13	1.19354e-10	18.6119	NFKBIB
	SLC2A11	1.25553	5.81817	7.54278	8.76715e-13	1.209e-10	18.5857	SLC2A11
	MIDN	0.374225	6.97808	7.53265	9.3387e-13	1.26993e-10	18.5246	MIDN
	TCEB3	0.273141	5.45808	7.523	9.91694e-13	1.31384e-10	18.4664	TCEB3
	CDIPT	0.362565	7.40325	7.52279	9.92995e-13	1.31384e-10	18.4651	CDIPT
	MBD4	-0.384968	8.70679	-7.51757	1.0258e-12	1.33915e-10	18.4337	MBD4
	NKTR	-0.559061	6.5223	-7.5052	1.10782e-12	1.40866e-10	18.3592	NKTR
	TTC13	-0.304165	7.16724	-7.46139	1.45386e-12	1.82497e-10	18.096	TTC13
	ATP5O	-0.275179	8.17811	-7.44444	1.61475e-12	2.00126e-10	17.9944	ATP5O
	RELA	0.315763	5.96328	7.44188	1.64052e-12	2.0078e-10	17.9791	RELA
	PLD4	0.325195	3.78453	7.43258	1.73762e-12	2.10038e-10	17.9234	PLD4
	ANKRD23	0.357676	3.74568	7.3748	2.48138e-12	2.96283e-10	17.5785	ANKRD23
	GPRASP1	0.59102	4.15102	7.37183	2.52703e-12	2.98098e-10	17.5609	GPRASP1
	CRYZL1	-0.305616	5.3743	-7.34459	2.98738e-12	3.48207e-10	17.3989	CRYZL1
	TOP3B	-0.311023	5.43599	-7.34223	3.03101e-12	3.49136e-10	17.3849	TOP3B
	RNASEH2C	-0.50678	5.16169	-7.28477	4.30828e-12	4.90492e-10	17.0446	RNASEH2C
	GABPB2	0.314581	6.67133	7.27591	4.54757e-12	5.11785e-10	16.9923	GABPB2
	GLTSCR2	-0.567168	8.74257	-7.26386	4.89438e-12	5.44555e-10	16.9212	GLTSCR2
	PRCC	0.26549	5.62229	7.25195	5.26253e-12	5.78938e-10	16.8511	PRCC
	SEMA4B	0.402359	7.76305	7.22211	6.30981e-12	6.77074e-10	16.6755	SEMA4B
	SKI	0.371196	5.34764	7.2218	6.32169e-12	6.77074e-10	16.6737	SKI
	AP4B1	-0.317706	6.43508	-7.22075	6.36204e-12	6.77074e-10	16.6675	AP4B1
	C4orf29	-0.435503	5.54575	-7.20551	6.9785e-12	7.34694e-10	16.5781	C4orf29
	CBR4	-0.368304	6.34437	-7.20216	7.12172e-12	7.41795e-10	16.5584	CBR4
	ARHGEF10L	0.410302	4.59675	7.1967	7.36154e-12	7.58703e-10	16.5264	ARHGEF10L
	RNF19B	0.495416	7.84613	7.19478	7.44733e-12	7.5955e-10	16.5152	RNF19B
	AGPAT1	0.41695	6.95012	7.17296	8.4993e-12	8.56257e-10	16.3874	AGPAT1
	ZNF721	-0.337819	7.05323	-7.17158	8.57045e-12	8.56257e-10	16.3793	ZNF721
	SIPA1L1	0.423918	4.78928	7.16811	8.75186e-12	8.6555e-10	16.3591	SIPA1L1
	ZNF638	0.315069	5.67229	7.14243	1.022e-11	1.00064e-09	16.2091	ZNF638
	ZNF213	0.434944	5.74936	7.14028	1.03535e-11	1.00367e-09	16.1966	ZNF213
	ARGLU1	-0.362432	8.57761	-7.11373	1.21487e-11	1.15679e-09	16.0419	ARGLU1
	MRPS21	-0.473857	6.96082	-7.11345	1.21692e-11	1.15679e-09	16.0403	MRPS21
	INPP4A	0.338424	5.39997	7.11063	1.23776e-11	1.16213e-09	16.0239	INPP4A
	NDRG1	0.334524	8.60093	7.10949	1.24628e-11	1.16213e-09	16.0173	NDRG1
	YWHAG	0.332012	7.84915	7.08855	1.41341e-11	1.30554e-09	15.8956	YWHAG
	POLR3H	-0.514476	5.00086	-7.07128	1.56764e-11	1.42221e-09	15.7955	POLR3H
	ARIH1	0.405509	5.99831	7.07116	1.56877e-11	1.42221e-09	15.7948	ARIH1
	NTN3	0.863838	4.59737	7.06456	1.63211e-11	1.45861e-09	15.7565	NTN3
	MTMR2	0.270256	4.01855	7.06388	1.63872e-11	1.45861e-09	15.7526	MTMR2
	WDR89	0.342139	3.96583	7.0297	2.01046e-11	1.77337e-09	15.555	WDR89
	AMOT	-0.426892	3.58136	-7.02506	2.06688e-11	1.80686e-09	15.5282	AMOT
	ZFP42	-0.297681	3.20203	-7.01547	2.18869e-11	1.89641e-09	15.4729	ZFP42
	PLCH2	-0.701529	4.88476	-6.99199	2.51728e-11	2.16199e-09	15.3377	PLCH2
	ASS1	0.341848	5.43915	6.97945	2.7122e-11	2.28924e-09	15.2657	ASS1
	FOXC2	-0.441128	4.05872	-6.95407	3.15335e-11	2.63885e-09	15.12	FOXC2
	HMOX2	0.365542	4.88507	6.95244	3.18394e-11	2.64186e-09	15.1107	HMOX2
	LYN	0.334575	11.795	6.94011	3.42534e-11	2.81828e-09	15.0401	LYN
	MSI2	0.671948	4.9462	6.935	3.53067e-11	2.88073e-09	15.0108	MSI2
	LLGL2	0.565064	3.89554	6.92818	3.676e-11	2.97452e-09	14.9719	LLGL2
	CHMP4B	0.312953	7.68153	6.91133	4.06115e-11	3.23744e-09	14.8756	CHMP4B
	FSCN1	0.41187	5.24622	6.91108	4.06706e-11	3.23744e-09	14.8742	FSCN1
	IQCC	0.62113	4.68974	6.9	4.34225e-11	3.42863e-09	14.811	IQCC
	MKNK2	0.317186	9.41088	6.89276	4.53163e-11	3.54953e-09	14.7697	MKNK2
	TUBA1C	0.313473	10.431	6.86446	5.35354e-11	4.12728e-09	14.6087	TUBA1C
	N6AMT1	-0.40361	3.67858	-6.85428	5.68376e-11	4.34763e-09	14.5509	N6AMT1
	PSAP	0.330267	11.9623	6.83823	6.24558e-11	4.74035e-09	14.4599	PSAP
	MAP1LC3B2	-0.447164	3.53003	-6.8177	7.04442e-11	5.30553e-09	14.3437	MAP1LC3B2
	TIMM23B	0.362222	3.93984	6.81636	7.09979e-11	5.30641e-09	14.3361	TIMM23B
	CCDC59	-0.275762	7.36333	-6.81348	7.2204e-11	5.35568e-09	14.3198	CCDC59
	MSL2	0.362334	5.53534	6.80754	7.47589e-11	5.46242e-09	14.2863	MSL2
	TOM1L2	0.349554	4.65792	6.80313	7.67121e-11	5.56362e-09	14.2614	TOM1L2
	LITAF	0.358904	10.6322	6.78583	8.4873e-11	6.11023e-09	14.1638	LITAF
	MPND	0.418438	5.01533	6.7844	8.55864e-11	6.11661e-09	14.1557	MPND
	JAGN1	0.291613	6.24258	6.76828	9.4022e-11	6.67079e-09	14.0649	JAGN1
	TUBA1B	0.251143	10.3748	6.76617	9.51849e-11	6.70471e-09	14.0531	TUBA1B
	CHTF8	0.340568	5.18908	6.76378	9.65191e-11	6.75013e-09	14.0396	CHTF8
	RBM12B	-0.356759	7.04246	-6.75884	9.93392e-11	6.89809e-09	14.0118	RBM12B
	R3HDM2	0.28119	5.87172	6.75622	1.00867e-10	6.95484e-09	13.9971	R3HDM2
	DPY30	-0.335924	7.7534	-6.74446	1.08009e-10	7.39523e-09	13.9311	DPY30
	NFE2L1	0.256467	6.72748	6.74215	1.0947e-10	7.44322e-09	13.9181	NFE2L1
	DENND5A	0.395328	9.07933	6.7341	1.14715e-10	7.74606e-09	13.8729	DENND5A
	TMEM184B	0.378521	6.84767	6.72708	1.19486e-10	8.01293e-09	13.8336	TMEM184B
	GPSM3	0.273355	10.2768	6.72011	1.24423e-10	8.28724e-09	13.7945	GPSM3
	PTPLAD2	-0.358923	7.41077	-6.71428	1.28703e-10	8.49606e-09	13.7619	PTPLAD2
	SECTM1	0.61564	6.56578	6.71349	1.29293e-10	8.49606e-09	13.7575	SECTM1
	ASXL2	-0.252638	7.82948	-6.68748	1.50308e-10	9.8111e-09	13.6121	ASXL2
	TMEM217	0.412257	3.79184	6.68328	1.54007e-10	9.98601e-09	13.5887	TMEM217
	PPAP2C	0.472447	4.18768	6.67805	1.58726e-10	1.02242e-08	13.5595	PPAP2C
	CAMK2N1	-0.509578	4.01135	-6.67598	1.60638e-10	1.02798e-08	13.548	CAMK2N1
	UBE2R2	0.44687	6.35694	6.67044	1.65862e-10	1.05451e-08	13.5171	UBE2R2
	TAF3	0.262122	3.62048	6.65915	1.77027e-10	1.11824e-08	13.4543	TAF3
	ALB	0.500704	3.59527	6.6554	1.80902e-10	1.13313e-08	13.4334	ALB
	CCDC125	-0.440232	7.71033	-6.65367	1.82714e-10	1.13313e-08	13.4237	CCDC125
	SFPQ	0.354165	5.84622	6.65353	1.82857e-10	1.13313e-08	13.423	SFPQ
	PRAF2	0.261887	6.19284	6.64853	1.88202e-10	1.15603e-08	13.3952	PRAF2
	ZBED5	-0.271685	7.5581	-6.64788	1.88913e-10	1.15603e-08	13.3916	ZBED5
	TMEM186	0.362323	4.95833	6.61667	2.26057e-10	1.37473e-08	13.2184	TMEM186
	CCDC65	-0.511667	3.62386	-6.60047	2.48077e-10	1.49933e-08	13.1287	CCDC65
	SPG7	-0.381368	5.97733	-6.59329	2.58513e-10	1.55282e-08	13.089	SPG7
	RPS11	-0.364243	10.5515	-6.58799	2.66471e-10	1.58122e-08	13.0598	RPS11
	COQ10A	0.371101	6.89355	6.58523	2.70722e-10	1.58519e-08	13.0445	COQ10A
	SEC13	0.255885	7.70012	6.58441	2.71996e-10	1.58519e-08	13.04	SEC13
	HNRNPA3	0.376121	6.42891	6.53826	3.54024e-10	2.02704e-08	12.7858	HNRNPA3
	RALGPS1	-0.356747	4.27568	-6.53614	3.58334e-10	2.03921e-08	12.7741	RALGPS1
	TRABD	-0.264912	8.80205	-6.53517	3.60314e-10	2.03921e-08	12.7688	TRABD
	LMAN1	0.329449	5.29535	6.53411	3.62487e-10	2.03972e-08	12.763	LMAN1
	TMEM50B	-0.320076	5.71587	-6.527	3.77462e-10	2.11185e-08	12.724	TMEM50B
	EPB41L4A	0.280064	4.01686	6.52206	3.88231e-10	2.15975e-08	12.6969	EPB41L4A
	DIS3L2	0.301678	4.40349	6.51728	3.98925e-10	2.20671e-08	12.6707	DIS3L2
	PRR13	0.333326	9.47007	6.51453	4.05207e-10	2.22886e-08	12.6556	PRR13
	PSMD11	0.27825	5.45614	6.49915	4.42196e-10	2.4053e-08	12.5714	PSMD11
	CSNK1E	-0.383671	5.98243	-6.48533	4.78253e-10	2.58706e-08	12.4958	CSNK1E
	UTP6	-0.273094	6.9613	-6.48236	4.86377e-10	2.61655e-08	12.4796	UTP6
	POLR3E	-0.374281	5.19684	-6.47608	5.04e-10	2.69654e-08	12.4453	POLR3E
	FAM193B	0.445108	6.26888	6.46496	5.36736e-10	2.85608e-08	12.3846	FAM193B
	ZNF469	0.330368	4.41718	6.45994	5.52192e-10	2.92244e-08	12.3573	ZNF469
	STAT3	0.323575	8.55483	6.43877	6.22293e-10	3.27574e-08	12.2421	STAT3
	CLCC1	0.283441	4.54969	6.43208	6.46218e-10	3.38349e-08	12.2057	CLCC1
	HIATL2	-0.366031	9.31753	-6.42149	6.85928e-10	3.5723e-08	12.1483	HIATL2
	TRAF3	0.349899	4.54539	6.41501	7.11423e-10	3.68547e-08	12.1131	TRAF3
	CHD9	-0.332243	7.32937	-6.4074	7.42515e-10	3.8263e-08	12.0719	CHD9
	CSF2RB	0.730608	7.64263	6.40009	7.73668e-10	3.96596e-08	12.0323	CSF2RB
	SENP2	0.273016	5.99165	6.3975	7.85007e-10	4.00313e-08	12.0183	SENP2
	HIF1AN	0.29235	6.33274	6.39449	7.98398e-10	4.05032e-08	12.002	HIF1AN
	PPA2	-0.260474	7.54905	-6.3906	8.16001e-10	4.11828e-08	11.981	PPA2
	MAP1S	0.384155	6.35127	6.37972	8.67356e-10	4.35502e-08	11.9222	MAP1S
	PLAUR	0.530675	7.36545	6.37206	9.05403e-10	4.52286e-08	11.8808	PLAUR
	APOBEC3D	-0.41781	5.61209	-6.37085	9.11546e-10	4.53043e-08	11.8743	APOBEC3D
	ZCWPW1	-0.325357	5.53077	-6.36729	9.29895e-10	4.59829e-08	11.8551	ZCWPW1
	COQ7	-0.254749	4.06494	-6.3573	9.83363e-10	4.83825e-08	11.8013	COQ7
	ARHGAP5	0.365565	3.37763	6.32679	1.16595e-09	5.70791e-08	11.6372	ARHGAP5
	CBX8	0.410059	3.64629	6.32137	1.20172e-09	5.85376e-08	11.6081	CBX8
	KIAA0247	0.368641	8.85426	6.31814	1.22356e-09	5.93064e-08	11.5908	KIAA0247
	SMPD1	0.338025	5.28083	6.31694	1.23176e-09	5.94095e-08	11.5844	SMPD1
	RBM5	-0.254527	8.96923	-6.3156	1.241e-09	5.94722e-08	11.5772	RBM5
	ZC3H18	0.34423	4.90551	6.31499	1.24521e-09	5.94722e-08	11.5739	ZC3H18
	NDUFA6	-0.286445	7.0401	-6.31055	1.27634e-09	6.06633e-08	11.5501	NDUFA6
	GKAP1	0.367644	3.88438	6.30755	1.29783e-09	6.13866e-08	11.5341	GKAP1
	USP49	-0.327551	7.33677	-6.30342	1.32801e-09	6.2512e-08	11.5119	USP49
	C17orf70	-0.389906	6.57736	-6.29658	1.37943e-09	6.46219e-08	11.4754	C17orf70
	KLHL24	-0.298029	6.6103	-6.28611	1.46199e-09	6.81636e-08	11.4194	KLHL24
	ATP5G1	0.376207	6.45327	6.27996	1.51274e-09	7.01301e-08	11.3865	ATP5G1
	MYADM	0.391782	9.65145	6.27928	1.51849e-09	7.01301e-08	11.3829	MYADM
	VDR	0.366388	5.27699	6.26448	1.64829e-09	7.54129e-08	11.3039	VDR
	MYH9	0.28274	10.29	6.25317	1.75468e-09	7.99075e-08	11.2437	MYH9
	RNF169	0.324096	5.42721	6.23975	1.88979e-09	8.52668e-08	11.1723	RNF169
	BOK	0.38673	4.13445	6.23208	1.97149e-09	8.85452e-08	11.1316	BOK
	IRX1	0.253287	4.47579	6.21572	2.15753e-09	9.60197e-08	11.0448	IRX1
	TM9SF2	0.2677	9.63442	6.21344	2.18483e-09	9.67951e-08	11.0327	TM9SF2
	TES	0.354311	5.68638	6.19325	2.44132e-09	1.07236e-07	10.9259	TES
	ZFP36	0.42446	10.5494	6.19317	2.44241e-09	1.07236e-07	10.9255	ZFP36
	RHOG	0.377499	11.2045	6.18338	2.57726e-09	1.12651e-07	10.8738	RHOG
	MKLN1	-0.268662	7.41341	-6.18215	2.59481e-09	1.12912e-07	10.8672	MKLN1
	EIF4A2	-0.268499	7.23104	-6.18134	2.60628e-09	1.12912e-07	10.863	EIF4A2
	SERPINA10	-0.588172	4.55018	-6.16856	2.7955e-09	1.20047e-07	10.7956	SERPINA10
	IPO11	0.435602	5.54439	6.16519	2.84761e-09	1.21751e-07	10.7778	IPO11
	C2orf69	-0.396897	9.48214	-6.15294	3.04509e-09	1.29628e-07	10.7133	C2orf69
	WAS	0.303585	10.2406	6.13966	3.27433e-09	1.38783e-07	10.6435	WAS
	PSMB2	0.261896	7.34564	6.12762	3.49654e-09	1.4693e-07	10.5803	PSMB2
	FTH1	0.371869	9.48875	6.11719	3.7012e-09	1.54865e-07	10.5256	FTH1
	ALDOB	-0.319524	3.49359	-6.11039	3.84065e-09	1.59962e-07	10.4901	ALDOB
	CPSF1	-0.311033	5.75986	-6.10968	3.85569e-09	1.59962e-07	10.4863	CPSF1
	AGAP6	-0.432203	5.27395	-6.10407	3.97507e-09	1.64219e-07	10.457	AGAP6
	MAP2K1	0.295865	8.24803	6.09543	4.16639e-09	1.714e-07	10.4118	MAP2K1
	CYTIP	0.531766	7.46045	6.09342	4.21211e-09	1.72556e-07	10.4013	CYTIP
	TTC14	-0.362833	6.95177	-6.08606	4.38375e-09	1.78839e-07	10.3629	TTC14
	CAV2	0.360898	3.49332	6.07967	4.53849e-09	1.83671e-07	10.3295	CAV2
	POGZ	-0.302962	5.3375	-6.07962	4.53971e-09	1.83671e-07	10.3293	POGZ
	APOOL	0.332069	4.1461	6.06862	4.81852e-09	1.9356e-07	10.272	APOOL
	ALKBH6	-0.276993	5.9411	-6.06843	4.82368e-09	1.9356e-07	10.2709	ALKBH6
	RPS14	-0.263571	8.95407	-6.0563	5.15084e-09	2.04328e-07	10.2079	RPS14
	TNFRSF1B	0.336826	10.2941	6.04266	5.54502e-09	2.18917e-07	10.137	TNFRSF1B
	TLE3	0.484393	6.78501	6.02734	6.02297e-09	2.36831e-07	10.0575	TLE3
	TNK2	-0.26293	7.36893	-6.02546	6.08427e-09	2.38284e-07	10.0478	TNK2
	C8orf48	0.27024	3.64743	6.01852	6.31617e-09	2.46381e-07	10.0118	C8orf48
	KHSRP	0.265165	6.25148	6.00468	6.80462e-09	2.64381e-07	9.94026	KHSRP
	CAPRIN1	0.274701	5.41288	5.99833	7.04072e-09	2.72473e-07	9.90749	CAPRIN1
	DIP2A	-0.284293	4.8126	-5.98228	7.67438e-09	2.94666e-07	9.82469	DIP2A
	AMT	-0.428947	6.0878	-5.97544	7.96125e-09	3.04487e-07	9.78943	AMT
	CLOCK	0.335403	4.4636	5.96323	8.49906e-09	3.23791e-07	9.72664	CLOCK
	ANP32A	0.443956	6.23272	5.96007	8.64375e-09	3.28027e-07	9.71042	ANP32A
	SHROOM4	-0.317257	7.18566	-5.94595	9.32151e-09	3.52382e-07	9.63791	SHROOM4
	MAX	0.309968	6.44061	5.9391	9.66863e-09	3.64098e-07	9.6028	MAX
	PTPN6	0.284905	10.2038	5.93803	9.72399e-09	3.6478e-07	9.59732	PTPN6
	ADAL	0.279796	3.85627	5.93729	9.76246e-09	3.64825e-07	9.59352	ADAL
	DTWD2	-0.373249	8.09487	-5.93447	9.91062e-09	3.68954e-07	9.57906	DTWD2
	FANCD2	-0.375565	4.72049	-5.92809	1.02537e-08	3.80279e-07	9.54638	FANCD2
	AATK	0.33665	6.00411	5.92412	1.04729e-08	3.86943e-07	9.52606	AATK
	ORAOV1	-0.285902	4.93014	-5.92187	1.05988e-08	3.90125e-07	9.51458	ORAOV1
	INTU	0.413071	3.19796	5.92043	1.06805e-08	3.9166e-07	9.50721	INTU
	SAMHD1	0.583201	5.84426	5.90884	1.13601e-08	4.15023e-07	9.44798	SAMHD1
	RPS8	-0.333665	7.79395	-5.90153	1.18099e-08	4.29855e-07	9.41069	RPS8
	PSG3	0.556993	4.78535	5.89602	1.2161e-08	4.40992e-07	9.38257	PSG3
	SCNN1D	-0.360677	4.49325	-5.86349	1.44486e-08	5.20097e-07	9.2171	SCNN1D
	ZYX	0.358584	9.8759	5.85336	1.52428e-08	5.46675e-07	9.16574	ZYX
	RPL34	0.443624	7.61464	5.84735	1.57348e-08	5.6226e-07	9.13525	RPL34
	C2orf49	0.316466	5.44988	5.83906	1.64382e-08	5.83139e-07	9.09328	C2orf49
	DMC1	-0.319952	7.62086	-5.83358	1.69196e-08	5.9805e-07	9.06558	DMC1
	KDELR2	0.32692	7.46775	5.82836	1.73911e-08	6.12505e-07	9.0392	KDELR2
	USP47	-0.399098	5.20349	-5.82627	1.75838e-08	6.17073e-07	9.02863	USP47
	PIN4	-0.280773	4.46271	-5.82355	1.78376e-08	6.23743e-07	9.01488	PIN4
	PSG9	0.543914	4.40079	5.81334	1.88217e-08	6.55814e-07	8.96335	PSG9
	LOC643733	-0.402814	3.94026	-5.81046	1.91088e-08	6.63455e-07	8.94883	LOC643733
	IGF2R	0.372278	10.1827	5.80829	1.93274e-08	6.68672e-07	8.93792	IGF2R
	EEF1D	-0.276343	8.24537	-5.80404	1.97641e-08	6.79957e-07	8.91648	EEF1D
	PNMA3	-0.548812	4.80738	-5.80342	1.98284e-08	6.79957e-07	8.91336	PNMA3
	SPC25	-0.488015	3.58011	-5.8031	1.98619e-08	6.79957e-07	8.91174	SPC25
	ANKRD17	0.262913	5.84426	5.79903	2.02903e-08	6.92204e-07	8.89127	ANKRD17
	MON2	-0.262428	6.64191	-5.79728	2.04781e-08	6.96186e-07	8.88243	MON2
	ZNF346	-0.437091	4.6693	-5.79342	2.08967e-08	7.07957e-07	8.86302	ZNF346
	ACTN1	0.314023	9.57091	5.78987	2.12892e-08	7.18766e-07	8.84517	ACTN1
	CAMTA1	-0.340103	4.14292	-5.78331	2.20333e-08	7.41332e-07	8.81221	CAMTA1
	COMMD6	-0.27606	8.5738	-5.78105	2.22957e-08	7.44979e-07	8.80086	COMMD6
	PIN1	-0.264887	7.42392	-5.78017	2.23987e-08	7.44979e-07	8.79643	PIN1
	GPR1	-0.377826	5.44077	-5.77968	2.24568e-08	7.44979e-07	8.79395	GPR1
	CDC42EP2	0.411309	6.26389	5.77949	2.24794e-08	7.44979e-07	8.79299	CDC42EP2
	ANGEL2	-0.285001	6.79921	-5.77912	2.25221e-08	7.44979e-07	8.79117	ANGEL2
	DTX3L	0.626499	6.68633	5.77411	2.31207e-08	7.62205e-07	8.766	DTX3L
	ITFG2	-0.451901	4.96445	-5.75424	2.56507e-08	8.4277e-07	8.66641	ITFG2
	LCP1	0.270264	12.5655	5.75058	2.61445e-08	8.51583e-07	8.64812	LCP1
	OVGP1	-0.404418	4.63538	-5.75037	2.61738e-08	8.51583e-07	8.64705	OVGP1
	CRIP2	-0.669501	4.86799	-5.74166	2.73886e-08	8.85022e-07	8.60355	CRIP2
	HRK	-0.686199	3.97003	-5.73674	2.81e-08	9.02058e-07	8.57896	HRK
	FAM160B2	-0.30568	4.91918	-5.73231	2.87551e-08	9.14851e-07	8.55686	FAM160B2
	MLF2	0.281399	7.91746	5.73216	2.87789e-08	9.14851e-07	8.55607	MLF2
	UXS1	0.332581	4.93905	5.72302	3.01793e-08	9.5318e-07	8.51051	UXS1
	ZNF789	-0.341031	4.22557	-5.72098	3.05004e-08	9.60223e-07	8.50037	ZNF789
	SMNDC1	0.260868	7.82221	5.71718	3.11092e-08	9.76218e-07	8.48142	SMNDC1
	ZNF486	-0.29852	8.22989	-5.70093	3.38461e-08	1.05133e-06	8.40059	ZNF486
	SHISA5	0.355995	10.0636	5.70019	3.39763e-08	1.05133e-06	8.39691	SHISA5
	SH3BP5L	0.407227	6.51079	5.69984	3.40384e-08	1.05133e-06	8.39516	SH3BP5L
	GCH1	0.631412	6.65595	5.6857	3.6624e-08	1.12613e-06	8.32498	GCH1
	TCTN1	-0.445869	4.74222	-5.68535	3.66904e-08	1.12613e-06	8.32324	TCTN1
	ZNF687	0.317037	4.78584	5.67922	3.78727e-08	1.15879e-06	8.29285	ZNF687
	COPS4	-0.268872	6.01289	-5.67102	3.95111e-08	1.20515e-06	8.25226	COPS4
	STX17	0.278145	4.0669	5.66927	3.98707e-08	1.21234e-06	8.24358	STX17
	PNPLA7	-0.452462	4.62069	-5.66234	4.13225e-08	1.24489e-06	8.20931	PNPLA7
	TTYH3	0.391605	6.37743	5.6592	4.19972e-08	1.25748e-06	8.19378	TTYH3
	LRRC14	-0.355557	5.08067	-5.65151	4.36958e-08	1.30435e-06	8.15579	LRRC14
	BTAF1	-0.381846	7.55193	-5.64985	4.407e-08	1.30754e-06	8.14762	BTAF1
	GAB2	0.322209	6.95921	5.64686	4.47538e-08	1.32382e-06	8.13287	GAB2
	WWC3	0.353762	7.45353	5.64451	4.52982e-08	1.33562e-06	8.12129	WWC3
	LSP1	0.299352	7.42528	5.64397	4.54256e-08	1.33562e-06	8.1186	LSP1
	CAT	-0.407875	8.62675	-5.63382	4.78608e-08	1.40301e-06	8.06857	CAT
	KIAA0040	0.375105	6.89496	5.61423	5.29241e-08	1.53763e-06	7.97224	KIAA0040
	LSR	0.322108	3.88646	5.59579	5.81647e-08	1.68468e-06	7.88181	LSR
	TAF6L	-0.366996	4.29529	-5.59524	5.83299e-08	1.68468e-06	7.87909	TAF6L
	SIK1	0.305998	3.99387	5.59239	5.9186e-08	1.70438e-06	7.86514	SIK1
	YIPF6	-0.424464	7.91478	-5.58362	6.18968e-08	1.77722e-06	7.82225	YIPF6
	C11orf84	0.26347	4.11349	5.58274	6.2177e-08	1.78004e-06	7.81793	C11orf84
	AP1S1	0.305646	4.69836	5.57853	6.35279e-08	1.81341e-06	7.79735	AP1S1
	RBM18	0.335633	5.12405	5.57471	6.47796e-08	1.84377e-06	7.77866	RBM18
	FXR2	0.25169	6.11383	5.57041	6.62145e-08	1.87915e-06	7.75769	FXR2
	EDARADD	-0.300451	4.50704	-5.56937	6.65684e-08	1.88373e-06	7.75258	EDARADD
	RNF170	-0.302063	5.21374	-5.56602	6.7712e-08	1.90508e-06	7.73628	RNF170
	ANAPC4	-0.273215	7.68026	-5.55586	7.13096e-08	1.99483e-06	7.68672	ANAPC4
	RELB	0.409569	5.88543	5.54821	7.41376e-08	2.06804e-06	7.64949	RELB
	SLC25A42	-0.280745	4.59844	-5.54495	7.53755e-08	2.09065e-06	7.63364	SLC25A42
	CYP2R1	-0.400919	4.48154	-5.53066	8.10509e-08	2.24172e-06	7.56415	CYP2R1
	COX7C	-0.303441	9.23296	-5.50751	9.11313e-08	2.49935e-06	7.45197	COX7C
	TOP1P2	0.408429	4.02694	5.50451	9.25245e-08	2.53047e-06	7.43745	TOP1P2
	PROK1	0.395568	4.03628	5.50047	9.44332e-08	2.56832e-06	7.41791	PROK1
	SPN	-0.279883	5.593	-5.49979	9.47574e-08	2.57e-06	7.41463	SPN
	TRIM27	0.344915	6.64874	5.49641	9.63874e-08	2.59411e-06	7.39832	TRIM27
	VAMP1	-0.328957	6.72237	-5.49317	9.79804e-08	2.62829e-06	7.38263	VAMP1
	APH1A	0.291984	6.19419	5.47872	1.05384e-07	2.81915e-06	7.31295	APH1A
	SNRPD2	-0.385598	9.61381	-5.47359	1.08143e-07	2.86946e-06	7.28822	SNRPD2
	TRIM52	-0.254617	6.28882	-5.47222	1.08891e-07	2.87422e-06	7.28163	TRIM52
	NDUFB2	-0.287441	8.23671	-5.47218	1.0891e-07	2.87422e-06	7.28146	NDUFB2
	RPS7	0.534411	6.97449	5.46908	1.10626e-07	2.91166e-06	7.26651	RPS7
	LMTK3	-0.366821	3.88316	-5.46236	1.14429e-07	3.00369e-06	7.23418	LMTK3
	LIX1L	0.267226	5.74478	5.44904	1.22346e-07	3.20291e-06	7.1702	LIX1L
	ERP27	-0.339454	6.37852	-5.44431	1.25281e-07	3.27101e-06	7.14753	ERP27
	NOL12	-0.279923	6.55071	-5.44185	1.26834e-07	3.30275e-06	7.13575	NOL12
	TNFSF13	0.393315	5.60386	5.42703	1.36608e-07	3.54783e-06	7.06476	TNFSF13
	LIMK1	0.34157	4.18225	5.42534	1.37767e-07	3.56846e-06	7.05669	LIMK1
	FMNL1	0.314572	6.26241	5.41423	1.45638e-07	3.75249e-06	7.00357	FMNL1
	MAN2C1	-0.452002	5.30328	-5.40535	1.52239e-07	3.91227e-06	6.96119	MAN2C1
	LGALS3BP	0.630626	4.46601	5.401	1.55572e-07	3.98745e-06	6.94049	LGALS3BP
	MAP4	0.32202	4.79266	5.39597	1.59523e-07	4.06741e-06	6.91652	MAP4
	TNFRSF1A	0.294553	9.95688	5.3912	1.63355e-07	4.15432e-06	6.89383	TNFRSF1A
	ACACB	-0.527813	4.61612	-5.39014	1.64224e-07	4.16559e-06	6.88876	ACACB
	SAP18	0.29041	6.59803	5.38629	1.67402e-07	4.22975e-06	6.87044	SAP18
	IFNGR2	0.315883	11.0252	5.38603	1.67618e-07	4.22975e-06	6.86921	IFNGR2
	BLZF1	-0.354977	6.83371	-5.36877	1.82633e-07	4.5574e-06	6.78722	BLZF1
	HP1BP3	0.259844	6.24631	5.36844	1.82929e-07	4.5574e-06	6.78568	HP1BP3
	DGCR6L	-0.341916	5.52646	-5.36325	1.87703e-07	4.66446e-06	6.76106	DGCR6L
	BPHL	-0.340509	4.32016	-5.36184	1.89022e-07	4.68534e-06	6.75437	BPHL
	VPS72	0.266928	5.94692	5.35243	1.98043e-07	4.85975e-06	6.70983	VPS72
	LMNB1	0.662925	7.01103	5.35062	1.99828e-07	4.89129e-06	6.70126	LMNB1
	PARM1	-0.413824	4.29895	-5.34452	2.05946e-07	5.02848e-06	6.67244	PARM1
	TMEM127	0.299586	6.6027	5.34317	2.07326e-07	5.04957e-06	6.66606	TMEM127
	C5orf34	0.351574	3.49717	5.33716	2.13585e-07	5.18912e-06	6.63765	C5orf34
	ZNF200	0.361458	6.53647	5.33182	2.19297e-07	5.31469e-06	6.61244	ZNF200
	SPATA2L	0.261762	6.51517	5.31919	2.33393e-07	5.62845e-06	6.55294	SPATA2L
	IDUA	-0.397216	4.3867	-5.31431	2.39077e-07	5.73726e-06	6.52996	IDUA
	RPN2	0.342237	7.94196	5.31222	2.41556e-07	5.78257e-06	6.52011	RPN2
	MEX3A	0.256857	4.72231	5.31086	2.43176e-07	5.78323e-06	6.51373	MEX3A
	CD8B	-0.391662	3.6843	-5.31084	2.43204e-07	5.78323e-06	6.51362	CD8B
	TRMT2B	-0.286846	4.51788	-5.31071	2.43355e-07	5.78323e-06	6.51302	TRMT2B
	PTAFR	0.338873	9.11125	5.28647	2.74153e-07	6.46804e-06	6.39924	PTAFR
	SLC30A7	-0.275693	8.0667	-5.28174	2.80591e-07	6.60401e-06	6.37708	SLC30A7
	CTSZ	0.47205	6.54038	5.26656	3.02257e-07	7.0799e-06	6.30608	CTSZ
	NDUFS2	0.253925	5.35983	5.26293	3.07665e-07	7.16288e-06	6.28915	NDUFS2
	APOL1	0.549385	4.97504	5.26107	3.10489e-07	7.20378e-06	6.28043	APOL1
	RP9	-0.279815	5.7074	-5.25742	3.16073e-07	7.316e-06	6.26342	RP9
	SH3BP2	-0.309062	5.6293	-5.25162	3.25166e-07	7.50269e-06	6.23635	SH3BP2
	ZNF451	-0.285769	5.66349	-5.2513	3.25671e-07	7.50269e-06	6.23487	ZNF451
	FBXW9	-0.324718	5.14317	-5.24752	3.31726e-07	7.62425e-06	6.21729	FBXW9
	DSP	0.252217	3.14355	5.24173	3.41233e-07	7.82438e-06	6.19033	DSP
	ZNF408	0.333321	6.03982	5.23908	3.45671e-07	7.90762e-06	6.178	ZNF408
	ABHD2	0.514752	6.46643	5.23124	3.59142e-07	8.13971e-06	6.14152	ABHD2
	ZFAND3	0.295355	7.14913	5.22773	3.65328e-07	8.2608e-06	6.12522	ZFAND3
	HMOX1	0.634551	6.66844	5.22627	3.67937e-07	8.30063e-06	6.11843	HMOX1
	IQGAP1	0.267741	9.60638	5.22467	3.70811e-07	8.34623e-06	6.11101	IQGAP1
	ZNFX1	0.294801	8.81894	5.22187	3.75888e-07	8.42178e-06	6.09804	ZNFX1
	FCN1	0.415634	11.7331	5.21714	3.84637e-07	8.55904e-06	6.07609	FCN1
	FAM134C	0.311376	6.27488	5.20348	4.11016e-07	9.04327e-06	6.01281	FAM134C
	ZDHHC14	-0.42154	4.36189	-5.19841	4.21251e-07	9.22701e-06	5.98935	ZDHHC14
	C2orf16	-0.271818	4.21947	-5.19745	4.23213e-07	9.24928e-06	5.98492	C2orf16
	ATP6V0D1	0.295598	9.86685	5.19537	4.27504e-07	9.28091e-06	5.9753	ATP6V0D1
	TXNDC12	-0.334165	9.05231	-5.18708	4.45015e-07	9.61841e-06	5.93701	TXNDC12
	MBTD1	-0.323979	5.63508	-5.18093	4.58449e-07	9.88696e-06	5.90865	MBTD1
	CDKN2B	0.347934	3.79628	5.17834	4.64232e-07	9.96774e-06	5.8967	CDKN2B
	LRP10	0.284278	10.2053	5.17136	4.80145e-07	1.02644e-05	5.86456	LRP10
	SLFN13	-0.529178	4.43251	-5.16551	4.93886e-07	1.05352e-05	5.83766	SLFN13
	KLHL21	0.327439	6.64441	5.16477	4.95673e-07	1.05503e-05	5.83421	KLHL21
	HBS1L	-0.274389	4.35889	-5.15958	5.08223e-07	1.0794e-05	5.81037	HBS1L
	E4F1	-0.261351	6.91406	-5.15163	5.28079e-07	1.11672e-05	5.77384	E4F1
	PPDPF	0.52947	6.0439	5.1471	5.397e-07	1.13884e-05	5.75309	PPDPF
	SS18L2	-0.259589	8.50156	-5.14179	5.53667e-07	1.16329e-05	5.72873	SS18L2
	HMG20A	0.308335	5.35808	5.12324	6.05241e-07	1.26622e-05	5.64385	HMG20A
	COX6C	-0.320279	8.84109	-5.11238	6.37569e-07	1.32255e-05	5.59427	COX6C
	MYD88	0.290679	10.1814	5.10851	6.49517e-07	1.34449e-05	5.57658	MYD88
	CYCS	-0.326727	4.48867	-5.10612	6.56968e-07	1.35475e-05	5.56571	CYCS
	C6orf89	0.325311	5.66121	5.10603	6.57242e-07	1.35475e-05	5.56531	C6orf89
	SMAD5	-0.410768	6.05548	-5.10325	6.66037e-07	1.36999e-05	5.55265	SMAD5
	ITGB2	0.256425	11.433	5.09628	6.88616e-07	1.41051e-05	5.52089	ITGB2
	FYB	0.325889	8.31666	5.09385	6.96664e-07	1.42105e-05	5.50982	FYB
	ASB1	-0.311306	5.65747	-5.08229	7.36145e-07	1.49846e-05	5.45731	ASB1
	SLC38A10	0.307949	5.472	5.07677	7.55752e-07	1.53518e-05	5.43228	SLC38A10
	PTGES3	0.331555	8.48453	5.0736	7.67249e-07	1.55531e-05	5.4179	PTGES3
	IL25	-0.274472	4.5388	-5.07233	7.71911e-07	1.56153e-05	5.41213	IL25
	GSTM3	-0.370797	4.11927	-5.06983	7.8116e-07	1.57698e-05	5.40078	GSTM3
	CRY2	-0.280458	5.97962	-5.06569	7.96698e-07	1.60504e-05	5.38203	CRY2
	FAM49A	0.300735	6.92696	5.06118	8.13962e-07	1.63645e-05	5.36161	FAM49A
	SFT2D2	0.334522	5.66457	5.05888	8.22881e-07	1.64425e-05	5.35124	SFT2D2
	CTAGE5	-0.346058	5.80784	-5.05546	8.36359e-07	1.66778e-05	5.33577	CTAGE5
	NRM	0.28338	6.08046	5.05055	8.56107e-07	1.70063e-05	5.31355	NRM
	CFP	0.365719	8.16114	5.0505	8.56309e-07	1.70063e-05	5.31332	CFP
	CTSF	-0.256038	4.18663	-5.04446	8.81195e-07	1.74651e-05	5.28605	CTSF
	ERGIC1	0.365059	6.11713	5.04343	8.85491e-07	1.75148e-05	5.28142	ERGIC1
	IGSF9B	-0.330262	3.75118	-5.03939	9.02584e-07	1.78169e-05	5.26322	IGSF9B
	ZNF431	-0.335904	3.84973	-5.03126	9.38003e-07	1.84204e-05	5.22658	ZNF431
	IRF1	0.383467	10.4043	5.03066	9.40679e-07	1.84204e-05	5.22386	IRF1
	WIPF1	0.344073	8.03832	5.02886	9.48722e-07	1.85371e-05	5.21576	WIPF1
	ZMYM1	-0.334946	5.00538	-5.02021	9.88295e-07	1.91869e-05	5.17686	ZMYM1
	ADAR	0.269574	10.3647	5.01993	9.89624e-07	1.91869e-05	5.17559	ADAR
	MGAT1	0.27088	8.75773	5.00892	1.0424e-06	2.01304e-05	5.12614	MGAT1
	MARK2	0.307767	5.56325	5.00494	1.06214e-06	2.04311e-05	5.10829	MARK2
	MT1G	0.674989	4.74085	5.00298	1.07201e-06	2.05806e-05	5.09948	MT1G
	CD97	0.336173	9.3613	5.00254	1.07424e-06	2.0583e-05	5.09751	CD97
	LTBP4	-0.290331	4.79174	-5.00192	1.07735e-06	2.06023e-05	5.09476	LTBP4
	TTC37	-0.361865	6.39	-4.99832	1.09578e-06	2.08731e-05	5.07862	TTC37
	ID2B	0.280428	3.38004	4.996	1.10782e-06	2.10615e-05	5.06822	ID2B
	PVRL2	0.433063	4.76283	4.99147	1.13167e-06	2.14732e-05	5.04796	PVRL2
	CRIPAK	-0.36654	6.43795	-4.98995	1.13977e-06	2.1585e-05	5.04117	CRIPAK
	ZNF25	-0.259574	5.96322	-4.97867	1.20183e-06	2.25856e-05	4.99074	ZNF25
	DPP3	0.318802	5.18389	4.97796	1.20583e-06	2.26174e-05	4.98758	DPP3
	PSMD3	0.295801	5.0478	4.9719	1.24061e-06	2.32254e-05	4.96052	PSMD3
	ZC3HAV1	0.276295	7.91877	4.9662	1.2742e-06	2.36835e-05	4.93511	ZC3HAV1
	KIAA1751	-0.31342	7.72132	-4.96611	1.27476e-06	2.36835e-05	4.9347	KIAA1751
	C2	0.40104	3.63219	4.9628	1.29466e-06	2.39622e-05	4.91997	C2
	NDN	0.335755	4.43442	4.96193	1.29993e-06	2.40143e-05	4.91611	NDN
	SIRPB1	0.498468	6.15072	4.94953	1.37757e-06	2.53529e-05	4.86094	SIRPB1
	HACE1	0.310132	4.10114	4.9478	1.38877e-06	2.55111e-05	4.85324	HACE1
	IFFO1	-0.297772	7.72489	-4.93996	1.44053e-06	2.63719e-05	4.81845	IFFO1
	TFEB	0.369051	5.90551	4.93928	1.44514e-06	2.6398e-05	4.81541	TFEB
	DCUN1D1	-0.383561	6.48336	-4.93398	1.4813e-06	2.6908e-05	4.79191	DCUN1D1
	FZD1	0.26041	3.76534	4.93004	1.5087e-06	2.7355e-05	4.77449	FZD1
	GFOD1	-0.38248	6.61166	-4.92801	1.52304e-06	2.75131e-05	4.7655	GFOD1
	USP10	0.456518	8.51701	4.92493	1.54507e-06	2.78597e-05	4.75184	USP10
	TCF3	-0.431035	5.49707	-4.92434	1.54929e-06	2.78844e-05	4.74925	TCF3
	DPEP3	-0.652129	5.28426	-4.91936	1.5856e-06	2.84856e-05	4.72723	DPEP3
	TREML2	0.387865	7.16932	4.91518	1.61675e-06	2.8939e-05	4.70874	TREML2
	VRK1	-0.398461	5.49845	-4.9147	1.62038e-06	2.8951e-05	4.70661	VRK1
	MRPL32	-0.314993	7.09203	-4.909	1.66385e-06	2.96196e-05	4.68145	MRPL32
	POMT2	-0.265637	4.59518	-4.90805	1.67125e-06	2.9656e-05	4.67724	POMT2
	CENPT	-0.307447	5.38321	-4.90796	1.67195e-06	2.9656e-05	4.67683	CENPT
	PIP5K1A	0.259666	4.44628	4.90606	1.68671e-06	2.98107e-05	4.66848	PIP5K1A
	UBE2L3	0.261085	7.52408	4.90163	1.72178e-06	3.03747e-05	4.64893	UBE2L3
	KARS	0.273332	7.85039	4.89667	1.76182e-06	3.09694e-05	4.62708	KARS
	FLVCR1	0.348512	4.06891	4.89414	1.78258e-06	3.12783e-05	4.61595	FLVCR1
	CCDC14	-0.346539	5.33385	-4.8935	1.78789e-06	3.13152e-05	4.61313	CCDC14
	CIC	0.277612	6.7101	4.89239	1.79711e-06	3.14206e-05	4.60824	CIC
	SLC26A6	0.316233	5.34518	4.88551	1.85529e-06	3.21506e-05	4.57797	SLC26A6
	TBC1D10B	0.330615	6.59009	4.88138	1.89109e-06	3.26555e-05	4.55981	TBC1D10B
	FBXL20	0.308836	5.98027	4.87993	1.90382e-06	3.28174e-05	4.55344	FBXL20
	SMAP2	0.333885	10.8427	4.87621	1.93687e-06	3.33284e-05	4.53709	SMAP2
	MICB	0.311567	7.67458	4.87408	1.95596e-06	3.35592e-05	4.52777	MICB
	PPP1R9B	0.28233	4.59679	4.87341	1.96202e-06	3.35842e-05	4.52483	PPP1R9B
	MRPS16	-0.257769	6.28502	-4.87068	1.9869e-06	3.39348e-05	4.51286	MRPS16
	LOC100190986	-0.443759	7.54995	-4.87041	1.98944e-06	3.39348e-05	4.51165	LOC100190986
	FAM83F	0.264625	4.4372	4.86723	2.01887e-06	3.4377e-05	4.4977	FAM83F
	MT2A	0.523067	9.17171	4.86503	2.03946e-06	3.46673e-05	4.48806	MT2A
	RNPEPL1	0.269503	6.18969	4.85884	2.09851e-06	3.54904e-05	4.46095	RNPEPL1
	YWHAZ	0.316412	8.54997	4.85847	2.10202e-06	3.54904e-05	4.45937	YWHAZ
	LOC729732	0.377848	4.33342	4.85844	2.10238e-06	3.54904e-05	4.4592	LOC729732
	CD40	0.277077	4.6981	4.8523	2.16265e-06	3.63822e-05	4.43236	CD40
	BIN3	-0.303775	6.26586	-4.8513	2.17265e-06	3.64873e-05	4.42798	BIN3
	SYT11	-0.267061	7.07141	-4.84605	2.22572e-06	3.6877e-05	4.40507	SYT11
	CFB	0.370858	3.81555	4.84596	2.22672e-06	3.6877e-05	4.40464	CFB
	DRD3	-0.281367	3.21848	-4.8457	2.22936e-06	3.6877e-05	4.40352	DRD3
	ITGB3BP	-0.355652	4.58491	-4.84248	2.2626e-06	3.72321e-05	4.38946	ITGB3BP
	AHSA1	0.408953	7.32708	4.842	2.26756e-06	3.72511e-05	4.38738	AHSA1
	C10orf12	0.259393	4.30304	4.83835	2.30599e-06	3.77557e-05	4.37143	C10orf12
	SEC22B	0.271119	8.21077	4.8339	2.35358e-06	3.84707e-05	4.35203	SEC22B
	PPIA	-0.377209	5.96578	-4.82666	2.43309e-06	3.96379e-05	4.32049	PPIA
	RILPL2	0.313225	8.69749	4.82572	2.44353e-06	3.9676e-05	4.31643	RILPL2
	ZNF483	-0.297706	6.43086	-4.82367	2.46663e-06	3.99847e-05	4.3075	ZNF483
	ZNF366	0.363184	3.32879	4.81753	2.53695e-06	4.09889e-05	4.28081	ZNF366
	EPHB4	0.367161	4.47223	4.80423	2.69611e-06	4.32747e-05	4.22307	EPHB4
	KLHL17	-0.320255	4.33823	-4.80002	2.74842e-06	4.39702e-05	4.20483	KLHL17
	LSM7	-0.313148	7.93728	-4.79897	2.76172e-06	4.39775e-05	4.20025	LSM7
	ANKMY1	-0.275705	4.92124	-4.79892	2.76235e-06	4.39775e-05	4.20003	ANKMY1
	CLDND2	-0.406479	5.70175	-4.7945	2.81864e-06	4.47673e-05	4.18089	CLDND2
	FBXW11	0.26536	6.14785	4.79431	2.82111e-06	4.47673e-05	4.18006	FBXW11
	STAG3L3	-0.433369	6.77902	-4.79185	2.85287e-06	4.51593e-05	4.16944	STAG3L3
	ZDHHC1	-0.284755	3.79199	-4.79169	2.85503e-06	4.51593e-05	4.16872	ZDHHC1
	CDH6	0.279454	3.49309	4.79002	2.87674e-06	4.54294e-05	4.16153	CDH6
	MLLT10	-0.26975	5.47976	-4.78804	2.90283e-06	4.57312e-05	4.15297	MLLT10
	SPNS3	-0.505865	4.37804	-4.78732	2.91239e-06	4.57708e-05	4.14985	SPNS3
	CLPTM1	0.303215	7.11772	4.7804	3.00563e-06	4.68601e-05	4.11995	CLPTM1
	SLC2A6	0.461669	6.49082	4.77892	3.02605e-06	4.70286e-05	4.11353	SLC2A6
	C21orf2	-0.461253	5.27953	-4.77501	3.08028e-06	4.77955e-05	4.09668	C21orf2
	PXN	0.295052	7.23696	4.77291	3.10986e-06	4.81021e-05	4.08761	PXN
	ZNF700	-0.276742	6.54768	-4.77024	3.14785e-06	4.8476e-05	4.07609	ZNF700
	SPA17	0.341262	3.74977	4.76928	3.16166e-06	4.85962e-05	4.07194	SPA17
	MAN2B1	0.294252	7.3671	4.76398	3.23861e-06	4.96231e-05	4.04914	MAN2B1
	MAP1A	0.454476	4.02123	4.76351	3.24559e-06	4.96524e-05	4.04709	MAP1A
	CEBPZ	-0.264353	7.82469	-4.75944	3.30608e-06	5.0499e-05	4.02958	CEBPZ
	CREBZF	-0.40243	4.67698	-4.75731	3.3381e-06	5.08295e-05	4.02044	CREBZF
	COX19	-0.314324	7.13779	-4.75005	3.44982e-06	5.22867e-05	3.98922	COX19
	MAFF	0.337073	5.65201	4.74553	3.52119e-06	5.304e-05	3.96981	MAFF
	UCKL1	-0.285488	6.65297	-4.74204	3.57717e-06	5.38004e-05	3.95485	UCKL1
	SNRPN	-0.351124	4.95494	-4.74021	3.607e-06	5.41658e-05	3.94698	SNRPN
	ECM1	0.434911	4.92074	4.73912	3.62473e-06	5.43488e-05	3.94233	ECM1
	PRKACB	0.285873	4.61188	4.73107	3.75907e-06	5.61052e-05	3.90783	PRKACB
	EPHA1	-0.293479	4.29881	-4.72899	3.79463e-06	5.65499e-05	3.8989	EPHA1
	ZNF558	-0.34245	4.44003	-4.72661	3.83558e-06	5.70732e-05	3.88873	ZNF558
	PLA2G2D	-0.30709	5.87759	-4.72113	3.93155e-06	5.84125e-05	3.8653	PLA2G2D
	NSMCE4A	-0.299064	6.70586	-4.71887	3.9719e-06	5.89225e-05	3.85563	NSMCE4A
	MGC57346	-0.346704	4.35432	-4.71641	4.01609e-06	5.93981e-05	3.84514	MGC57346
	NOXA1	-0.293617	4.66101	-4.71437	4.05326e-06	5.97672e-05	3.83641	NOXA1
	NLRP8	-0.326176	8.07454	-4.71102	4.11487e-06	6.05844e-05	3.82211	NLRP8
	AGPAT3	0.307747	4.88026	4.70977	4.13802e-06	6.08338e-05	3.8168	AGPAT3
	GNB1L	-0.291925	4.57059	-4.70278	4.27022e-06	6.26697e-05	3.787	GNB1L
	LPPR2	0.322671	6.83733	4.70166	4.29175e-06	6.27039e-05	3.78223	LPPR2
	PPP1R15A	0.263249	8.04347	4.70086	4.30723e-06	6.27562e-05	3.77882	PPP1R15A
	C14orf80	-0.38662	4.94284	-4.69946	4.33441e-06	6.30583e-05	3.77286	C14orf80
	ZNF234	-0.301735	4.52225	-4.69775	4.36789e-06	6.3451e-05	3.76557	ZNF234
	DNAJC30	-0.385457	4.66704	-4.69517	4.41876e-06	6.40949e-05	3.7546	DNAJC30
	MRPL38	-0.339288	5.73552	-4.69456	4.43086e-06	6.41754e-05	3.75201	MRPL38
	ABCB6	0.389462	4.97404	4.68897	4.5435e-06	6.57096e-05	3.72822	ABCB6
	PFDN5	-0.294894	10.5914	-4.68843	4.55449e-06	6.57714e-05	3.72594	PFDN5
	SAMD4A	0.294843	3.70963	4.68688	4.58619e-06	6.61317e-05	3.71936	SAMD4A
	SDCCAG3	-0.338434	5.39134	-4.68445	4.63636e-06	6.67084e-05	3.70906	SDCCAG3
	TRIM21	0.313832	7.93137	4.68404	4.64505e-06	6.67084e-05	3.70728	TRIM21
	TSPAN14	0.297473	7.75551	4.68024	4.7247e-06	6.76309e-05	3.69118	TSPAN14
	ALPP	-0.285887	7.55961	-4.67935	4.74364e-06	6.78029e-05	3.68739	ALPP
	TBC1D13	0.253819	6.01716	4.67477	4.8418e-06	6.87129e-05	3.66799	TBC1D13
	C12orf29	-0.383979	5.55229	-4.67401	4.85848e-06	6.87431e-05	3.66473	C12orf29
	ENO3	-0.321887	4.27741	-4.674	4.85857e-06	6.87431e-05	3.66471	ENO3
	TOP1	0.320895	6.84389	4.66822	4.98578e-06	7.04412e-05	3.64024	TOP1
	HNRNPH1	-0.356393	7.71153	-4.66569	5.04261e-06	7.10391e-05	3.6295	HNRNPH1
	DDX55	-0.308509	6.05863	-4.65999	5.17262e-06	7.24693e-05	3.6054	DDX55
	ZBTB6	0.255076	3.71662	4.65994	5.17373e-06	7.24693e-05	3.60519	ZBTB6
	STYXL1	0.288171	6.85744	4.65695	5.24325e-06	7.33381e-05	3.59255	STYXL1
	CTSK	-0.383375	5.4254	-4.6548	5.29378e-06	7.39392e-05	3.58347	CTSK
	NR1I2	0.291038	3.86617	4.6536	5.32226e-06	7.42312e-05	3.57839	NR1I2
	ZNF763	-0.333458	5.07905	-4.6523	5.35303e-06	7.43425e-05	3.57293	ZNF763
	HIVEP2	0.259421	5.09189	4.6459	5.50791e-06	7.62772e-05	3.54593	HIVEP2
	ARL1	-0.292097	5.6949	-4.64339	5.57002e-06	7.70283e-05	3.53531	ARL1
	SAMD14	0.64631	4.98624	4.63549	5.76914e-06	7.92225e-05	3.50207	SAMD14
	PREX1	0.272871	8.73461	4.634	5.80756e-06	7.96383e-05	3.49578	PREX1
	TCEA2	-0.363988	4.55762	-4.63245	5.8478e-06	8.00781e-05	3.48925	TCEA2
	WDR60	-0.285633	3.86413	-4.62565	6.02698e-06	8.21869e-05	3.46068	WDR60
	WARS	0.552098	8.7936	4.62347	6.08573e-06	8.27575e-05	3.4515	WARS
	RNF149	0.305705	10.5736	4.62144	6.1408e-06	8.3275e-05	3.44298	RNF149
	VASP	0.292943	7.71976	4.61768	6.24395e-06	8.43235e-05	3.42721	VASP
	KDM6B	0.348348	6.89754	4.61479	6.32445e-06	8.50794e-05	3.41509	KDM6B
	CNN2	0.279717	8.85963	4.61474	6.32599e-06	8.50794e-05	3.41486	CNN2
	MAGT1	-0.302697	9.05899	-4.60944	6.47627e-06	8.66558e-05	3.39264	MAGT1
	FUT7	0.523962	5.45636	4.60911	6.48564e-06	8.66558e-05	3.39128	FUT7
	WDR6	-0.289342	7.06643	-4.60655	6.55946e-06	8.72604e-05	3.38057	WDR6
	RSL24D1	-0.302238	8.44284	-4.60614	6.57159e-06	8.73032e-05	3.37882	RSL24D1
	NUPL2	-0.258131	6.16808	-4.60364	6.64466e-06	8.8035e-05	3.36836	NUPL2
	ZNF680	-0.306896	3.67777	-4.60111	6.71922e-06	8.87432e-05	3.3578	ZNF680
	RIT1	0.398013	6.79095	4.59868	6.79176e-06	8.92592e-05	3.34764	RIT1
	ZCCHC3	-0.296191	4.67679	-4.59471	6.91204e-06	9.05967e-05	3.33104	ZCCHC3
	ADARB1	-0.376203	5.36994	-4.58872	7.09718e-06	9.27751e-05	3.30603	ADARB1
	PPAPDC1A	0.297915	3.66229	4.58761	7.13219e-06	9.31084e-05	3.30138	PPAPDC1A
	RPL23AP53	-0.265616	4.15992	-4.58556	7.19694e-06	9.38286e-05	3.29283	RPL23AP53
	RBCK1	0.257056	7.68332	4.58334	7.2676e-06	9.46238e-05	3.28359	RBCK1
	LRRK2	0.561156	7.69097	4.57979	7.38228e-06	9.58619e-05	3.26879	LRRK2
	TAP1	0.387272	10.0883	4.57578	7.51368e-06	9.71816e-05	3.2521	TAP1
	VPS36	-0.280324	6.39289	-4.56478	7.88639e-06	0.000101408	3.20632	VPS36
	GTF2H2B	0.375561	6.49261	4.56461	7.89224e-06	0.000101408	3.20562	GTF2H2B
	TMEM140	0.402992	9.34489	4.55615	8.19103e-06	0.000104972	3.17049	TMEM140
	GALNT3	-0.329073	5.96448	-4.55584	8.2023e-06	0.000104979	3.16919	GALNT3
	ATF6B	0.288804	4.50052	4.55331	8.29362e-06	0.000105593	3.15872	ATF6B
	JUN	0.354327	4.93907	4.55331	8.29362e-06	0.000105593	3.15872	JUN
	LAMA5	-0.369274	4.9847	-4.5495	8.43339e-06	0.000106819	3.14293	LAMA5
	RPS24	0.281139	8.49528	4.54148	8.73511e-06	0.000110273	3.1097	RPS24
	KRT73	-0.376784	3.83882	-4.54135	8.73986e-06	0.000110273	3.10919	KRT73
	PHACTR1	0.397005	4.53322	4.52259	9.48683e-06	0.000118932	3.03169	PHACTR1
	PPP1R2	-0.265955	7.39649	-4.52177	9.52075e-06	0.000119204	3.02832	PPP1R2
	SH2D3C	0.252267	6.54257	4.52144	9.53459e-06	0.000119225	3.02695	SH2D3C
	RETSAT	0.258714	5.64084	4.51959	9.61183e-06	0.000120038	3.01932	RETSAT
	PRMT5	0.305002	6.20045	4.51802	9.67782e-06	0.000120708	3.01286	PRMT5
	GRK6	0.286745	7.39128	4.51699	9.72132e-06	0.000121065	3.00862	GRK6
	ECE1	0.448313	5.90182	4.51637	9.74765e-06	0.000121116	3.00607	ECE1
	LHFP	0.312113	4.37218	4.51194	9.93775e-06	0.000123165	2.98782	LHFP
	RBBP9	-0.284883	3.86582	-4.50385	1.02938e-05	0.000126936	2.95457	RBBP9
	MESDC1	0.268516	5.3225	4.50116	1.04149e-05	0.000128267	2.94353	MESDC1
	ZFAND6	0.308991	6.99681	4.49931	1.04989e-05	0.000129046	2.93594	ZFAND6
	ATXN7L2	-0.259283	3.74697	-4.49919	1.05045e-05	0.000129046	2.93544	ATXN7L2
	FNBP4	-0.354414	6.90304	-4.49793	1.05623e-05	0.000129269	2.93026	FNBP4
	TMEM17	-0.253662	7.52626	-4.49718	1.05968e-05	0.000129529	2.92718	TMEM17
	CD40LG	-0.404093	4.91345	-4.49156	1.08586e-05	0.00013207	2.90413	CD40LG
	HYOU1	0.39653	5.81943	4.48011	1.1411e-05	0.000137932	2.85728	HYOU1
	CXCR1	0.443139	9.65355	4.479	1.14659e-05	0.000138425	2.85275	CXCR1
	PDZD4	-0.429424	4.61911	-4.47154	1.18422e-05	0.000142441	2.82226	PDZD4
	SPATA2	0.253648	4.91272	4.47121	1.18591e-05	0.000142469	2.82091	SPATA2
	TRMU	-0.295744	4.63861	-4.46859	1.19946e-05	0.000143766	2.81019	TRMU
	G6PD	0.333616	8.15643	4.46026	1.2434e-05	0.000148465	2.77623	G6PD
	PI16	-0.371593	4.64368	-4.45096	1.29431e-05	0.000154167	2.73836	PI16
	BRWD3	0.301264	4.53462	4.43866	1.36467e-05	0.000161565	2.68842	BRWD3
	KCTD17	0.293598	5.04319	4.43625	1.37889e-05	0.000163052	2.67864	KCTD17
	SGSM2	-0.291679	7.48983	-4.43006	1.4161e-05	0.00016725	2.65352	SGSM2
	OS9	0.272477	7.24967	4.42622	1.43964e-05	0.000169174	2.63797	OS9
	DDX6	0.311061	4.71009	4.42599	1.44103e-05	0.000169174	2.63706	DDX6
	ART1	0.273638	4.02569	4.42189	1.46661e-05	0.000171558	2.62046	ART1
	NDRG2	-0.298058	4.16682	-4.42151	1.46901e-05	0.000171558	2.61892	NDRG2
	CA5B	-0.399158	5.04711	-4.41487	1.5114e-05	0.00017575	2.59209	CA5B
	MUC1	0.454222	4.4281	4.41334	1.52133e-05	0.000176695	2.58591	MUC1
	PABPC3	0.321986	7.81293	4.41226	1.52843e-05	0.000177213	2.58152	PABPC3
	PILRA	0.492919	8.19456	4.41187	1.53095e-05	0.000177213	2.57997	PILRA
	ALG13	0.326195	6.16732	4.41183	1.53123e-05	0.000177213	2.5798	ALG13
	MEF2D	-0.276874	6.36147	-4.40524	1.57503e-05	0.000182067	2.55321	MEF2D
	MTMR1	0.315423	5.09427	4.4049	1.5773e-05	0.000182115	2.55184	MTMR1
	SLC25A11	0.274569	5.83941	4.40305	1.5898e-05	0.000183127	2.5444	SLC25A11
	ZNF17	-0.326392	4.05341	-4.40114	1.60286e-05	0.000184414	2.53669	ZNF17
	GUCA1B	-0.267423	4.53841	-4.39934	1.61522e-05	0.000185183	2.52945	GUCA1B
	FAM91A1	0.289477	5.82109	4.39667	1.63372e-05	0.000187085	2.51871	FAM91A1
	IFT57	-0.260525	3.96591	-4.39633	1.63612e-05	0.00018714	2.51733	IFT57
	C11orf1	-0.393272	4.63969	-4.39259	1.66244e-05	0.000189487	2.50228	C11orf1
	TUFT1	0.33414	5.03586	4.3873	1.70037e-05	0.000193136	2.48102	TUFT1
	ANXA5	0.288617	9.21372	4.38483	1.71835e-05	0.000194726	2.47111	ANXA5
	PPIL3	-0.3054	7.63494	-4.38388	1.72536e-05	0.000195069	2.46727	PPIL3
	LRP5L	-0.267483	4.86256	-4.38329	1.72972e-05	0.000195336	2.46489	LRP5L
	CYP4F12	-0.506906	4.79207	-4.38229	1.73703e-05	0.000195936	2.46092	CYP4F12
	ANP32C	0.290131	3.78032	4.37761	1.77204e-05	0.000199197	2.44211	ANP32C
	ZNF304	0.25071	3.42523	4.37698	1.7768e-05	0.000199503	2.43958	ZNF304
	OSBPL7	-0.342391	5.61722	-4.37316	1.80586e-05	0.000202071	2.42429	OSBPL7
	GNL2	-0.254079	6.59688	-4.36949	1.83425e-05	0.000205013	2.4096	GNL2
	MPPE1	-0.262961	7.48571	-4.36716	1.85256e-05	0.000206752	2.40024	MPPE1
	CROT	-0.283327	3.59933	-4.36697	1.85403e-05	0.000206752	2.39949	CROT
	IFI27L1	0.37113	5.71896	4.36612	1.86073e-05	0.000207263	2.39609	IFI27L1
	CNTNAP2	-0.466997	3.75689	-4.35858	1.92126e-05	0.000213036	2.36593	CNTNAP2
	SEC62	-0.251142	6.7605	-4.3496	1.99572e-05	0.000220792	2.33012	SEC62
	GAB3	-0.25209	6.00557	-4.34609	2.02563e-05	0.000223344	2.3161	GAB3
	MTRF1	-0.264505	3.82417	-4.34553	2.03043e-05	0.000223621	2.31388	MTRF1
	PHLPP1	0.28481	3.60345	4.33498	2.123e-05	0.00023303	2.27189	PHLPP1
	ASPHD2	0.362127	5.56434	4.33413	2.13068e-05	0.000233611	2.26849	ASPHD2
	ZDHHC11	-0.327384	4.65835	-4.33354	2.136e-05	0.000233933	2.26614	ZDHHC11
	RASSF7	-0.327302	7.46136	-4.33281	2.1426e-05	0.000234394	2.26324	RASSF7
	P2RY14	0.747988	4.84797	4.3303	2.16541e-05	0.00023636	2.25327	P2RY14
	C5AR1	0.314179	9.89928	4.32944	2.17326e-05	0.00023669	2.24986	C5AR1
	CXorf57	-0.345009	3.51605	-4.32698	2.19593e-05	0.000238892	2.24009	CXorf57
	CLK4	-0.302202	6.51498	-4.32187	2.24372e-05	0.000243281	2.21982	CLK4
	SRGAP3	-0.267456	3.77061	-4.3204	2.25771e-05	0.000244527	2.21397	SRGAP3
	UBQLN4	-0.267543	6.29406	-4.31646	2.29549e-05	0.000247796	2.19835	UBQLN4
	CHRNA5	-0.259292	6.77769	-4.31267	2.33242e-05	0.000251229	2.18333	CHRNA5
	QKI	0.347935	5.60816	4.3093	2.36565e-05	0.000254249	2.17001	QKI
	CXCL16	0.470247	8.33394	4.30443	2.41456e-05	0.000258937	2.15075	CXCL16
	YWHAE	0.257863	6.43462	4.30013	2.4586e-05	0.000263372	2.13374	YWHAE
	NUP54	-0.257698	4.64261	-4.29966	2.46337e-05	0.000263594	2.13192	NUP54
	CBFA2T3	0.318282	4.93696	4.29938	2.46637e-05	0.000263627	2.13078	CBFA2T3
	IRAK2	0.379269	5.24238	4.29532	2.50872e-05	0.000267569	2.11476	IRAK2
	RPL35	-0.332712	10.0373	-4.28122	2.66128e-05	0.000281693	2.05922	RPL35
	DGKQ	-0.359621	6.28347	-4.28072	2.66683e-05	0.000281976	2.05726	DGKQ
	THOP1	-0.318197	4.7115	-4.27614	2.71838e-05	0.00028709	2.03925	THOP1
	CDK10	-0.297825	5.46276	-4.27591	2.72107e-05	0.00028709	2.03832	CDK10
	TMEM106A	-0.276592	6.69925	-4.27079	2.77979e-05	0.00029297	2.01824	TMEM106A
	ZNF785	0.284348	4.56856	4.26971	2.79241e-05	0.000293984	2.01398	ZNF785
	PCNP	-0.255877	7.94991	-4.26512	2.84634e-05	0.000298059	1.99599	PCNP
	MAML2	0.274912	4.48652	4.2614	2.89092e-05	0.000301759	1.98138	MAML2
	TCEA3	-0.519259	4.71675	-4.25999	2.90794e-05	0.00030289	1.97586	TCEA3
	ZNF480	-0.282318	3.91654	-4.25893	2.92082e-05	0.000303908	1.97171	ZNF480
	SYN2	0.438296	4.07843	4.25815	2.93035e-05	0.000304576	1.96864	SYN2
	C1orf74	0.259921	3.67184	4.25662	2.94901e-05	0.000306191	1.96267	C1orf74
	SORBS3	-0.400677	4.70374	-4.25032	3.02744e-05	0.000313006	1.938	SORBS3
	ETV7	0.470451	3.91362	4.24814	3.05498e-05	0.00031469	1.92949	ETV7
	CACNA1I	-0.398383	4.94017	-4.24138	3.14196e-05	0.000322125	1.9031	CACNA1I
	CLN5	-0.290189	5.49753	-4.2392	3.17059e-05	0.000324381	1.89457	CLN5
	ZNHIT3	-0.255608	6.70158	-4.2382	3.18368e-05	0.00032538	1.8907	ZNHIT3
	IFT74	-0.36903	3.53427	-4.23268	3.25749e-05	0.00033223	1.86916	IFT74
	PRKAB2	-0.282422	5.31045	-4.22785	3.32336e-05	0.000338244	1.85035	PRKAB2
	RNF44	0.261265	7.95014	4.22606	3.34802e-05	0.000340046	1.8434	RNF44
	C17orf75	-0.325116	3.79675	-4.22361	3.38221e-05	0.000342808	1.83386	C17orf75
	H2AFJ	0.340933	8.18216	4.21905	3.44657e-05	0.000348609	1.81615	H2AFJ
	RFC5	-0.271965	5.53754	-4.2171	3.47444e-05	0.00035097	1.80858	RFC5
	BDP1	-0.312697	4.9302	-4.21634	3.48541e-05	0.000351449	1.80562	BDP1
	REC8	-0.255616	5.9833	-4.21045	3.57129e-05	0.000358631	1.78275	REC8
	ZNF683	-0.622176	5.64982	-4.19486	3.80845e-05	0.000378564	1.72237	ZNF683
	LOC284648	0.370703	3.81501	4.19042	3.87868e-05	0.000384764	1.70521	LOC284648
	ARL5B	0.267947	4.68619	4.18887	3.90346e-05	0.000386439	1.69924	ARL5B
	THUMPD2	-0.291943	4.56656	-4.18632	3.94451e-05	0.000390108	1.68942	THUMPD2
	PRKCE	-0.269599	4.18127	-4.17955	4.05582e-05	0.000399101	1.66329	PRKCE
	C11orf21	-0.282567	6.74118	-4.17874	4.06925e-05	0.000399838	1.66019	C11orf21
	ARRDC3	0.388253	6.12811	4.17861	4.07148e-05	0.000399838	1.65967	ARRDC3
	LRIG1	-0.343601	4.60841	-4.17668	4.10387e-05	0.00040181	1.65224	LRIG1
	PLCB2	-0.267466	7.5672	-4.17369	4.15453e-05	0.000405958	1.64072	PLCB2
	CLYBL	-0.389994	4.2723	-4.17232	4.17786e-05	0.000406636	1.63547	CLYBL
	CD14	0.336624	11.0065	4.16617	4.28453e-05	0.000415756	1.61181	CD14
	KIR2DL5A	0.283907	4.81029	4.16495	4.30606e-05	0.000416773	1.6071	KIR2DL5A
	TUBGCP6	-0.266785	4.8281	-4.15706	4.44723e-05	0.000428169	1.57683	TUBGCP6
	KIFC1	0.408071	4.74842	4.15447	4.49463e-05	0.000432288	1.56688	KIFC1
	GPSM1	-0.263045	4.54136	-4.15305	4.52068e-05	0.000434367	1.56146	GPSM1
	COPG2	0.31373	4.05661	4.14672	4.63904e-05	0.000443996	1.53722	COPG2
	KIFC2	-0.349083	5.3301	-4.13809	4.8052e-05	0.000457217	1.50421	KIFC2
	LPXN	-0.301515	8.33319	-4.13738	4.81916e-05	0.000457451	1.50149	LPXN
	OGT	-0.296372	8.11057	-4.13544	4.85747e-05	0.000460402	1.49406	OGT
	FAM129B	0.318279	5.77191	4.13008	4.9645e-05	0.000468279	1.47363	FAM129B
	TMEM219	0.253744	6.82426	4.12839	4.99879e-05	0.000470308	1.46717	TMEM219
	NPC2	0.262673	10.5411	4.12587	5.05013e-05	0.000473619	1.45759	NPC2
	UAP1L1	0.264523	4.7289	4.11998	5.17248e-05	0.000482781	1.43515	UAP1L1
	CRLF3	0.318442	8.45451	4.11046	5.37614e-05	0.000500835	1.39895	CRLF3
	ATF3	0.406297	4.2876	4.10889	5.41056e-05	0.000502607	1.39297	ATF3
	IL1B	0.499677	8.4067	4.10733	5.44473e-05	0.000505302	1.38707	IL1B
	RPS21	0.250909	7.6918	4.10201	5.56336e-05	0.000514361	1.36687	RPS21
	SHCBP1	-0.298673	8.94052	-4.10068	5.59332e-05	0.000515844	1.36184	SHCBP1
	SARM1	-0.293836	4.13451	-4.09981	5.61309e-05	0.000517006	1.35853	SARM1
	LCP2	0.261274	6.80436	4.0987	5.63838e-05	0.000518785	1.35432	LCP2
	SRGAP2	0.321119	5.29097	4.09849	5.64299e-05	0.000518785	1.35355	SRGAP2
	FBXO34	0.30855	7.19713	4.094	5.74647e-05	0.000526321	1.33652	FBXO34
	KLF3	0.295977	5.26873	4.08937	5.85492e-05	0.000534254	1.31901	KLF3
	ANKMY2	-0.28821	5.51351	-4.08825	5.88128e-05	0.000535662	1.3148	ANKMY2
	RAB20	0.578522	5.25352	4.08757	5.89756e-05	0.000536645	1.31221	RAB20
	PDK3	0.290595	6.58981	4.08649	5.92332e-05	0.000538489	1.30813	PDK3
	FOSL2	0.333617	5.85204	4.08564	5.94375e-05	0.000539344	1.3049	FOSL2
	PDCD4	-0.311948	6.65559	-4.07793	6.13132e-05	0.00055585	1.2758	PDCD4
	ZNF264	-0.257954	5.93041	-4.06222	6.531e-05	0.000584507	1.21666	ZNF264
	PSIP1	-0.297291	6.42226	-4.06029	6.58189e-05	0.000587279	1.2094	PSIP1
	N4BP2	-0.254056	6.40174	-4.06019	6.58442e-05	0.000587279	1.20903	N4BP2
	GRASP	0.446628	5.24601	4.05809	6.64019e-05	0.000589965	1.20114	GRASP
	WDR75	-0.334077	6.36242	-4.05631	6.68791e-05	0.00059273	1.19443	WDR75
	MYB	-0.424699	5.24986	-4.05473	6.73043e-05	0.000595282	1.1885	MYB
	C11orf83	-0.293075	4.14706	-4.04938	6.8762e-05	0.000605439	1.16845	C11orf83
	LOC284023	-0.301031	5.10164	-4.04785	6.91844e-05	0.000608611	1.16271	LOC284023
	UBE2L6	0.422778	8.8603	4.03535	7.2731e-05	0.000633549	1.11593	UBE2L6
	CEBPB	0.281549	12.1517	4.02766	7.49989e-05	0.000647661	1.0872	CEBPB
	SSTR2	-0.272056	5.74912	-4.02761	7.50126e-05	0.000647661	1.08703	SSTR2
	TTC21A	-0.285806	3.61786	-4.02447	7.59576e-05	0.000653603	1.07532	TTC21A
	PTPRJ	0.381933	5.38092	4.02444	7.59678e-05	0.000653603	1.07519	PTPRJ
	SS18L1	-0.259674	6.06845	-4.0097	8.05593e-05	0.00069068	1.02031	SS18L1
	IL11RA	-0.374244	5.37745	-4.00783	8.11612e-05	0.000695231	1.01335	IL11RA
	UTRN	0.259964	4.98032	4.00124	8.33117e-05	0.000711784	0.988893	UTRN
	STARD8	0.300048	5.03654	4.00049	8.35588e-05	0.000713273	0.986124	STARD8
	SLA	0.301051	10.0614	3.99932	8.39481e-05	0.000715972	0.981778	SLA
	HIF1A	0.400144	7.86684	3.99216	8.63671e-05	0.000734045	0.955222	HIF1A
	INPP5B	-0.25928	5.00106	-3.9912	8.66955e-05	0.00073556	0.951674	INPP5B
	TP53INP2	0.309278	5.43137	3.9905	8.69343e-05	0.000736947	0.949103	TP53INP2
	F2RL1	0.435524	6.81767	3.98882	8.75162e-05	0.000740597	0.942868	F2RL1
	JSRP1	0.383278	4.01309	3.98788	8.78404e-05	0.000742699	0.939413	JSRP1
	GADD45B	0.296208	7.40473	3.98702	8.81396e-05	0.000744585	0.936234	GADD45B
	DLG4	0.348806	4.29368	3.98044	9.04635e-05	0.000760281	0.911913	DLG4
	ZNF24	0.267939	5.05202	3.97834	9.12171e-05	0.000765301	0.90416	ZNF24
	UCA1	0.252473	3.5221	3.97739	9.15621e-05	0.000766882	0.900633	UCA1
	SH3BP5	0.287083	6.11122	3.9748	9.25023e-05	0.000773433	0.891088	SH3BP5
	SLAMF8	0.498004	4.49343	3.9738	9.28688e-05	0.000775835	0.887393	SLAMF8
	HLA-DRB4	-0.633629	6.03601	-3.9726	9.33082e-05	0.000778177	0.882983	HLA-DRB4
	BCS1L	-0.297793	5.08743	-3.96995	9.42883e-05	0.000783682	0.87322	BCS1L
	ZNF426	-0.264179	4.51139	-3.96963	9.44095e-05	0.000784023	0.87202	ZNF426
	FOS	0.384512	8.22984	3.96805	9.49995e-05	0.000788247	0.8662	FOS
	YIPF4	0.255445	6.51174	3.96081	9.77468e-05	0.000804911	0.83957	YIPF4
	TMEM181	-0.352845	7.93346	-3.95945	9.82712e-05	0.000808549	0.834572	TMEM181
	EIF2AK4	-0.253593	6.23992	-3.95772	9.89426e-05	0.000812707	0.828213	EIF2AK4
	SLC6A12	0.435959	4.74787	3.94943	0.000102222	0.000837537	0.797761	SLC6A12
	BRD4	0.268413	5.42502	3.94693	0.000103229	0.000844375	0.788607	BRD4
	TRAFD1	0.26525	7.25433	3.94343	0.00010466	0.000854282	0.775757	TRAFD1
	ZNF514	-0.286006	4.41276	-3.94332	0.000104702	0.000854282	0.775379	ZNF514
	GPR114	-0.498134	5.72106	-3.93566	0.000107894	0.000876674	0.747343	GPR114
	DAP	0.274707	7.21615	3.9327	0.000109154	0.000884704	0.736511	DAP
	SOD2	0.417141	8.66638	3.93233	0.000109313	0.000885264	0.735148	SOD2
	TELO2	0.293392	4.74161	3.92766	0.000111326	0.000898591	0.71812	TELO2
	KLHDC8B	0.483086	6.31441	3.92573	0.000112173	0.000903937	0.711046	KLHDC8B
	CACNA1E	0.496707	4.27442	3.92274	0.000113488	0.000913787	0.700165	CACNA1E
	BRIX1	-0.298213	5.04608	-3.92168	0.000113962	0.00091594	0.696281	BRIX1
	CDC14A	-0.266587	4.85665	-3.91958	0.000114897	0.000920931	0.688657	CDC14A
	FOXC1	0.503405	4.35899	3.91949	0.00011494	0.000920931	0.688305	FOXC1
	IL6R	0.298418	7.97036	3.91872	0.000115285	0.000922184	0.685511	IL6R
	MPEG1	0.443278	6.75751	3.91231	0.000118206	0.000944777	0.662167	MPEG1
	FKBP4	0.373339	4.73911	3.91199	0.000118354	0.000945194	0.660994	FKBP4
	MRPL48	-0.30449	5.39624	-3.90608	0.000121108	0.000964043	0.639536	MRPL48
	HLA-DOA	-0.354253	5.39452	-3.88067	0.000133674	0.00105548	0.547487	HLA-DOA
	CRYGS	-0.323857	4.19126	-3.88045	0.000133787	0.00105552	0.546701	CRYGS
	HIVEP1	0.330772	4.63285	3.87854	0.000134783	0.0010615	0.539783	HIVEP1
	BEND5	-0.337027	4.17637	-3.87819	0.000134966	0.0010615	0.538521	BEND5
	FRAT2	0.252554	11.0933	3.8713	0.000138611	0.00108658	0.51368	FRAT2
	ANKH	0.28352	3.97438	3.85865	0.000145553	0.00113104	0.468148	ANKH
	RTN2	0.299552	4.82611	3.85595	0.000147075	0.00114015	0.458459	RTN2
	SNX10	0.349968	8.80211	3.85445	0.000147928	0.00114477	0.453068	SNX10
	GNG11	-0.464668	7.43739	-3.85379	0.000148305	0.00114515	0.450701	GNG11
	ARHGEF11	0.326159	5.06441	3.85032	0.000150302	0.00115692	0.438242	ARHGEF11
	TP53I13	-0.28795	6.50398	-3.84908	0.000151019	0.00116062	0.433807	TP53I13
	ZFP14	-0.284347	3.59552	-3.84617	0.000152716	0.0011709	0.423399	ZFP14
	CASP7	0.378456	5.30395	3.84123	0.000155649	0.00118966	0.405685	CASP7
	GOLT1B	-0.316027	6.15804	-3.84091	0.00015584	0.00119019	0.404545	GOLT1B
	SNRPG	-0.253801	8.92463	-3.84003	0.000156367	0.00119051	0.401397	SNRPG
	NACC2	0.277724	5.63017	3.83809	0.000157537	0.00119755	0.394459	NACC2
	ST3GAL4	0.412943	4.92525	3.83678	0.000158334	0.00120181	0.389761	ST3GAL4
	RAB1B	0.251045	6.65179	3.83518	0.000159307	0.00120693	0.384058	RAB1B
	CYFIP1	0.327036	6.16481	3.83437	0.000159804	0.00120822	0.381153	CYFIP1
	ACP2	0.341981	5.89579	3.8337	0.000160212	0.00120985	0.378778	ACP2
	TNFRSF10C	0.30425	6.92031	3.83362	0.000160267	0.00120985	0.378461	TNFRSF10C
	TLR2	0.507411	8.26007	3.82947	0.000162838	0.00122642	0.363643	TLR2
	PHC2	0.277306	6.47873	3.82888	0.000163206	0.00122825	0.361545	PHC2
	PDIA4	0.358222	5.04654	3.82329	0.000166735	0.00124905	0.34163	PDIA4
	SLC29A1	-0.454702	4.47631	-3.82237	0.000167329	0.00125253	0.338324	SLC29A1
	POP5	-0.343179	5.98746	-3.82021	0.000168716	0.00126003	0.330641	POP5
	SLC9A5	0.289913	3.89006	3.81927	0.000169325	0.00126362	0.327284	SLC9A5
	DKFZP586I1420	-0.268795	7.25434	-3.81832	0.00016994	0.00126723	0.323914	DKFZP586I1420
	SDSL	0.347428	4.39517	3.81552	0.000171772	0.00127701	0.313932	SDSL
	ATOX1	0.308112	7.63156	3.81434	0.000172546	0.00127898	0.309748	ATOX1
	ACTA2	0.313958	5.95534	3.80621	0.000177987	0.00131221	0.280861	ACTA2
	PDIK1L	-0.319554	4.73677	-3.79668	0.000184573	0.0013557	0.247066	PDIK1L
	PLIN5	-0.255931	7.20819	-3.79469	0.00018598	0.00136399	0.240003	PLIN5
	DCAF6	-0.313756	5.83086	-3.78961	0.000189606	0.00138317	0.222045	DCAF6
	HSP90AB1	0.367198	8.50767	3.78573	0.000192424	0.00140076	0.208325	HSP90AB1
	PCGF5	0.367354	5.56525	3.78072	0.000196123	0.00142451	0.190623	PCGF5
	GSTM2	-0.39923	6.11614	-3.77771	0.000198371	0.00143977	0.180029	GSTM2
	ZCCHC2	0.269115	4.59598	3.77033	0.000204002	0.00147026	0.154011	ZCCHC2
	SERPING1	0.868573	5.50056	3.76909	0.000204961	0.00147557	0.149651	SERPING1
	RASSF5	0.283592	7.7294	3.76017	0.000211994	0.0015182	0.118301	RASSF5
	COL7A1	0.299979	4.47458	3.75143	0.000219108	0.00156021	0.0876378	COL7A1
	TOR1AIP2	0.269456	4.23615	3.74859	0.000221469	0.0015727	0.0776791	TOR1AIP2
	PPP3CC	-0.317225	5.71235	-3.74855	0.000221505	0.0015727	0.0775279	PPP3CC
	KRT72	-0.515239	4.70534	-3.74274	0.000226407	0.00160634	0.0571994	KRT72
	PDIA6	0.284583	7.20301	3.74074	0.000228118	0.00161497	0.0502074	PDIA6
	NFIA	-0.419243	4.5532	-3.73967	0.000229038	0.00162031	0.0464687	NFIA
	NFIB	0.326869	3.99318	3.73932	0.000229344	0.0016213	0.0452319	NFIB
	OSBPL10	-0.342656	4.43967	-3.73876	0.000229824	0.00162353	0.0432891	OSBPL10
	SHMT1	-0.258989	3.67591	-3.73566	0.000232522	0.00163904	0.0324506	SHMT1
	PPM1F	-0.280656	8.35767	-3.72768	0.000239602	0.00168168	0.00460618	PPM1F
	FAM76B	-0.275446	5.23004	-3.72556	0.000241514	0.00169146	-0.00277296	FAM76B
	HYAL2	0.312713	5.18525	3.72241	0.000244379	0.00170543	-0.0137205	HYAL2
	NKIRAS1	0.296612	4.64951	3.71799	0.000248462	0.00172777	-0.0290985	NKIRAS1
	TPM2	-0.371728	4.57832	-3.7177	0.000248733	0.00172842	-0.0301087	TPM2
	KLHL3	-0.449161	4.1883	-3.71424	0.000251976	0.00174353	-0.0421298	KLHL3
	NAPA	0.304356	7.1041	3.71021	0.000255813	0.00176571	-0.0561515	NAPA
	RFX2	0.375727	5.02	3.69545	0.000270301	0.00185071	-0.107256	RFX2
	C19orf12	0.264866	6.29927	3.69508	0.000270674	0.00185197	-0.108533	C19orf12
	MCEE	-0.330225	5.2626	-3.68248	0.000283682	0.00192884	-0.152056	MCEE
	RPGRIP1	-0.405865	4.55602	-3.67382	0.000292952	0.00198224	-0.181864	RPGRIP1
	GBP3	0.460727	4.89539	3.67159	0.000295384	0.00199731	-0.189525	GBP3
	SBNO2	0.314157	7.24163	3.66963	0.00029754	0.00200911	-0.196264	SBNO2
	ZDHHC8	-0.258223	6.9777	-3.66911	0.00029812	0.00201164	-0.198068	ZDHHC8
	ATL3	0.295657	5.97738	3.66763	0.00029976	0.00201992	-0.203154	ATL3
	SNX20	0.300151	5.51026	3.66525	0.000302417	0.00203502	-0.211329	SNX20
	MARCKS	0.315535	9.74153	3.66392	0.000303903	0.00204362	-0.215873	MARCKS
	C11orf74	0.265878	3.61977	3.6614	0.000306756	0.00206139	-0.22453	C11orf74
	LMTK2	0.301048	4.49756	3.66006	0.000308278	0.0020702	-0.229117	LMTK2
	CTR9	0.257347	6.60232	3.65602	0.000312927	0.00209389	-0.242983	CTR9
	TYSND1	-0.251244	5.74945	-3.65597	0.000312985	0.00209389	-0.243153	TYSND1
	CCDC102A	-0.360134	4.52971	-3.65516	0.000313923	0.00209803	-0.245926	CCDC102A
	S100A11	0.284823	10.6116	3.65252	0.000317001	0.00211428	-0.254965	S100A11
	GPR162	-0.486864	5.7489	-3.65003	0.00031992	0.00212939	-0.263453	GPR162
	SMCR5	-0.276273	5.22976	-3.64479	0.000326175	0.00216074	-0.281385	SMCR5
	C22orf34	-0.352225	5.43886	-3.64162	0.000330006	0.00217746	-0.292198	C22orf34
	FCGR1A	0.605011	6.2073	3.6416	0.000330033	0.00217746	-0.292274	FCGR1A
	PICK1	-0.255294	5.3613	-3.63709	0.000335564	0.00220925	-0.307661	PICK1
	TIAM2	-0.460927	4.83054	-3.63693	0.000335754	0.00220925	-0.308184	TIAM2
	CLSTN3	0.255028	4.73093	3.63293	0.000340744	0.00223771	-0.321843	CLSTN3
	FLNA	0.292181	7.20386	3.63291	0.000340764	0.00223771	-0.321897	FLNA
	CENPN	0.32894	4.32197	3.63118	0.000342936	0.00224895	-0.327778	CENPN
	IQCB1	-0.289523	5.37687	-3.62984	0.000344626	0.00225674	-0.332329	IQCB1
	TTC16	-0.32333	4.17438	-3.62974	0.000344753	0.00225674	-0.332669	TTC16
	CCDC84	-0.291274	6.05737	-3.6297	0.000344815	0.00225674	-0.332836	CCDC84
	BST2	0.310638	8.0238	3.62446	0.000351507	0.00229594	-0.350627	BST2
	DOK3	0.430279	6.55031	3.62347	0.000352787	0.00230123	-0.353991	DOK3
	MT1X	0.337878	7.5741	3.61794	0.000360028	0.00234066	-0.37279	MT1X
	UBFD1	0.379791	5.03189	3.61771	0.000360326	0.00234104	-0.373555	UBFD1
	AVL9	0.250938	4.51493	3.61612	0.000362438	0.00235151	-0.378963	AVL9
	VSTM1	-0.507842	6.32908	-3.61133	0.000368858	0.00238539	-0.395207	VSTM1
	ANXA2	0.255695	7.80703	3.60711	0.000374597	0.00241931	-0.409488	ANXA2
	THBD	0.376298	4.97811	3.60306	0.000380178	0.00245051	-0.423167	THBD
	NME3	-0.265096	6.72458	-3.60178	0.000381967	0.00246032	-0.427509	NME3
	FBXO9	-0.383064	6.34925	-3.59445	0.000392319	0.00252047	-0.452236	FBXO9
	HRH2	0.273166	4.38044	3.59349	0.000393709	0.00252608	-0.455504	HRH2
	CCDC58	-0.324522	4.21513	-3.59076	0.000397634	0.0025496	-0.464676	CCDC58
	TARDBP	-0.260267	6.95834	-3.58772	0.000402066	0.00257327	-0.474922	TARDBP
	BCL2L11	0.251615	4.92277	3.58769	0.000402114	0.00257327	-0.475033	BCL2L11
	DBP	-0.286743	4.72996	-3.587	0.000403122	0.00257803	-0.477347	DBP
	C9orf142	-0.272535	7.17788	-3.58176	0.000410884	0.00261401	-0.494974	C9orf142
	WBP5	0.361493	4.10505	3.57493	0.000421217	0.00267453	-0.517927	WBP5
	GK5	-0.352556	4.32572	-3.568	0.000431952	0.00273207	-0.541179	GK5
	DNAJC5	0.286517	6.67902	3.56755	0.000432655	0.00273475	-0.54268	DNAJC5
	MBNL3	-0.503161	7.13355	-3.56689	0.000433695	0.00273823	-0.544898	MBNL3
	SHPRH	-0.263354	4.20496	-3.55484	0.000453032	0.00284336	-0.585188	SHPRH
	C16orf93	-0.250275	4.70823	-3.54922	0.000462333	0.00288918	-0.603951	C16orf93
	GATA2	-0.355893	4.71133	-3.54918	0.000462399	0.00288918	-0.604083	GATA2
	STMN3	-0.37727	6.99241	-3.54856	0.000463447	0.00289388	-0.606174	STMN3
	GPR68	-0.313282	4.2384	-3.54606	0.000467639	0.00291634	-0.614487	GPR68
	NFKB2	0.254797	5.45384	3.53902	0.000479663	0.00297428	-0.637921	NFKB2
	EHD3	0.289845	4.54662	3.53853	0.000480508	0.00297763	-0.639545	EHD3
	MIAT	-0.420427	6.9462	-3.53231	0.000491407	0.00303939	-0.660242	MIAT
	GNG7	-0.284406	5.3794	-3.52788	0.000499288	0.0030823	-0.674923	GNG7
	AGL	-0.329333	6.43963	-3.52556	0.000503465	0.00309832	-0.682608	AGL
	SH3GLB2	-0.271994	7.32689	-3.52204	0.000509876	0.00312598	-0.694281	SH3GLB2
	SORL1	0.252359	11.2962	3.52139	0.000511072	0.00313135	-0.696442	SORL1
	HES4	-0.497828	5.58266	-3.52071	0.000512314	0.003137	-0.698681	HES4
	CHPF	0.266346	4.76703	3.5195	0.000514548	0.00314871	-0.702694	CHPF
	SHKBP1	0.308015	7.91929	3.51233	0.000527945	0.00321063	-0.726399	SHKBP1
	CHPT1	-0.409891	8.26057	-3.5101	0.000532177	0.00323235	-0.733761	CHPT1
	PIK3AP1	0.360553	8.20534	3.50923	0.000533834	0.0032404	-0.736627	PIK3AP1
	SOAT1	0.259143	5.27696	3.49777	0.000556165	0.00336344	-0.774405	SOAT1
	FAM20C	0.370903	4.72953	3.49683	0.000558049	0.00337275	-0.777521	FAM20C
	SCARF1	0.292628	4.09313	3.48591	0.000580204	0.00348514	-0.813397	SCARF1
	SNX4	-0.257493	5.42374	-3.48559	0.000580855	0.00348691	-0.814431	SNX4
	EXT1	0.336377	5.87554	3.48517	0.000581729	0.00349002	-0.815815	EXT1
	CMTM8	-0.406707	4.72417	-3.48389	0.000584391	0.0035017	-0.820021	CMTM8
	APOL6	0.450838	4.79209	3.48269	0.000586882	0.00351146	-0.82394	APOL6
	IFNAR1	0.263964	7.9249	3.48191	0.00058853	0.00351788	-0.826522	IFNAR1
	VENTX	-0.349228	5.43358	-3.48053	0.000591427	0.00353304	-0.831046	VENTX
	P2RX5	0.272344	5.38779	3.47531	0.000602496	0.0035815	-0.848124	P2RX5
	MYOF	0.514273	5.53316	3.47515	0.00060283	0.0035815	-0.848635	MYOF
	BASP1	0.263295	10.7404	3.47492	0.000603333	0.00358231	-0.849404	BASP1
	RAB3D	0.285107	5.37693	3.47379	0.000605765	0.00359457	-0.853108	RAB3D
	ZDHHC23	-0.2554	3.8055	-3.46845	0.00061734	0.00366104	-0.870538	ZDHHC23
	TMEM107	-0.339191	4.49943	-3.46513	0.000624655	0.00369538	-0.881383	TMEM107
	EGLN1	0.353548	6.78593	3.46497	0.000625018	0.00369538	-0.881918	EGLN1
	SQRDL	0.329907	8.43924	3.4642	0.000626723	0.00370322	-0.884425	SQRDL
	LOC441081	-0.314805	5.52565	-3.46311	0.000629155	0.00371535	-0.887991	LOC441081
	LILRB4	0.323317	4.53285	3.45936	0.000637551	0.00374911	-0.900195	LILRB4
	RASSF1	-0.262801	6.18495	-3.44741	0.000665084	0.0038809	-0.939102	RASSF1
	MMP25	0.325056	9.78038	3.44379	0.000673624	0.00392176	-0.950841	MMP25
	PIK3R6	-0.350381	4.48654	-3.43811	0.000687256	0.00397944	-0.96927	PIK3R6
	PDE5A	-0.320244	5.85241	-3.43809	0.000687288	0.00397944	-0.969313	PDE5A
	PSMB9	0.303164	8.45231	3.4375	0.00068872	0.00398538	-0.971227	PSMB9
	PIM3	0.260776	6.42729	3.43543	0.000693758	0.00401216	-0.97793	PIM3
	CACNA2D2	-0.255102	4.64806	-3.43215	0.000701832	0.00405406	-0.988571	CACNA2D2
	HPCAL4	-0.305752	4.19682	-3.4318	0.000702687	0.00405661	-0.989691	HPCAL4
	RPS18	-0.296386	10.8795	-3.42876	0.00071025	0.00409303	-0.999535	RPS18
	EPB41L3	0.364076	5.55764	3.4187	0.000735789	0.00421786	-1.03201	EPB41L3
	TCF7L2	0.316051	5.56192	3.41821	0.000737029	0.0042225	-1.03356	TCF7L2
	TBKBP1	0.299773	4.75716	3.41227	0.00075254	0.00429377	-1.0527	TBKBP1
	KIAA1683	-0.302706	4.8796	-3.40987	0.000758902	0.0043263	-1.06043	KIAA1683
	CD244	-0.374999	4.71023	-3.40298	0.000777395	0.00441871	-1.08255	CD244
	GAA	0.307912	6.25982	3.40291	0.000777596	0.00441871	-1.08279	GAA
	ZNF248	-0.262473	4.85001	-3.40172	0.000780827	0.0044345	-1.0866	ZNF248
	RCN2	-0.26863	6.5018	-3.40076	0.000783447	0.0044468	-1.08968	RCN2
	ZNF540	-0.252868	3.87138	-3.39439	0.000801083	0.00451029	-1.11012	ZNF540
	DUS3L	-0.268058	4.34974	-3.39395	0.00080231	0.00451461	-1.11153	DUS3L
	FLVCR2	0.338104	6.6687	3.39291	0.000805225	0.00452841	-1.11486	FLVCR2
	FAM129A	0.261144	11.2677	3.38964	0.000814456	0.00457244	-1.12532	FAM129A
	GAL3ST4	-0.255096	4.60432	-3.38751	0.000820511	0.00460116	-1.13213	GAL3ST4
	PKN2	-0.255136	7.21951	-3.38107	0.000839111	0.00468667	-1.1527	PKN2
	RFX7	-0.277582	6.54809	-3.37987	0.000842622	0.00469667	-1.15654	RFX7
	FURIN	0.309077	7.31767	3.37818	0.000847569	0.00471241	-1.16191	FURIN
	RNF11	-0.424968	8.77777	-3.37579	0.000854651	0.00473118	-1.16954	RNF11
	CCR1	0.347973	8.67625	3.37231	0.000865033	0.00477157	-1.18063	CCR1
	ERBB2	-0.288639	3.91384	-3.37158	0.000867235	0.00477721	-1.18296	ERBB2
	SRFBP1	-0.326487	4.442	-3.37148	0.000867518	0.00477721	-1.18326	SRFBP1
	KIAA1671	-0.320303	4.65678	-3.37025	0.000871227	0.00479493	-1.18717	KIAA1671
	PPARG	0.454453	4.02155	3.36927	0.000874191	0.00480854	-1.19029	PPARG
	SLC25A37	-0.295843	11.5204	-3.36694	0.000881276	0.00484086	-1.19769	SLC25A37
	TMEM51	0.291255	4.82423	3.36631	0.000883214	0.00484728	-1.19971	TMEM51
	PLEKHG1	0.313179	3.81343	3.36376	0.000891064	0.00488214	-1.20783	PLEKHG1
	PPP1R13B	-0.262629	4.26865	-3.35532	0.000917454	0.00501272	-1.23459	PPP1R13B
	TUBG1	0.315561	5.00554	3.35426	0.000920807	0.00502543	-1.23794	TUBG1
	PICALM	0.254411	7.70001	3.34709	0.000943888	0.00512853	-1.26064	PICALM
	UBTD1	0.296621	5.56171	3.34571	0.000948409	0.00515024	-1.26502	UBTD1
	ZCCHC14	-0.250728	4.5913	-3.34416	0.000953489	0.00517209	-1.26991	ZCCHC14
	OLIG2	-0.436142	4.01339	-3.34324	0.000956527	0.00518042	-1.27283	OLIG2
	NUDT14	-0.254847	4.86066	-3.33885	0.000971086	0.00523851	-1.28667	NUDT14
	SMARCD3	0.454806	5.72716	3.33613	0.000980225	0.00527329	-1.29526	SMARCD3
	CDC42	0.26286	7.55716	3.33412	0.000987011	0.00530105	-1.30158	CDC42
	MOSPD3	0.272675	5.91499	3.32911	0.00100415	0.00537836	-1.31735	MOSPD3
	LOXL3	0.282854	4.74092	3.32581	0.00101562	0.00542789	-1.32775	LOXL3
	KREMEN1	0.504208	5.10646	3.32256	0.00102701	0.00547134	-1.33797	KREMEN1
	DUSP5	0.333954	5.74068	3.32056	0.00103407	0.00550547	-1.34424	DUSP5
	TCN2	0.400824	5.43059	3.31056	0.00107008	0.00566241	-1.37559	TCN2
	RABGEF1	0.272564	5.11578	3.3098	0.00107286	0.00566883	-1.37796	RABGEF1
	ITPR3	-0.317678	6.48401	-3.30743	0.0010816	0.00571193	-1.38539	ITPR3
	BIN2	0.2551	6.99902	3.30488	0.00109106	0.00574951	-1.39336	BIN2
	MTHFD2	0.321284	6.55462	3.2994	0.00111165	0.0058423	-1.41047	MTHFD2
	SMYD4	-0.273296	5.05846	-3.29743	0.00111914	0.00587401	-1.41662	SMYD4
	ACCS	-0.473995	5.77309	-3.29734	0.00111949	0.00587401	-1.4169	ACCS
	GRN	0.281415	9.33442	3.29649	0.00112273	0.00588156	-1.41954	GRN
	IL15	0.287231	4.54268	3.29452	0.00113032	0.00590595	-1.42571	IL15
	SCN9A	0.31831	3.23751	3.2945	0.0011304	0.00590595	-1.42577	SCN9A
	H2AFY2	-0.289266	5.01866	-3.28342	0.00117381	0.00609694	-1.46024	H2AFY2
	FBXO6	0.429435	7.04554	3.2793	0.00119034	0.00616972	-1.47303	FBXO6
	KCTD21	0.262188	5.30313	3.2721	0.00121976	0.00628893	-1.49535	KCTD21
	LDLR	0.290213	6.39972	3.26584	0.00124592	0.00640359	-1.51474	LDLR
	CISH	0.32471	6.58898	3.26517	0.00124875	0.00641477	-1.51682	CISH
	CCNA2	0.379668	4.61781	3.25931	0.00127373	0.00652252	-1.53491	CCNA2
	HDGF	0.300738	8.91707	3.25799	0.00127943	0.00654489	-1.53899	HDGF
	NRAS	0.316772	5.35705	3.25561	0.00128972	0.00658377	-1.54631	NRAS
	TRPM2	0.426252	5.01172	3.24983	0.00131515	0.00669263	-1.56414	TRPM2
	GALM	0.274587	6.49983	3.24381	0.00134206	0.00680482	-1.58264	GALM
	JAK1	0.410593	7.90203	3.24242	0.00134836	0.00682968	-1.58691	JAK1
	RRN3P2	-0.265775	5.49708	-3.23514	0.00138175	0.00697714	-1.60924	RRN3P2
	IFITM3	0.350893	12.2508	3.23224	0.00139529	0.00703103	-1.61814	IFITM3
	NAT6	-0.307049	4.69278	-3.23058	0.00140308	0.00704489	-1.62322	NAT6
	WSB2	0.259231	7.51442	3.22724	0.0014189	0.00711341	-1.63346	WSB2
	BZRAP1	-0.319213	4.60078	-3.2264	0.00142286	0.00712434	-1.636	BZRAP1
	TSHZ2	-0.320371	4.29897	-3.22632	0.00142327	0.00712434	-1.63626	TSHZ2
	RBMS1	0.262218	9.13669	3.21826	0.00146219	0.00727083	-1.66086	RBMS1
	GLUL	0.290477	7.11437	3.2174	0.00146639	0.00728434	-1.66348	GLUL
	C1QB	0.74725	5.3451	3.21669	0.00146988	0.00729428	-1.66565	C1QB
	UBA5	-0.256272	5.05526	-3.21324	0.00148694	0.00735656	-1.67618	UBA5
	CHST13	-0.342539	6.27967	-3.21234	0.00149141	0.00736381	-1.67891	CHST13
	NETO2	0.346909	4.33716	3.21112	0.00149749	0.00738635	-1.68262	NETO2
	HES6	-0.345237	5.04755	-3.21011	0.00150258	0.00740026	-1.68571	HES6
	SOCS3	0.432328	5.35198	3.20253	0.00154102	0.00755162	-1.70874	SOCS3
	MALT1	-0.25883	5.65338	-3.20166	0.00154551	0.00756226	-1.71139	MALT1
	CCL23	-0.456144	3.74218	-3.20148	0.00154646	0.00756311	-1.71195	CCL23
	TMEM185B	0.259717	5.89359	3.19105	0.00160106	0.00779514	-1.74357	TMEM185B
	HPSE	0.383514	7.15385	3.18979	0.00160778	0.00782394	-1.74739	HPSE
	KIF15	0.307448	3.70958	3.18791	0.00161781	0.00786493	-1.75305	KIF15
	IGF2BP3	0.433154	4.20467	3.18465	0.00163542	0.0079348	-1.76291	IGF2BP3
	FBN2	0.313574	5.04977	3.18382	0.00163994	0.00794884	-1.76543	FBN2
	SERPINA1	0.315501	7.9839	3.18342	0.00164212	0.00795438	-1.76663	SERPINA1
	C1QC	0.551056	4.91897	3.18331	0.00164271	0.00795438	-1.76696	C1QC
	ADAM28	-0.257403	4.03423	-3.18134	0.00165349	0.00799191	-1.77292	ADAM28
	KYNU	0.308831	6.70379	3.17808	0.00167145	0.00805375	-1.78276	KYNU
	PARP9	0.275916	8.22922	3.17657	0.00167979	0.00808615	-1.78729	PARP9
	ZBTB42	-0.338605	4.45582	-3.17378	0.00169541	0.00814111	-1.79571	ZBTB42
	RNF165	-0.330314	4.17324	-3.17248	0.00170268	0.00817204	-1.79961	RNF165
	PLP2	0.305115	8.53323	3.17075	0.00171245	0.00820686	-1.80482	PLP2
	SLC1A3	0.587361	4.47718	3.16503	0.00174513	0.00832272	-1.82202	SLC1A3
	ACP5	0.474841	5.81654	3.16451	0.00174812	0.00833295	-1.82358	ACP5
	AIG1	0.340548	4.69871	3.16373	0.00175265	0.00834384	-1.82594	AIG1
	ZNF30	-0.25646	3.88687	-3.1531	0.00181512	0.0085813	-1.8578	ZNF30
	D2HGDH	-0.274014	7.12483	-3.14831	0.001844	0.0087052	-1.87215	D2HGDH
	SELL	0.25071	11.6528	3.14704	0.00185166	0.00873715	-1.87592	SELL
	PLEKHG3	-0.256699	7.22668	-3.14558	0.00186059	0.00877086	-1.8803	PLEKHG3
	MAT2B	0.253348	7.4004	3.13588	0.00192077	0.0090196	-1.90923	MAT2B
	CLECL1	-0.291652	3.80824	-3.13018	0.00195698	0.00915469	-1.9262	CLECL1
	RPS6KA5	-0.409472	6.87763	-3.1232	0.00200214	0.00932974	-1.94693	RPS6KA5
	MIIP	0.253833	6.61612	3.11915	0.00202882	0.00943667	-1.95895	MIIP
	SPP1	0.261336	3.265	3.11573	0.00205156	0.00952435	-1.96907	SPP1
	STK3	0.322318	5.79987	3.11156	0.00207965	0.0096319	-1.98142	STK3
	GRIP2	0.318372	4.69853	3.10686	0.00211169	0.00974345	-1.9953	GRIP2
	TTC25	-0.430158	4.44394	-3.1029	0.00213906	0.00985113	-2.00698	TTC25
	ZNF91	-0.281717	6.11313	-3.09678	0.00218201	0.0100019	-2.02502	ZNF91
	CLEC5A	0.679637	5.391	3.09208	0.00221559	0.0101368	-2.03887	CLEC5A
	HDC	-0.551007	5.14391	-3.08907	0.00223727	0.0102074	-2.04771	HDC
	CFH	0.325806	3.75874	3.08849	0.00224148	0.0102218	-2.04941	CFH
	CUEDC1	-0.257614	6.45505	-3.08342	0.00227853	0.0103619	-2.06428	CUEDC1
	UHRF1	0.362136	4.88477	3.07926	0.00230944	0.0104806	-2.07649	UHRF1
	TRIB1	0.277256	7.41412	3.07562	0.00233671	0.0105773	-2.08713	TRIB1
	REPS2	0.264426	6.14717	3.07413	0.00234802	0.0106189	-2.09151	REPS2
	DBNDD1	-0.262631	4.87898	-3.07058	0.002375	0.0106991	-2.10186	DBNDD1
	CCRL2	0.447221	4.96848	3.06975	0.00238137	0.0107151	-2.10429	CCRL2
	ANKRD36	-0.265604	3.70679	-3.05786	0.00247427	0.0110619	-2.13895	ANKRD36
	TECPR2	0.345325	5.88102	3.05667	0.00248382	0.0110878	-2.14244	TECPR2
	HOXC4	-0.288653	4.63598	-3.05657	0.0024846	0.0110878	-2.14272	HOXC4
	SARS2	-0.277232	5.2813	-3.05303	0.002513	0.0111789	-2.15301	SARS2
	CXCL10	0.52841	4.65939	3.05236	0.00251836	0.0111977	-2.15494	CXCL10
	GNG5	0.274166	8.69023	3.05164	0.00252424	0.0112107	-2.15705	GNG5
	TP53I11	0.26531	4.88342	3.04615	0.00256901	0.0113655	-2.17297	TP53I11
	SERPINB8	0.262102	5.39329	3.04603	0.00257004	0.0113655	-2.17333	SERPINB8
	TTC19	-0.271288	6.65324	-3.04121	0.00261002	0.011506	-2.1873	TTC19
	SBF2	0.287664	5.67479	3.03358	0.00267442	0.0117212	-2.20935	SBF2
	CTPS2	-0.253833	4.26611	-3.03009	0.00270439	0.0118261	-2.21943	CTPS2
	TNS3	0.259979	5.65426	3.02948	0.00270967	0.0118439	-2.22119	TNS3
	CXCL1	0.301686	5.11173	3.02644	0.00273605	0.0119432	-2.22995	CXCL1
	ST13	0.290715	7.87034	3.02399	0.00275749	0.0120207	-2.23701	ST13
	ZNF439	-0.264784	4.25424	-3.01564	0.00283183	0.0122467	-2.26106	ZNF439
	APOL2	0.250935	5.98405	3.01117	0.00287234	0.0123836	-2.27389	APOL2
	EPC1	0.279612	5.79126	3.01101	0.00287375	0.0123842	-2.27434	EPC1
	SPATS2L	0.350292	4.56867	3.00819	0.00289959	0.0124681	-2.28242	SPATS2L
	MT1H	0.405649	5.14126	3.00696	0.00291098	0.0125061	-2.28596	MT1H
	STEAP4	0.409189	6.78384	3.00477	0.00293119	0.0125599	-2.29221	STEAP4
	ENC1	-0.254678	5.34634	-3.00054	0.00297077	0.0126826	-2.30433	ENC1
	CDCA5	0.399988	5.27155	2.99991	0.00297668	0.012698	-2.30612	CDCA5
	CDC20	0.491977	5.62224	2.9979	0.00299568	0.0127636	-2.31187	CDC20
	LGALS9	0.261839	6.90176	2.99716	0.00300269	0.0127879	-2.31398	LGALS9
	LAPTM4B	0.356773	5.34204	2.99524	0.00302101	0.0128436	-2.31947	LAPTM4B
	ADHFE1	-0.263426	5.37277	-2.99362	0.00303649	0.0128926	-2.32409	ADHFE1
	CCDC71	0.250867	5.00934	2.98835	0.00308749	0.0130807	-2.33912	CCDC71
	CD151	0.253319	6.56766	2.98794	0.0030915	0.0130921	-2.34029	CD151
	TSPAN5	-0.466891	8.89175	-2.98601	0.00311035	0.0131605	-2.34578	TSPAN5
	CHST12	-0.302757	6.68867	-2.98283	0.00314172	0.013276	-2.35483	CHST12
	C15orf48	0.467723	3.66725	2.98038	0.00316603	0.0133643	-2.36178	C15orf48
	SLC7A6	-0.290938	5.34581	-2.97486	0.00322156	0.0135375	-2.37747	SLC7A6
	IRS2	0.326912	8.28917	2.97238	0.00324682	0.0136202	-2.38451	IRS2
	UBE2C	0.393218	5.88406	2.97035	0.0032676	0.0136839	-2.39026	UBE2C
	RGS18	-0.276185	9.99022	-2.96757	0.00329617	0.0137977	-2.39811	RGS18
	NBN	0.29183	6.85054	2.96377	0.00333577	0.0139296	-2.40888	NBN
	GBP6	0.395678	3.71541	2.96157	0.00335882	0.0140061	-2.41509	GBP6
	KLF12	-0.32383	4.85205	-2.95896	0.00338646	0.0141093	-2.42247	KLF12
	SRXN1	0.256172	8.27226	2.9562	0.00341581	0.0141843	-2.43025	SRXN1
	SPCS3	0.26418	6.8746	2.95193	0.00346176	0.0143255	-2.44229	SPCS3
	NOC3L	-0.316728	5.69589	-2.94606	0.00352586	0.0145506	-2.45881	NOC3L
	CMPK2	0.442996	5.45553	2.94599	0.00352655	0.0145506	-2.45899	CMPK2
	NAPSA	-0.255289	5.44719	-2.94346	0.00355456	0.0146538	-2.46611	NAPSA
	VOPP1	0.275072	7.0094	2.9325	0.00367799	0.0150611	-2.49684	VOPP1
	GPX7	-0.25329	5.50106	-2.93185	0.00368541	0.0150852	-2.49865	GPX7
	CD300C	0.301384	6.294	2.92787	0.00373128	0.0152229	-2.50978	CD300C
	SDC1	0.272638	4.11583	2.92166	0.003804	0.0154672	-2.52715	SDC1
	PLXNC1	0.280301	8.07782	2.91212	0.00391808	0.0158455	-2.55371	PLXNC1
	TIFA	0.44811	5.14553	2.9082	0.00396587	0.0159928	-2.56461	TIFA
	CCDC106	-0.260367	4.19893	-2.90819	0.00396594	0.0159928	-2.56463	CCDC106
	SIGLEC5	0.354377	7.35248	2.9076	0.00397316	0.0160006	-2.56626	SIGLEC5
	AGTRAP	0.292576	7.86065	2.90576	0.00399578	0.0160734	-2.57136	AGTRAP
	HIST1H2BH	-0.274025	5.70059	-2.905	0.00400522	0.0160916	-2.57348	HIST1H2BH
	ASPM	0.356866	4.37887	2.90477	0.00400809	0.0160965	-2.57413	ASPM
	OSM	0.389563	6.09989	2.90426	0.00401442	0.0161087	-2.57555	OSM
	FOXO3	-0.251764	8.62128	-2.8922	0.00416639	0.0166096	-2.60892	FOXO3
	ZNF573	-0.362933	4.96629	-2.89147	0.00417584	0.0166225	-2.61096	ZNF573
	DDX58	0.301605	6.69625	2.88971	0.00419846	0.0166899	-2.61581	DDX58
	COL18A1	0.284017	5.90617	2.88758	0.00422608	0.0167792	-2.62169	COL18A1
	TRMT11	-0.305026	4.36284	-2.88605	0.00424591	0.0168276	-2.6259	TRMT11
	PRSS23	-0.345875	4.52022	-2.87835	0.00434749	0.0171293	-2.64712	PRSS23
	ZNF548	-0.251355	4.58795	-2.87794	0.00435293	0.0171369	-2.64824	ZNF548
	CEBPE	-0.432053	5.32951	-2.86325	0.00455306	0.0177755	-2.68855	CEBPE
	ELMO2	0.268464	6.55427	2.86318	0.00455406	0.0177755	-2.68875	ELMO2
	HIST1H2BC	0.311829	6.31172	2.85912	0.00461077	0.0179285	-2.69985	HIST1H2BC
	CD79B	-0.251999	6.37194	-2.85762	0.00463201	0.0179968	-2.70396	CD79B
	HIST1H2BK	0.263769	10.0415	2.85692	0.00464185	0.0180279	-2.70587	HIST1H2BK
	AXIN2	-0.290064	4.7344	-2.85136	0.00472118	0.0182275	-2.72105	AXIN2
	NCR3	-0.321235	4.98291	-2.85039	0.00473513	0.0182472	-2.7237	NCR3
	AP2B1	0.346921	6.23716	2.8458	0.00480161	0.0184219	-2.73619	AP2B1
	FAM84B	-0.273446	4.44087	-2.84389	0.00482958	0.0185121	-2.74139	FAM84B
	TNFAIP3	0.268131	7.91929	2.84036	0.00488158	0.0186628	-2.75098	TNFAIP3
	CRYZ	-0.28824	5.51883	-2.8394	0.00489586	0.0187048	-2.75359	CRYZ
	TARBP1	-0.312138	5.57947	-2.8358	0.00494953	0.0188516	-2.76335	TARBP1
	ALOX15	-0.340499	3.73497	-2.83576	0.0049502	0.0188516	-2.76347	ALOX15
	ADCY3	0.368397	7.02851	2.83344	0.00498506	0.0189328	-2.76976	ADCY3
	RAB3IL1	0.416101	6.34642	2.83034	0.00503211	0.0190745	-2.77816	RAB3IL1
	HBE1	0.351238	5.00252	2.82475	0.0051179	0.0193248	-2.79329	HBE1
	JUNB	0.252313	7.45963	2.8171	0.00523738	0.0197228	-2.81393	JUNB
	PLOD2	0.284519	3.96964	2.81377	0.0052903	0.0198991	-2.82292	PLOD2
	MYBL1	-0.436459	5.23246	-2.81303	0.00530204	0.0199298	-2.8249	MYBL1
	SOCS1	0.349689	4.86516	2.813	0.00530254	0.0199298	-2.82498	SOCS1
	KLF4	0.268709	5.83895	2.80961	0.00535693	0.0201025	-2.83411	KLF4
	SESN3	-0.384769	7.11275	-2.80949	0.00535882	0.0201025	-2.83442	SESN3
	TAF15	0.32801	6.67535	2.8055	0.00542351	0.0202678	-2.84515	TAF15
	BATF	0.274622	7.34904	2.80406	0.00544701	0.0203246	-2.84901	BATF
	ALDH1A1	0.341581	4.96696	2.80313	0.0054623	0.0203739	-2.85151	ALDH1A1
	LIMK2	0.34172	6.87097	2.79334	0.00562516	0.0208938	-2.87776	LIMK2
	KCND1	0.265981	4.42705	2.79263	0.00563703	0.0209071	-2.87964	KCND1
	LIME1	-0.298862	8.15935	-2.78468	0.00577271	0.0213141	-2.90087	LIME1
	ACAP2	-0.343029	7.09132	-2.78433	0.00577884	0.021327	-2.90182	ACAP2
	TYW3	-0.25862	5.46606	-2.78046	0.00584603	0.0215182	-2.91213	TYW3
	SIL1	0.275799	6.17168	2.77466	0.00594795	0.0218277	-2.92755	SIL1
	SERPINE2	0.263679	4.71095	2.77043	0.00602334	0.0220466	-2.93879	SERPINE2
	HLA-C	0.325438	10.2612	2.76649	0.00609435	0.0222276	-2.94924	HLA-C
	PLXDC2	0.255653	7.2122	2.76643	0.00609551	0.0222276	-2.94941	PLXDC2
	BLK	-0.30761	4.66896	-2.76225	0.00617159	0.0224215	-2.96046	BLK
	RPS6KA2	-0.285551	4.66268	-2.76109	0.006193	0.022491	-2.96355	RPS6KA2
	LILRA6	0.330374	7.66948	2.75753	0.00625881	0.0226879	-2.97297	LILRA6
	CTSD	0.263502	7.33491	2.75673	0.00627368	0.022725	-2.97508	CTSD
	RNF182	-0.67604	5.71862	-2.75333	0.00633721	0.0229127	-2.98406	RNF182
	ICAM1	0.316225	5.52834	2.73947	0.00660214	0.0236807	-3.02053	ICAM1
	USMG5	-0.263245	6.27215	-2.73901	0.00661117	0.0237019	-3.02175	USMG5
	RIOK3	-0.289159	9.37935	-2.73736	0.00664333	0.0237824	-3.02606	RIOK3
	DNAJC3	0.281675	6.6067	2.73654	0.00665959	0.0238195	-3.02824	DNAJC3
	GUCY1B3	0.269838	4.31266	2.73638	0.00666258	0.0238195	-3.02864	GUCY1B3
	TBC1D8	0.371994	6.27837	2.735	0.00668972	0.0238786	-3.03226	TBC1D8
	SLAMF7	0.306818	6.14947	2.73335	0.00672241	0.0239516	-3.03659	SLAMF7
	CITED4	0.274882	4.93981	2.73269	0.00673546	0.0239894	-3.03832	CITED4
	ZDHHC19	0.790009	6.69128	2.72262	0.00693794	0.0245765	-3.06466	ZDHHC19
	TSEN54	-0.318122	5.5048	-2.72201	0.00695048	0.024612	-3.06627	TSEN54
	YPEL1	-0.289148	5.184	-2.72145	0.00696183	0.0246342	-3.06772	YPEL1
	GOLGA8A	-0.331238	5.21569	-2.72034	0.00698464	0.0246794	-3.07063	GOLGA8A
	KIF14	0.284011	3.93513	2.70294	0.00734965	0.0257185	-3.11589	KIF14
	RAB33B	0.263413	6.54043	2.69759	0.00746527	0.0260208	-3.12975	RAB33B
	MT1E	0.314323	6.86733	2.69725	0.00747258	0.026037	-3.13062	MT1E
	CCND2	-0.259201	7.53507	-2.69118	0.00760601	0.0263734	-3.14632	CCND2
	ABCA1	0.329211	7.42424	2.68951	0.00764307	0.0264429	-3.15064	ABCA1
	TNFRSF25	-0.271559	5.35108	-2.68878	0.00765928	0.0264736	-3.15252	TNFRSF25
	ECHDC2	-0.302881	6.84584	-2.68735	0.00769113	0.0265555	-3.1562	ECHDC2
	RGL1	0.30567	5.61683	2.68732	0.0076919	0.0265555	-3.15629	RGL1
	ID3	-0.364671	4.76477	-2.68622	0.00771651	0.0266207	-3.15912	ID3
	TPST1	0.505549	6.30155	2.68048	0.00784612	0.0269643	-3.17389	TPST1
	BEX2	-0.308723	5.4443	-2.67982	0.00786112	0.026989	-3.17559	BEX2
	CLC	-0.525296	9.17527	-2.67705	0.00792458	0.0271482	-3.18271	CLC
	CD6	-0.360503	6.86895	-2.67359	0.00800448	0.0273875	-3.19161	CD6
	TESC	-0.309134	8.49134	-2.67033	0.00808034	0.0276045	-3.19997	TESC
	GAS6	0.289292	5.12347	2.66787	0.00813815	0.0277536	-3.20628	GAS6
	BATF2	0.488046	4.9605	2.66463	0.00821474	0.0279585	-3.21458	BATF2
	STXBP3	-0.340352	7.18655	-2.66367	0.00823738	0.028014	-3.21702	STXBP3
	GP9	-0.329608	8.34623	-2.65651	0.00840934	0.0284899	-3.23532	GP9
	KIFAP3	-0.264632	5.90927	-2.65217	0.00851517	0.0287688	-3.24639	KIFAP3
	TNNC2	-0.257099	4.41502	-2.65079	0.00854903	0.0288633	-3.2499	TNNC2
	ZNF395	-0.253984	6.49293	-2.64079	0.00879822	0.0295619	-3.27532	ZNF395
	CCNB2	0.355942	4.51655	2.63806	0.00886742	0.0297434	-3.28225	CCNB2
	PTTG3P	0.278401	4.98814	2.6376	0.00887913	0.0297725	-3.28341	PTTG3P
	KRT23	0.403243	6.6999	2.63746	0.00888268	0.0297742	-3.28377	KRT23
	FCGBP	-0.26867	4.35994	-2.63724	0.00888809	0.0297762	-3.2843	FCGBP
	ACVR1B	0.253178	6.14944	2.63719	0.00888939	0.0297762	-3.28443	ACVR1B
	PDE4B	0.255911	6.05128	2.63298	0.00899718	0.0300141	-3.29509	PDE4B
	SLC39A8	0.371892	5.1567	2.62744	0.00914095	0.0303902	-3.3091	SLC39A8
	HEMGN	-0.505564	6.53876	-2.62305	0.00925634	0.030732	-3.32018	HEMGN
	AES	-0.258288	7.9465	-2.62273	0.00926479	0.0307497	-3.32099	AES
	TMEM204	-0.316955	5.29448	-2.61666	0.0094264	0.0311717	-3.33626	TMEM204
	APP	0.32576	5.9215	2.60941	0.009623	0.0317342	-3.35448	APP
	LOC100131541	-0.287502	6.15817	-2.60591	0.00971905	0.0319755	-3.36325	LOC100131541
	CAMK1	-0.321271	5.74889	-2.59672	0.0099759	0.0326542	-3.38625	CAMK1
	SETD6	-0.251537	4.55501	-2.59365	0.0100628	0.0328674	-3.3939	SETD6
	TTK	0.30307	3.93719	2.5819	0.0104025	0.0337589	-3.42315	TTK
	AFF3	-0.26673	4.0492	-2.57838	0.0105062	0.0340167	-3.43189	AFF3
	GLT1D1	0.26797	7.65586	2.57462	0.0106181	0.0342797	-3.44122	GLT1D1
	ASPRV1	0.322344	5.72637	2.56214	0.0109968	0.0352207	-3.47206	ASPRV1
	TMEM176A	0.379129	6.07649	2.56145	0.0110182	0.0352775	-3.47376	TMEM176A
	NCAPG	0.38477	4.11443	2.5592	0.0110877	0.0354741	-3.47929	NCAPG
	RBPMS2	0.385251	5.46038	2.55361	0.0112625	0.035954	-3.49305	RBPMS2
	OCIAD2	-0.269833	6.10374	-2.54718	0.0114666	0.0364314	-3.50883	OCIAD2
	RPS23	-0.274118	8.54142	-2.54419	0.0115626	0.0366308	-3.51616	RPS23
	LAMP3	0.288136	4.10533	2.54395	0.0115705	0.0366308	-3.51676	LAMP3
	ARL4A	-0.335423	6.54341	-2.54036	0.0116867	0.0369441	-3.52553	ARL4A
	CDA	0.279781	8.68242	2.54027	0.0116896	0.0369441	-3.52575	CDA
	ENPP2	0.288926	3.53983	2.53307	0.0119263	0.0375348	-3.54335	ENPP2
	RMND5A	0.269582	5.55341	2.52973	0.0120373	0.0378355	-3.55148	RMND5A
	CETP	0.28352	4.36015	2.52907	0.0120594	0.0378928	-3.55309	CETP
	GYPE	0.280416	4.41573	2.51913	0.0123964	0.0387667	-3.57726	GYPE
	ZNF337	-0.273402	6.0503	-2.50992	0.0127159	0.0394867	-3.59957	ZNF337
	ANKRD22	0.673181	7.24954	2.50702	0.0128182	0.039779	-3.60658	ANKRD22
	NEXN	0.263569	5.63769	2.50571	0.0128643	0.0398841	-3.60973	NEXN
	LDHB	-0.288616	9.20882	-2.50407	0.0129228	0.0400402	-3.6137	LDHB
	ARG1	0.572194	6.28579	2.50166	0.0130088	0.040243	-3.61951	ARG1
	ZMYND15	0.275754	4.74124	2.49768	0.013152	0.0406217	-3.62909	ZMYND15
	HECW2	0.252569	4.3408	2.48813	0.0135014	0.0415306	-3.65204	HECW2
	HP	0.808875	7.6402	2.48311	0.0136883	0.0420264	-3.66406	HP
	HOPX	-0.29116	6.18224	-2.48094	0.0137697	0.0422232	-3.66924	HOPX
	DYSF	0.320705	10.2448	2.47493	0.0139977	0.0427277	-3.6836	DYSF
	ELL2	0.291574	5.54116	2.47187	0.0141152	0.0429865	-3.6909	ELL2
	GM2A	0.288373	5.7187	2.46729	0.0142927	0.0434327	-3.70182	GM2A
	TPX2	0.29099	4.43046	2.44866	0.0150347	0.0452937	-3.74598	TPX2
	RPH3A	0.295073	4.54907	2.43986	0.0153968	0.0462282	-3.76673	RPH3A
	TMEM176B	0.306555	4.86633	2.43398	0.0156431	0.0468096	-3.78055	TMEM176B
	GDPD5	-0.285997	5.87431	-2.41742	0.0163555	0.0485325	-3.81931	GDPD5
	OAS1	0.324201	6.42346	2.41704	0.0163719	0.0485602	-3.82018	OAS1
	CEP55	0.391828	3.99843	2.41644	0.0163986	0.0486101	-3.8216	CEP55
	BST1	0.362736	7.41166	2.4161	0.0164132	0.0486238	-3.82237	BST1
	NCALD	-0.319169	5.07888	-2.41266	0.0165653	0.0489856	-3.8304	NCALD
	INSL3	0.30215	4.6226	2.40934	0.0167132	0.0493019	-3.83812	INSL3

## Sheet: S2
	Table S2. Differentially expressed genes in ALF
	ID	logFC	AveExpr	T	P.Value	adjust P-Value	B	Gene Name
	PPP1R1A	-3.60095	6.37436	-31.8068	1.56544e-23	3.65499e-19	43.0103	PPP1R1A
	ALDH2	-1.5404	11.5334	-25.7889	4.61787e-21	3.6909e-17	37.8134	ALDH2
	SLC6A1	-4.47178	6.26907	-25.7635	4.74246e-21	3.6909e-17	37.7886	SLC6A1
	GNMT	-5.04957	6.50919	-24.8089	1.30833e-20	7.63672e-17	36.8373	GNMT
	CCL5	3.34645	8.00168	22.9116	1.09828e-19	5.04044e-16	34.8235	CCL5
	IGLV1-44	2.90921	7.73519	22.6713	1.45433e-19	5.04044e-16	34.5559	IGLV1-44
	COQ10A	-1.8324	7.82243	-22.6386	1.51118e-19	5.04044e-16	34.5193	COQ10A
	TMSB10	3.2321	12.3146	22.0326	3.10821e-19	9.0713e-16	33.83	TMSB10
	PLA2G7	3.96193	8.47263	21.3079	7.53765e-19	1.86641e-15	32.9798	PLA2G7
	ST6GAL1	-2.28947	6.86899	-21.1584	9.08024e-19	1.86641e-15	32.8007	ST6GAL1
	KRT23	4.36795	6.92705	21.0762	1.00629e-18	1.86641e-15	32.7017	KRT23
	GFRA1	-2.12391	5.92745	-21.0563	1.03176e-18	1.86641e-15	32.6776	GFRA1
	GPR37	-4.70242	6.4983	-21.0505	1.0392e-18	1.86641e-15	32.6707	GPR37
	AVPR1A	-3.16388	5.3443	-20.714	1.58986e-18	2.49297e-15	32.2607	AVPR1A
	ACAT1	-1.49343	6.82755	-20.7082	1.60162e-18	2.49297e-15	32.2536	ACAT1
	MTHFD2L	-1.45052	5.3109	-20.3534	2.52422e-18	3.68347e-15	31.8141	MTHFD2L
	PVRL3	-2.48972	6.39115	-20.2825	2.76688e-18	3.80007e-15	31.7253	PVRL3
	IGLL3P	3.49324	10.365	20.1865	3.13442e-18	3.85619e-15	31.6046	IGLL3P
	MFSD9	-1.47935	6.0733	-20.1856	3.13807e-18	3.85619e-15	31.6034	MFSD9
	KCNN2	-3.37281	5.54845	-19.9402	4.32639e-18	5.05062e-15	31.2924	KCNN2
	PID1	-1.2847	5.29661	-19.3406	9.62137e-18	1.06809e-14	30.5163	PID1
	SLC1A1	-1.97517	7.89266	-19.3074	1.00642e-17	1.06809e-14	30.4725	SLC1A1
	HLA-DPA1	3.17646	9.96772	19.2713	1.05681e-17	1.0728e-14	30.425	HLA-DPA1
	SEL1L3	1.9649	7.04473	19.1928	1.17559e-17	1.14366e-14	30.3213	SEL1L3
	KCND3	-1.25923	5.55375	-19.04	1.4482e-17	1.3525e-14	30.1182	KCND3
	TPST1	-2.43574	8.02357	-18.9377	1.66659e-17	1.49659e-14	29.9814	TPST1
	LCK	1.98041	7.18083	18.8012	2.01204e-17	1.6938e-14	29.7977	LCK
	CFHR3	-3.7185	5.99683	-18.7943	2.03128e-17	1.6938e-14	29.7884	CFHR3
	PLP2	1.80587	8.30366	18.762	2.12427e-17	1.71026e-14	29.7447	PLP2
	IGF1	-2.29906	7.05168	-18.6647	2.43167e-17	1.89249e-14	29.6129	IGF1
	ZNF385B	-1.62253	4.67708	-18.4565	3.25465e-17	2.45127e-14	29.3282	ZNF385B
	CFH	-2.18493	11.6236	-18.4303	3.37678e-17	2.46379e-14	29.2922	CFH
	IGLL5	3.71602	8.63374	18.3381	3.84597e-17	2.67954e-14	29.165	IGLL5
	OSBPL3	2.47286	6.60164	18.3279	3.90202e-17	2.67954e-14	29.1509	OSBPL3
	PDLIM1	1.36996	11.6458	18.2753	4.20342e-17	2.80404e-14	29.0781	PDLIM1
	ACACB	-1.48296	8.05212	-18.225	4.51481e-17	2.92811e-14	29.0082	ACACB
	CD52	3.60613	7.84627	18.13	5.16938e-17	3.26202e-14	28.8757	CD52
	TTC6	-1.38673	4.40026	-18.1063	5.34721e-17	3.28544e-14	28.8426	TTC6
	FTL	0.975815	14.114	17.9402	6.78629e-17	4.06273e-14	28.6092	FTL
	ANXA2P2	2.34352	11.2976	17.9217	6.97041e-17	4.06863e-14	28.583	ANXA2P2
	SLC16A2	-1.93087	7.02762	-17.8862	7.33637e-17	4.17779e-14	28.5329	SLC16A2
	TRBC1	3.29242	8.51697	17.8433	7.80553e-17	4.33913e-14	28.4721	TRBC1
	MYRIP	-1.41012	6.44574	-17.7458	8.9922e-17	4.88255e-14	28.3334	MYRIP
	SC5D	-1.60477	6.8905	-17.7256	9.2606e-17	4.91401e-14	28.3045	SC5D
	TIMP1	3.19738	11.889	17.6895	9.76078e-17	4.9744e-14	28.2529	TIMP1
	HLA-DQA1	3.96704	8.76193	17.6867	9.80051e-17	4.9744e-14	28.2489	HLA-DQA1
	CKAP2	2.57088	7.29172	17.3774	1.54364e-16	7.6683e-14	27.803	CKAP2
	MARC2	-2.66376	8.44014	-17.3389	1.63415e-16	7.94876e-14	27.747	MARC2
	ST3GAL6	-1.83706	5.61658	-17.2514	1.86105e-16	8.86771e-14	27.6192	ST3GAL6
	PCSK9	-2.40266	6.97554	-17.2173	1.95811e-16	9.14357e-14	27.5693	PCSK9
	TMSB4X	2.13783	12.9131	17.1858	2.05223e-16	9.39519e-14	27.5231	TMSB4X
	SLCO4C1	-2.20306	4.52477	-17.1114	2.2939e-16	1.02996e-13	27.4136	SLCO4C1
	PLGLB2	-2.81796	4.7378	-17.0954	2.34964e-16	1.03508e-13	27.39	PLGLB2
	CD2	2.98112	7.85153	17.0714	2.43598e-16	1.05325e-13	27.3545	CD2
	GZMB	3.9074	7.72933	16.9986	2.71806e-16	1.13925e-13	27.2467	GZMB
	AKR1B1	2.75785	9.64847	16.9951	2.73248e-16	1.13925e-13	27.2415	AKR1B1
	ATP6V1F	1.57902	9.35185	16.9266	3.03023e-16	1.24122e-13	27.1397	ATP6V1F
	THEMIS2	2.82635	7.70383	16.8615	3.34417e-16	1.3462e-13	27.0426	THEMIS2
	HLA-DPB1	2.10161	8.42004	16.7904	3.72607e-16	1.47451e-13	26.9361	HLA-DPB1
	IGLJ3	2.25032	7.08915	16.7711	3.83695e-16	1.49309e-13	26.9072	IGLJ3
	ABCA6	-2.34446	7.6178	-16.7304	4.08289e-16	1.56274e-13	26.846	ABCA6
	GPLD1	-2.18417	5.69605	-16.6148	4.87344e-16	1.83122e-13	26.6716	GPLD1
	ABCC6P1	-2.92344	6.11118	-16.6058	4.94119e-16	1.83122e-13	26.658	ABCC6P1
	FTH1P5	1.27382	13.5386	16.5707	5.21533e-16	1.90262e-13	26.6048	FTH1P5
	FTH1	1.64443	12.2127	16.5514	5.37279e-16	1.91028e-13	26.5754	FTH1
	HAO2	-4.64685	6.94791	-16.5481	5.39996e-16	1.91028e-13	26.5704	HAO2
	ALDOA	1.78536	9.66746	16.527	5.57878e-16	1.94408e-13	26.5383	ALDOA
	CLIC1	1.90279	10.5067	16.485	5.9529e-16	2.04395e-13	26.4743	CLIC1
	MRPS21	1.14789	10.2334	16.409	6.69596e-16	2.26576e-13	26.3583	MRPS21
	ARL4D	-1.07569	5.59673	-16.3444	7.4031e-16	2.46925e-13	26.2592	ARL4D
	CYP39A1	-2.90054	5.6799	-16.305	7.87241e-16	2.5888e-13	26.1985	CYP39A1
	MTHFS	-1.13098	5.82537	-16.2702	8.31146e-16	2.66449e-13	26.1449	MTHFS
	RHOBTB1	2.44192	8.72622	16.2687	8.33082e-16	2.66449e-13	26.1426	RHOBTB1
	ARPC1B	2.05724	10.2772	16.259	8.45916e-16	2.66898e-13	26.1275	ARPC1B
	SGK223	2.05822	8.06135	16.2021	9.24653e-16	2.87851e-13	26.0396	SGK223
	CFP	3.34084	9.64208	16.0964	1.09187e-15	3.35433e-13	25.8754	CFP
	GNLY	2.76261	6.55801	16.0587	1.15874e-15	3.51355e-13	25.8167	GNLY
	GZMA	3.6901	8.57017	16.036	1.20106e-15	3.59518e-13	25.7812	GZMA
	IL13RA1	-1.38664	8.32256	-15.998	1.2756e-15	3.76997e-13	25.7217	IL13RA1
	CD3D	2.41817	8.69907	15.9796	1.31324e-15	3.8327e-13	25.693	CD3D
	NDUFS5	1.05318	11.1977	15.9702	1.33304e-15	3.84246e-13	25.6782	NDUFS5
	TADA1	-1.19289	5.49231	-15.9296	1.42173e-15	4.04813e-13	25.6145	TADA1
	HLA-DQB1	3.02266	9.4706	15.9026	1.48423e-15	4.17517e-13	25.572	HLA-DQB1
	CD72	2.55609	7.01401	15.8856	1.52481e-15	4.23824e-13	25.5453	CD72
	CECR1	3.41221	10.2224	15.8722	1.55783e-15	4.2791e-13	25.5241	CECR1
	SEC14L1	1.38702	7.72165	15.8554	1.60007e-15	4.34401e-13	25.4976	SEC14L1
	IL18	3.03595	6.86274	15.8295	1.66756e-15	4.47521e-13	25.4568	IL18
	S100A11	3.50532	8.18868	15.8218	1.68839e-15	4.4796e-13	25.4445	S100A11
	LCMT1	1.28192	8.53687	15.8133	1.7113e-15	4.48937e-13	25.4312	LCMT1
	LOC101060363	0.930892	11.0777	15.8034	1.73884e-15	4.51095e-13	25.4154	LOC101060363
	FZD5	-1.88599	7.82444	-15.7604	1.86276e-15	4.7793e-13	25.3472	FZD5
	C1QB	4.12421	10.9051	15.7377	1.93169e-15	4.9023e-13	25.3113	C1QB
	GPX1	2.26535	12.1273	15.728	1.96225e-15	4.92631e-13	25.2957	GPX1
	FLJ32255	2.05112	5.70264	15.6847	2.10372e-15	5.22529e-13	25.2269	FLJ32255
	TBC1D8B	-1.60272	5.27953	-15.6715	2.14886e-15	5.28122e-13	25.2058	TBC1D8B
	GPR125	-1.93282	5.81544	-15.6521	2.21706e-15	5.39208e-13	25.1749	GPR125
	TMEM41B	-1.57435	9.27563	-15.6383	2.267e-15	5.42092e-13	25.1529	TMEM41B
	FOLH1	-2.32893	6.38568	-15.636	2.27535e-15	5.42092e-13	25.1492	FOLH1
	LPA	-5.38368	6.73769	-15.6155	2.35172e-15	5.54626e-13	25.1165	LPA
	C19orf33	2.21171	5.49379	15.6074	2.38288e-15	5.56355e-13	25.1035	C19orf33
	PPP1R3C	-3.39204	7.13367	-15.5705	2.5295e-15	5.84741e-13	25.0444	PPP1R3C
	EPB41L5	-2.18148	6.4541	-15.5643	2.5548e-15	5.84798e-13	25.0345	EPB41L5
	ABCC1	1.54648	6.4955	15.5568	2.58603e-15	5.86199e-13	25.0225	ABCC1
	abParts	2.74004	7.92152	15.5339	2.68395e-15	6.02546e-13	24.9857	abParts
	CPEB3	-1.00108	4.96636	-15.5272	2.71313e-15	6.03296e-13	24.975	CPEB3
	ARHGAP35	-0.770272	6.33963	-15.4765	2.94652e-15	6.49012e-13	24.8932	ARHGAP35
	HLA-DMA	3.59214	9.8472	15.4484	3.08417e-15	6.70629e-13	24.848	HLA-DMA
	NR5A2	-2.10523	5.88562	-15.4449	3.10211e-15	6.70629e-13	24.8422	NR5A2
	RAB15	-1.70669	7.81286	-15.2936	3.97297e-15	8.51019e-13	24.597	RAB15
	IL1RAP	-3.15992	7.49317	-15.2747	4.0986e-15	8.69947e-13	24.5661	IL1RAP
	AADAT	-1.89884	6.56109	-15.2429	4.31844e-15	9.0835e-13	24.5143	AADAT
	GZMH	2.82928	7.1208	15.2251	4.44729e-15	9.27102e-13	24.4852	GZMH
	TMEM220	-2.40189	7.91521	-15.2055	4.59344e-15	9.45788e-13	24.4531	TMEM220
	FMNL2	1.69073	6.74849	15.2022	4.61795e-15	9.45788e-13	24.4478	FMNL2
	ANXA2	1.76604	9.55428	15.188	4.72754e-15	9.59813e-13	24.4246	ANXA2
	ACSM3	-2.30799	6.31149	-15.1537	5.00324e-15	1.00703e-12	24.3683	ACSM3
	FANCC	-1.05114	5.26309	-15.1385	5.13114e-15	1.02395e-12	24.3433	FANCC
	KLHL6	1.83814	5.45073	15.1256	5.24178e-15	1.03716e-12	24.3221	KLHL6
	HS3ST3B1	-1.18425	6.65808	-15.1047	5.4265e-15	1.0642e-12	24.2878	HS3ST3B1
	KRT19	2.75229	6.26944	15.0987	5.48083e-15	1.0642e-12	24.2779	KRT19
	LOC101928789	2.03949	5.50189	15.0911	5.55006e-15	1.0642e-12	24.2654	LOC101928789
	NR1I3	-2.20892	5.44364	-15.09	5.56074e-15	1.0642e-12	24.2635	NR1I3
	SARDH	-0.85217	5.36542	-15.0627	5.81861e-15	1.1045e-12	24.2186	SARDH
	HLA-DMB	3.0101	9.44343	15.0479	5.96323e-15	1.12282e-12	24.1942	HLA-DMB
	PCOLCE2	-3.21473	6.22681	-15.0186	6.26204e-15	1.16965e-12	24.1457	PCOLCE2
	C17orf49	1.24908	9.46999	15.0062	6.39187e-15	1.18442e-12	24.1253	C17orf49
	MIA3	-1.12612	6.99841	-14.9998	6.4604e-15	1.1877e-12	24.1147	MIA3
	HLA-DRA	3.13312	10.351	14.9844	6.6293e-15	1.19979e-12	24.0891	HLA-DRA
	IGK	2.98015	9.50906	14.9822	6.654e-15	1.19979e-12	24.0854	IGK
	IFI30	2.48857	11.7636	14.9778	6.70211e-15	1.19979e-12	24.0783	IFI30
	VDAC2	0.847582	10.2032	14.9752	6.73172e-15	1.19979e-12	24.0739	VDAC2
	C2	-1.73256	8.0519	-14.9688	6.80449e-15	1.20357e-12	24.0632	C2
	CD247	1.49122	6.78668	14.9619	6.88303e-15	1.20831e-12	24.0518	CD247
	N4BP2	-1.69667	6.4916	-14.9406	7.13264e-15	1.23559e-12	24.0164	N4BP2
	CMTM7	1.85838	7.79508	14.9396	7.14428e-15	1.23559e-12	24.0148	CMTM7
	NKG7	2.85097	6.45849	14.8797	7.89846e-15	1.35598e-12	23.9152	NKG7
	CTSB	1.91047	11.4628	14.8508	8.29095e-15	1.41297e-12	23.867	CTSB
	CD86	2.36994	7.41545	14.8203	8.72881e-15	1.47681e-12	23.8159	CD86
	METTL20	-0.96526	4.61814	-14.8122	8.84775e-15	1.48617e-12	23.8025	METTL20
	PLA2G16	-0.854516	7.88557	-14.8063	8.9368e-15	1.4904e-12	23.7925	PLA2G16
	IGKV1-37	4.41422	9.29783	14.7558	9.73072e-15	1.6113e-12	23.708	IGKV1-37
	NPC2	2.36308	11.4902	14.7416	9.96703e-15	1.63881e-12	23.6841	NPC2
	PRR11	1.50915	9.70147	14.7306	1.01549e-14	1.65803e-12	23.6656	PRR11
	DPEP2	3.05541	7.2481	14.7068	1.05715e-14	1.71379e-12	23.6256	DPEP2
	ALDH6A1	-2.62306	7.4218	-14.7028	1.06433e-14	1.71379e-12	23.6189	ALDH6A1
	WFDC1	2.28088	7.79604	14.67	1.12531e-14	1.79957e-12	23.5635	WFDC1
	ITCH	-1.24218	6.48222	-14.6608	1.14293e-14	1.81531e-12	23.5481	ITCH
	MS4A7	3.05965	9.22111	14.6538	1.15666e-14	1.82471e-12	23.5362	MS4A7
	DBT	-0.976115	6.29258	-14.6347	1.19485e-14	1.87081e-12	23.5039	DBT
	C1QA	3.78166	10.2994	14.6312	1.20191e-14	1.87081e-12	23.4981	C1QA
	LY86	2.50924	8.91792	14.6247	1.21528e-14	1.87909e-12	23.4871	LY86
	GRN	2.65558	10.5564	14.6168	1.23173e-14	1.89201e-12	23.4737	GRN
	CMTM8	-1.91107	7.87852	-14.6083	1.24962e-14	1.90693e-12	23.4594	CMTM8
	RP11-384L8.1	-1.97708	4.87715	-14.5781	1.31571e-14	1.99475e-12	23.4081	RP11-384L8.1
	ANKRD36BP2	2.2634	5.59215	14.567	1.34084e-14	2.01974e-12	23.3893	ANKRD36BP2
	FAM198A	-2.23186	4.71166	-14.5472	1.38697e-14	2.07582e-12	23.3557	FAM198A
	VTCN1	2.87254	6.55716	14.5199	1.45321e-14	2.16112e-12	23.3093	VTCN1
	SNRPD2	1.62081	9.80974	14.4863	1.53917e-14	2.26233e-12	23.2522	SNRPD2
	LOC101928589	1.09084	6.88924	14.4858	1.54065e-14	2.26233e-12	23.2512	LOC101928589
	IGLC1	2.29904	8.49197	14.4776	1.56229e-14	2.27747e-12	23.2373	IGLC1
	ADRBK2	2.02642	7.47923	14.4746	1.57047e-14	2.27747e-12	23.2321	ADRBK2
	FER1L4	1.55169	5.44772	14.4701	1.58251e-14	2.28077e-12	23.2245	FER1L4
	SRD5A2	-2.82143	5.94171	-14.4618	1.60533e-14	2.29946e-12	23.2103	SRD5A2
	TAP1	1.15203	8.67674	14.4564	1.6203e-14	2.30675e-12	23.2011	TAP1
	FAM20A	-1.84176	6.79211	-14.4089	1.75815e-14	2.48783e-12	23.1199	FAM20A
	RPL13A	1.24963	12.4491	14.3563	1.92483e-14	2.70729e-12	23.0297	RPL13A
	CCL18	2.90804	8.46564	14.3303	2.01313e-14	2.79897e-12	22.9851	CCL18
	SLA	2.515	9.05302	14.3301	2.01399e-14	2.79897e-12	22.9847	SLA
	MICAL1	2.75931	7.30511	14.3222	2.04149e-14	2.8204e-12	22.9712	MICAL1
	MAN1A2	-0.802458	6.32932	-14.2956	2.13766e-14	2.93589e-12	22.9254	MAN1A2
	C1orf162	3.28999	10.0103	14.2828	2.18585e-14	2.98452e-12	22.9032	C1orf162
	CD97	2.11848	8.73867	14.2784	2.2023e-14	2.98949e-12	22.8957	CD97
	TBC1D10C	1.76555	7.32755	14.2731	2.22254e-14	2.99953e-12	22.8866	TBC1D10C
	SCP2	-1.43906	11.7994	-14.265	2.25409e-14	3.02462e-12	22.8726	SCP2
	ZAP70	1.24779	6.67264	14.2379	2.36279e-14	3.15237e-12	22.8257	ZAP70
	ATF7IP2	-1.15997	7.20767	-14.2186	2.44348e-14	3.2415e-12	22.7923	ATF7IP2
	MAGT1	-1.30977	8.61148	-14.2115	2.47354e-14	3.24934e-12	22.7801	MAGT1
	C6	-3.3509	10.9345	-14.2107	2.47722e-14	3.24934e-12	22.7786	C6
	YWHAB	1.05504	10.3231	14.1909	2.56406e-14	3.34445e-12	22.7443	YWHAB
	CECR2	-1.19985	5.40739	-14.1579	2.71568e-14	3.52254e-12	22.6871	CECR2
	UQCRH	1.17105	10.2972	14.1371	2.81586e-14	3.63231e-12	22.6511	UQCRH
	RAB27A	-1.38769	8.94303	-14.1311	2.84557e-14	3.65046e-12	22.6406	RAB27A
	GPHN	-1.71833	6.95158	-14.1217	2.89264e-14	3.67914e-12	22.6243	GPHN
	PGRMC2	-1.00246	8.83667	-14.1204	2.89944e-14	3.67914e-12	22.6219	PGRMC2
	RPL11	1.23043	10.9149	14.112	2.94213e-14	3.71312e-12	22.6074	RPL11
	VSIG4	3.63514	10.6585	14.1063	2.97196e-14	3.7222e-12	22.5973	VSIG4
	SLC2A10	-2.61945	9.27581	-14.1045	2.98121e-14	3.7222e-12	22.5942	SLC2A10
	TTC36	-2.94333	6.38625	-14.0855	3.08211e-14	3.82772e-12	22.5611	TTC36
	IGLJ3	2.27246	7.65117	14.0756	3.13572e-14	3.85354e-12	22.5439	IGLJ3
	MTMR4	-1.43323	8.61136	-14.0756	3.13591e-14	3.85354e-12	22.5438	MTMR4
	SAMD5	-1.23403	5.76032	-14.0376	3.35172e-14	4.09717e-12	22.4776	SAMD5
	TYROBP	3.17579	9.54138	14.0341	3.37253e-14	4.10114e-12	22.4714	TYROBP
	ARPC2	1.37968	10.8245	14.0187	3.46517e-14	4.17269e-12	22.4444	ARPC2
	SELE	-3.56017	6.05504	-14.0184	3.46711e-14	4.17269e-12	22.4438	SELE
	LGALS1	2.53589	10.1221	14.0089	3.5253e-14	4.2052e-12	22.4272	LGALS1
	GNE	-2.70638	9.35848	-14.006	3.54363e-14	4.2052e-12	22.4221	GNE
	FAM49A	2.36841	7.33334	14.0052	3.54816e-14	4.2052e-12	22.4208	FAM49A
	RPS3	0.912132	12.7491	14.0023	3.56619e-14	4.20523e-12	22.4158	RPS3
	SMOC1	-1.74308	6.46981	-13.9942	3.61769e-14	4.24452e-12	22.4015	SMOC1
	IRF6	-1.09473	5.68995	-13.9751	3.7414e-14	4.36771e-12	22.368	IRF6
	HLA-B	1.97831	11.6829	13.9718	3.76341e-14	4.37155e-12	22.3621	HLA-B
	KARS	0.849984	11.0845	13.9508	3.90518e-14	4.51377e-12	22.3253	KARS
	HCLS1	2.56833	9.94585	13.9373	3.9995e-14	4.60001e-12	22.3015	HCLS1
	PDIA3	-1.11368	8.89103	-13.9339	4.0235e-14	4.60494e-12	22.2955	PDIA3
	TENM1	-2.23294	4.93381	-13.9269	4.0733e-14	4.63919e-12	22.2833	TENM1
	MTFR1	-1.44766	6.26992	-13.8888	4.35753e-14	4.93882e-12	22.2161	MTFR1
	GPNMB	3.51398	8.00825	13.8411	4.74144e-14	5.34753e-12	22.1319	GPNMB
	LARP1B	-1.78725	6.55586	-13.8384	4.76395e-14	5.34753e-12	22.1272	LARP1B
	ATP2B2	-1.46263	5.38982	-13.7959	5.13819e-14	5.74003e-12	22.0518	ATP2B2
	TES	0.784583	7.5137	13.7855	5.23373e-14	5.78148e-12	22.0334	TES
	PPT1	2.10953	10.3788	13.785	5.23874e-14	5.78148e-12	22.0325	PPT1
	HCST	1.81918	7.70228	13.7838	5.24959e-14	5.78148e-12	22.0304	HCST
	VEGFA	-1.43285	7.3145	-13.7603	5.47459e-14	6.00097e-12	21.9886	VEGFA
	LOC100506248	1.31775	10.6869	13.7535	5.54079e-14	6.04515e-12	21.9766	LOC100506248
	RAB33B	-1.70596	6.73126	-13.7294	5.78459e-14	6.2818e-12	21.9336	RAB33B
	P2RX5-TAX1BP3	2.04623	11.3821	13.6427	6.75483e-14	7.24689e-12	21.779	P2RX5-TAX1BP3
	IGKV1OR2-108	3.85709	8.87094	13.6422	6.76173e-14	7.24689e-12	21.778	IGKV1OR2-108
	DEF6	1.1787	6.51508	13.6393	6.79703e-14	7.24689e-12	21.7728	DEF6
	LOC101928198	-1.33347	4.84798	-13.6392	6.79745e-14	7.24689e-12	21.7727	LOC101928198
	ZCCHC14	-1.16015	6.29196	-13.6345	6.85574e-14	7.27581e-12	21.7642	ZCCHC14
	TIGD2	-1.44027	8.21182	-13.6128	7.12817e-14	7.5307e-12	21.7253	TIGD2
	RPL4	0.862411	11.9585	13.5936	7.37781e-14	7.75933e-12	21.691	RPL4
	PABPC1	1.16398	11.8724	13.5433	8.07694e-14	8.45123e-12	21.6006	PABPC1
	LINC00849	-1.77421	8.38912	-13.5412	8.10809e-14	8.45123e-12	21.5968	LINC00849
	SEC63	-1.0291	7.1013	-13.5325	8.23699e-14	8.53909e-12	21.5811	SEC63
	COBLL1	-1.52081	5.63947	-13.5306	8.26552e-14	8.53909e-12	21.5776	COBLL1
	KCNT2	-1.94552	7.40854	-13.524	8.36375e-14	8.6025e-12	21.5658	KCNT2
	ALS2	-1.23086	6.37961	-13.5063	8.6351e-14	8.84264e-12	21.534	ALS2
	C4orf48	2.53976	8.72851	13.4969	8.7842e-14	8.94127e-12	21.5169	C4orf48
	LAPTM5	2.66743	10.2571	13.4953	8.80958e-14	8.94127e-12	21.514	LAPTM5
	FCRL5	2.37854	5.79242	13.493	8.84629e-14	8.94127e-12	21.5098	FCRL5
	MZB1	4.05351	8.68161	13.4896	8.90072e-14	8.9575e-12	21.5037	MZB1
	F11	-1.77941	4.92547	-13.4684	9.2483e-14	9.23073e-12	21.4655	F11
	ZNF684	-1.53974	5.37165	-13.4682	9.25129e-14	9.23073e-12	21.4652	ZNF684
	GLA	1.27942	9.30909	13.4632	9.33527e-14	9.27489e-12	21.4561	GLA
	FGGY	-2.22926	5.93439	-13.4564	9.4514e-14	9.34874e-12	21.4438	FGGY
	MMP7	5.66913	8.9113	13.4542	9.48968e-14	9.34874e-12	21.4398	MMP7
	DEXI	-1.14881	6.88087	-13.4432	9.67991e-14	9.49607e-12	21.42	DEXI
	MIAT	1.43984	6.36561	13.4392	9.75065e-14	9.52545e-12	21.4127	MIAT
	PPM1M	1.48557	6.62571	13.4074	1.03309e-13	1.00503e-11	21.355	PPM1M
	PTMA	0.939524	10.5188	13.4025	1.04237e-13	1.00642e-11	21.3461	PTMA
	GNB2L1	1.17839	9.13991	13.4021	1.04314e-13	1.00642e-11	21.3453	GNB2L1
	PYHIN1	1.64197	5.74764	13.3727	1.10028e-13	1.05717e-11	21.2921	PYHIN1
	PROSC	-0.772775	6.68964	-13.3656	1.11473e-13	1.06667e-11	21.2791	PROSC
	CHST11	1.52681	6.79849	13.353	1.14051e-13	1.08689e-11	21.2562	CHST11
	SLC33A1	-1.11072	6.93085	-13.3342	1.18042e-13	1.12034e-11	21.2219	SLC33A1
	PRF1	1.54165	7.7237	13.3289	1.19181e-13	1.12657e-11	21.2123	PRF1
	TSPAN12	-1.27551	6.52881	-13.3183	1.2152e-13	1.14405e-11	21.1929	TSPAN12
	RP11-248J18.3	1.48892	4.35664	13.3131	1.22672e-13	1.14855e-11	21.1835	RP11-248J18.3
	MAPK13	2.00644	6.96774	13.3117	1.22982e-13	1.14855e-11	21.181	MAPK13
	KIAA2018	-0.705431	5.75348	-13.2905	1.27844e-13	1.1892e-11	21.1422	KIAA2018
	ADRA1A	-1.08517	4.56526	-13.2801	1.30291e-13	1.20255e-11	21.1233	ADRA1A
	CFD	3.29784	8.83602	13.2796	1.30408e-13	1.20255e-11	21.1224	CFD
	C1S	-2.17606	9.41438	-13.2779	1.30824e-13	1.20255e-11	21.1192	C1S
	ZC3H12D	2.48864	6.0749	13.2643	1.34125e-13	1.22806e-11	21.0943	ZC3H12D
	RNASE6	3.81152	8.11724	13.2459	1.38732e-13	1.26528e-11	21.0606	RNASE6
	IGFALS	-1.85143	6.60033	-13.236	1.41261e-13	1.28333e-11	21.0426	IGFALS
	RPS5	1.52164	11.767	13.2301	1.42796e-13	1.28435e-11	21.0318	RPS5
	PRKAA1	-1.11637	6.44556	-13.2291	1.43075e-13	1.28435e-11	21.0298	PRKAA1
	NNMT	-2.84139	6.0206	-13.2291	1.43075e-13	1.28435e-11	21.0298	NNMT
	MIR1236	1.20363	8.94761	13.2272	1.43574e-13	1.28435e-11	21.0263	MIR1236
	SLC30A1	-1.67822	6.77551	-13.219	1.45741e-13	1.29876e-11	21.0114	SLC30A1
	KLF15	-1.1999	6.85469	-13.2098	1.48233e-13	1.3113e-11	20.9944	KLF15
	RHBDF2	1.33616	7.32052	13.2096	1.48271e-13	1.3113e-11	20.9942	RHBDF2
	TCAIM	-1.16254	5.94461	-13.1762	1.57672e-13	1.38918e-11	20.9328	TCAIM
	GPR37	-2.47334	4.48332	-13.1629	1.61579e-13	1.41825e-11	20.9083	GPR37
	SMIM14	-1.59377	7.84329	-13.1497	1.65555e-13	1.44771e-11	20.884	SMIM14
	VAT1	1.33007	8.97438	13.1193	1.75103e-13	1.52549e-11	20.828	VAT1
	KBTBD11	-1.69007	6.58213	-13.0994	1.81679e-13	1.57689e-11	20.7912	KBTBD11
	SLC22A25	-1.48316	5.7331	-13.0843	1.86805e-13	1.61013e-11	20.7634	SLC22A25
	DCAF10	-1.03026	6.66962	-13.0841	1.86887e-13	1.61013e-11	20.7629	DCAF10
	ATG2B	-1.03197	6.92029	-13.0762	1.89641e-13	1.62369e-11	20.7483	ATG2B
	SPA17	1.56095	5.29799	13.0756	1.89853e-13	1.62369e-11	20.7472	SPA17
	EPCAM	3.67298	9.32271	13.0734	1.90626e-13	1.62436e-11	20.7431	EPCAM
	SLC25A6	1.49417	10.9343	13.0549	1.97245e-13	1.67465e-11	20.709	SLC25A6
	PARVG	1.20291	6.29412	13.0509	1.98722e-13	1.68108e-11	20.7016	PARVG
	IL10RA	3.03253	9.26418	13.0477	1.99909e-13	1.68501e-11	20.6956	IL10RA
	KLRC4-KLRK1	1.50457	6.71107	13.0204	2.10311e-13	1.76631e-11	20.6449	KLRC4-KLRK1
	LY96	3.20175	8.62446	13.0155	2.12215e-13	1.77592e-11	20.6359	LY96
	EIF3K	0.939176	8.79046	13.0113	2.13889e-13	1.78353e-11	20.628	EIF3K
	MFI2	1.06711	5.78272	13.0006	2.18172e-13	1.80642e-11	20.6082	MFI2
	ASPG	-1.04881	5.93063	-13.0006	2.18181e-13	1.80642e-11	20.6082	ASPG
	NUDT1	1.76966	6.89652	12.9751	2.28762e-13	1.88733e-11	20.5608	NUDT1
	ITGAL	1.91598	7.09697	12.9672	2.32142e-13	1.90847e-11	20.5462	ITGAL
	MAF1	1.04952	8.08353	12.9627	2.34095e-13	1.91777e-11	20.5378	MAF1
	TMEM57	-1.02977	6.96481	-12.9563	2.36935e-13	1.93425e-11	20.5257	TMEM57
	ADCY1	-1.19314	5.59602	-12.9502	2.39622e-13	1.94937e-11	20.5145	ADCY1
	EXPH5	-1.42878	5.66427	-12.9365	2.45846e-13	1.98804e-11	20.4888	EXPH5
	MMAB	-1.6343	6.83161	-12.9355	2.46273e-13	1.98804e-11	20.4871	MMAB
	CSF1R	2.82167	9.27887	12.9341	2.46929e-13	1.98804e-11	20.4844	CSF1R
	ARHGAP9	2.29988	7.40103	12.9293	2.49181e-13	1.99927e-11	20.4754	ARHGAP9
	SFXN3	1.11841	6.49004	12.922	2.52571e-13	2.01599e-11	20.4619	SFXN3
	CYP4V2	-0.86928	6.65164	-12.9211	2.52991e-13	2.01599e-11	20.4602	CYP4V2
	CGNL1	-1.18661	6.99407	-12.9085	2.59038e-13	2.05154e-11	20.4366	CGNL1
	PIM2	1.84973	7.36022	12.9081	2.59211e-13	2.05154e-11	20.4359	PIM2
	CFI	-2.59311	9.86254	-12.905	2.60703e-13	2.05639e-11	20.4302	CFI
	FOLR2	1.54634	7.41053	12.896	2.65146e-13	2.08438e-11	20.4133	FOLR2
	ISG20	2.28602	8.49478	12.8904	2.67918e-13	2.09911e-11	20.4029	ISG20
	TPM1	1.02225	8.20504	12.8848	2.70779e-13	2.11443e-11	20.3923	TPM1
	MCC	-1.10888	7.15694	-12.8714	2.7765e-13	2.16085e-11	20.3672	MCC
	HLA-DRB1	2.41279	9.56282	12.8579	2.84727e-13	2.20478e-11	20.342	HLA-DRB1
	TEX2	-0.99892	8.15566	-12.856	2.85765e-13	2.20478e-11	20.3384	TEX2
	FIG4	1.41403	8.43172	12.8553	2.86127e-13	2.20478e-11	20.3371	FIG4
	GVINP1	1.83725	5.68291	12.8358	2.96805e-13	2.27954e-11	20.3005	GVINP1
	PDK4	2.5439	8.32872	12.8107	3.11098e-13	2.38148e-11	20.2534	PDK4
	MAP7	-1.1357	6.52546	-12.8054	3.14239e-13	2.39651e-11	20.2434	MAP7
	WIPF1	1.94686	7.03229	12.8032	3.15518e-13	2.39651e-11	20.2393	WIPF1
	ARHGAP30	1.65504	6.7761	12.8015	3.16514e-13	2.39651e-11	20.2362	ARHGAP30
	RPLP0	0.917937	13.1641	12.8004	3.17167e-13	2.39651e-11	20.2341	RPLP0
	ARL4C	2.25786	8.02205	12.7879	3.24751e-13	2.4459e-11	20.2105	ARL4C
	PCYOX1L	1.61214	6.50234	12.775	3.32736e-13	2.49798e-11	20.1862	PCYOX1L
	COL4A2	2.99524	9.17257	12.769	3.36496e-13	2.51812e-11	20.1749	COL4A2
	PROS1	-1.21321	11.6334	-12.7576	3.43801e-13	2.56455e-11	20.1535	PROS1
	C1orf106	2.28534	7.29723	12.7497	3.48947e-13	2.59465e-11	20.1386	C1orf106
	TMEM147	1.24858	9.26367	12.7468	3.50854e-13	2.60055e-11	20.1332	TMEM147
	CAP1	1.17023	11.3135	12.73	3.62167e-13	2.67591e-11	20.1014	CAP1
	C8orf46	-1.24382	3.94591	-12.7116	3.74979e-13	2.76183e-11	20.0666	C8orf46
	PFDN5	1.70907	10.2844	12.7017	3.82005e-13	2.80473e-11	20.0481	PFDN5
	CD300LF	2.03356	6.96952	12.6959	3.86258e-13	2.82661e-11	20.037	CD300LF
	RPL36	1.45136	10.7682	12.6943	3.87405e-13	2.82661e-11	20.034	RPL36
	FLJ36848	-2.73688	6.15753	-12.6653	4.09298e-13	2.96716e-11	19.979	FLJ36848
	SYTL1	1.42245	6.35108	12.6651	4.09448e-13	2.96716e-11	19.9786	SYTL1
	MTRR	-1.04291	7.83511	-12.6637	4.10482e-13	2.96716e-11	19.9761	MTRR
	EPB41L4B	-1.41977	5.60116	-12.6605	4.13048e-13	2.9765e-11	19.9699	EPB41L4B
	ARPC3	1.42998	10.2853	12.6548	4.17535e-13	2.99957e-11	19.9591	ARPC3
	CD302	-2.04637	10.2835	-12.6524	4.19427e-13	3.00392e-11	19.9545	CD302
	GCGR	-1.70363	6.27293	-12.6502	4.2117e-13	3.00527e-11	19.9504	GCGR
	DOCK8	1.46369	6.6091	12.6489	4.22189e-13	3.00527e-11	19.948	DOCK8
	HLA-DOA	0.766906	6.10528	12.6302	4.37464e-13	3.10453e-11	19.9124	HLA-DOA
	SYTL2	1.52456	7.13258	12.6232	4.43295e-13	3.13638e-11	19.8992	SYTL2
	KRT7	1.15333	5.76869	12.6172	4.48348e-13	3.15535e-11	19.8878	KRT7
	G6PD	1.67403	5.77131	12.6168	4.4868e-13	3.15535e-11	19.8871	G6PD
	HLA-A	1.47497	12.9615	12.6105	4.54124e-13	3.18083e-11	19.875	HLA-A
	EEF1G	0.78415	13.0752	12.6089	4.55495e-13	3.18083e-11	19.872	EEF1G
	MAN1A1	-1.78654	9.15235	-12.6079	4.56389e-13	3.18083e-11	19.87	MAN1A1
	DNAJC25	-1.63993	8.41268	-12.5897	4.72386e-13	3.28252e-11	19.8356	DNAJC25
	GGTA1P	2.41604	8.20692	12.5857	4.76012e-13	3.2979e-11	19.8279	GGTA1P
	LPCAT1	1.92998	8.34622	12.5713	4.89283e-13	3.37982e-11	19.8004	LPCAT1
	BLVRB	0.900457	10.6357	12.5668	4.93438e-13	3.39165e-11	19.7919	BLVRB
	SENP2	-0.764527	6.5472	-12.5663	4.93901e-13	3.39165e-11	19.791	SENP2
	MPEG1	2.77963	9.90317	12.5463	5.13103e-13	3.49977e-11	19.7528	MPEG1
	STK4	1.03107	6.3642	12.5459	5.13567e-13	3.49977e-11	19.7519	STK4
	CTBS	-1.46221	8.34371	-12.5439	5.15469e-13	3.49977e-11	19.7482	CTBS
	LCAT	-1.31283	6.56298	-12.5437	5.15642e-13	3.49977e-11	19.7479	LCAT
	RPS6	0.964829	10.6539	12.5278	5.31564e-13	3.59738e-11	19.7174	RPS6
	IGHM	2.76098	8.1375	12.521	5.38473e-13	3.6336e-11	19.7045	IGHM
	C14orf28	-1.52478	6.94257	-12.5164	5.43221e-13	3.65508e-11	19.6957	C14orf28
	IGLC1	1.96141	6.81786	12.5142	5.45529e-13	3.66006e-11	19.6915	IGLC1
	IGSF9	-2.80089	5.19687	-12.5025	5.57876e-13	3.73217e-11	19.6691	IGSF9
	CTSE	2.40118	6.96742	12.4985	5.62137e-13	3.74994e-11	19.6614	CTSE
	BTN3A2	1.97642	10.286	12.4918	5.69447e-13	3.78788e-11	19.6485	BTN3A2
	RPS11	0.949013	13.0713	12.4843	5.77675e-13	3.83169e-11	19.6341	RPS11
	LINC00152	1.54357	7.33387	12.4785	5.84119e-13	3.86182e-11	19.623	LINC00152
	TFPI	-1.20304	8.39029	-12.4772	5.85525e-13	3.86182e-11	19.6206	TFPI
	AC128677.4	2.60152	9.19625	12.4718	5.91682e-13	3.89144e-11	19.6102	AC128677.4
	ACVR1C	-1.21205	4.72356	-12.4695	5.94268e-13	3.89746e-11	19.6058	ACVR1C
	PAIP2B	-2.01785	6.24275	-12.4673	5.96711e-13	3.90252e-11	19.6017	PAIP2B
	ACSM5	-2.39886	7.35962	-12.4351	6.34787e-13	4.13995e-11	19.5398	ACSM5
	CSNK2B	0.907931	10.3739	12.43	6.41029e-13	4.16901e-11	19.53	CSNK2B
	SEL1L	-1.09702	7.86403	-12.4278	6.43692e-13	4.1747e-11	19.5258	SEL1L
	COL4A1	2.58606	9.53454	12.41	6.6605e-13	4.30774e-11	19.4916	COL4A1
	HCK	2.48197	8.49642	12.4064	6.7069e-13	4.31502e-11	19.4847	HCK
	YIPF6	-0.876885	7.91726	-12.4063	6.70873e-13	4.31502e-11	19.4844	YIPF6
	FOXA1	-2.45078	5.3138	-12.3841	7.00088e-13	4.49057e-11	19.4417	FOXA1
	GBAP1	1.66021	8.22619	12.3775	7.09037e-13	4.5254e-11	19.429	GBAP1
	ADHFE1	-1.53446	8.42866	-12.377	7.0975e-13	4.5254e-11	19.428	ADHFE1
	IGF2BP3	0.930356	4.28507	12.3755	7.11779e-13	4.5254e-11	19.4251	IGF2BP3
	ABCA8	-1.28677	5.87999	-12.3744	7.13272e-13	4.5254e-11	19.423	ABCA8
	OAZ1	1.13081	12.2126	12.37	7.19324e-13	4.55143e-11	19.4146	OAZ1
	CD53	1.4314	7.12047	12.3572	7.37258e-13	4.6523e-11	19.3899	CD53
	LDHB	2.16162	11.311	12.3479	7.50635e-13	4.72394e-11	19.3719	LDHB
	ATG16L2	1.55361	7.23688	12.3358	7.68368e-13	4.82254e-11	19.3485	ATG16L2
	IMPAD1	-0.763505	6.51045	-12.3331	7.72345e-13	4.83451e-11	19.3433	IMPAD1
	LMAN1	-1.22291	7.23081	-12.3288	7.78909e-13	4.86256e-11	19.3349	LMAN1
	PPM1E	-1.89885	4.41084	-12.3249	7.84731e-13	4.88584e-11	19.3274	PPM1E
	LILRB2	2.53311	7.85023	12.3166	7.97368e-13	4.95131e-11	19.3114	LILRB2
	MOCS2	-1.35993	6.50487	-12.3146	8.00495e-13	4.95517e-11	19.3075	MOCS2
	NOS1AP	-0.966513	5.83042	-12.3135	8.02233e-13	4.95517e-11	19.3053	NOS1AP
	IGKV1-17	5.56406	9.0722	12.3105	8.06877e-13	4.97071e-11	19.2995	IGKV1-17
	LRRC2	-1.32187	5.23813	-12.3052	8.15141e-13	5.0084e-11	19.2893	LRRC2
	DHODH	-3.27389	7.14116	-12.2991	8.24882e-13	5.05495e-11	19.2774	DHODH
	DYNLT1	1.07826	11.3275	12.2919	8.36487e-13	5.11264e-11	19.2634	DYNLT1
	LOC101929777	-1.30483	5.55737	-12.2901	8.39397e-13	5.11704e-11	19.26	LOC101929777
	CNGA1	-2.01151	6.59463	-12.2884	8.42098e-13	5.12013e-11	19.2567	CNGA1
	PABPC3	1.07106	12.1485	12.2761	8.62362e-13	5.21813e-11	19.2329	PABPC3
	MAGI3	-0.657394	5.16218	-12.2759	8.62686e-13	5.21813e-11	19.2325	MAGI3
	NLRP1	0.511614	5.44683	12.2641	8.82726e-13	5.32555e-11	19.2095	NLRP1
	EIF4A1	0.979741	10.8451	12.254	9.00185e-13	5.41688e-11	19.1899	EIF4A1
	TBXAS1	1.57373	6.49564	12.2463	9.13581e-13	5.48337e-11	19.1751	TBXAS1
	MPC2	-1.65244	8.69887	-12.2421	9.21042e-13	5.51112e-11	19.167	MPC2
	FAU	1.17054	12.6219	12.2411	9.22925e-13	5.51112e-11	19.1649	FAU
	C1QC	3.07914	8.78817	12.2389	9.26783e-13	5.52003e-11	19.1608	C1QC
	AZGP1	-4.09807	7.79593	-12.2326	9.38189e-13	5.57375e-11	19.1485	AZGP1
	TRIM24	-0.925163	7.20449	-12.2261	9.50233e-13	5.63098e-11	19.1357	TRIM24
	RPL24	0.93654	12.4277	12.2223	9.57203e-13	5.65792e-11	19.1284	RPL24
	SLAMF8	2.44141	6.70903	12.214	9.72732e-13	5.73519e-11	19.1123	SLAMF8
	NR1H4	-1.62143	7.77024	-12.2106	9.79153e-13	5.75851e-11	19.1057	NR1H4
	LPAL2	-0.863368	4.38253	-12.2062	9.87602e-13	5.7936e-11	19.0971	LPAL2
	MYO1F	2.06503	8.43792	12.1893	1.0207e-12	5.97274e-11	19.0641	MYO1F
	SHROOM2	-1.15896	7.1441	-12.1836	1.03209e-12	6.02433e-11	19.0529	SHROOM2
	MCM5	1.52179	7.63045	12.1797	1.03987e-12	6.02434e-11	19.0454	MCM5
	CD24	2.36625	8.2823	12.179	1.04125e-12	6.02434e-11	19.0441	CD24
	FIBP	0.965557	8.71534	12.177	1.04535e-12	6.02434e-11	19.0401	FIBP
	ERP44	-0.696567	7.14287	-12.1769	1.04556e-12	6.02434e-11	19.0399	ERP44
	PNPLA3	-2.70972	7.44521	-12.1764	1.04667e-12	6.02434e-11	19.0389	PNPLA3
	LOC100506538	-1.85129	6.60565	-12.1759	1.04758e-12	6.02434e-11	19.038	LOC100506538
	CAPN7	-1.13945	6.97005	-12.1718	1.05603e-12	6.05803e-11	19.03	CAPN7
	STX4	0.902893	7.85185	12.1694	1.0609e-12	6.07105e-11	19.0253	STX4
	FGD2	1.02552	6.68492	12.1495	1.10299e-12	6.29645e-11	18.9864	FGD2
	ANP32B	0.940329	10.8487	12.1468	1.1087e-12	6.31363e-11	18.9812	ANP32B
	FOLH1B	-2.97358	6.35429	-12.1363	1.13171e-12	6.42901e-11	18.9606	FOLH1B
	SEC61A2	-0.861495	5.75826	-12.134	1.13668e-12	6.44153e-11	18.9562	SEC61A2
	RPS19	1.01258	10.6861	12.1156	1.17843e-12	6.66198e-11	18.9201	RPS19
	FDX1	-1.71033	8.32074	-12.1064	1.1998e-12	6.76641e-11	18.9021	FDX1
	TARP	2.03353	6.89495	12.101	1.21242e-12	6.82108e-11	18.8916	TARP
	NCKAP1L	1.88869	7.55315	12.0968	1.22244e-12	6.84695e-11	18.8833	NCKAP1L
	BCKDHB	-2.13105	6.91735	-12.0966	1.22288e-12	6.84695e-11	18.883	BCKDHB
	FCER1G	2.5145	7.90067	12.0844	1.25247e-12	6.99588e-11	18.859	FCER1G
	HLA-C	1.54544	12.055	12.0687	1.29151e-12	7.19671e-11	18.8282	HLA-C
	CD8A	2.52823	7.70668	12.0501	1.33955e-12	7.43884e-11	18.7916	CD8A
	AKAP1	-1.16705	7.07398	-12.0487	1.34323e-12	7.43884e-11	18.7889	AKAP1
	RPRD1B	-1.25783	6.46016	-12.045	1.35298e-12	7.43884e-11	18.7816	RPRD1B
	SLC38A6	1.77146	7.73634	12.0448	1.35349e-12	7.43884e-11	18.7813	SLC38A6
	CTAGE5	-0.920763	6.57169	-12.0447	1.3537e-12	7.43884e-11	18.7811	CTAGE5
	CXCL6	3.56205	7.24678	12.0446	1.35408e-12	7.43884e-11	18.7808	CXCL6
	ANXA5	1.51658	11.0691	12.038	1.37177e-12	7.51835e-11	18.7678	ANXA5
	FAM21A	1.01775	8.4209	12.0352	1.37936e-12	7.54223e-11	18.7623	FAM21A
	TNFRSF1B	1.82073	8.75648	12.0336	1.38351e-12	7.54725e-11	18.7593	TNFRSF1B
	DUSP4	1.51502	5.60369	12.0213	1.41755e-12	7.70452e-11	18.7349	DUSP4
	SYK	1.87482	7.25022	12.0203	1.42032e-12	7.70452e-11	18.733	SYK
	C1RL	-1.20012	7.64922	-12.0196	1.42224e-12	7.70452e-11	18.7316	C1RL
	CDC14B	-1.15921	5.98827	-11.9988	1.4816e-12	8.00381e-11	18.6906	CDC14B
	ADORA3	2.76882	7.08655	11.9979	1.48434e-12	8.00381e-11	18.6888	ADORA3
	TAB2	-0.9529	7.82792	-11.9959	1.49019e-12	8.01679e-11	18.6848	TAB2
	RPL6	0.677409	13.0711	11.9935	1.49718e-12	8.02881e-11	18.6801	RPL6
	TRAC	1.61277	7.26819	11.9928	1.4993e-12	8.02881e-11	18.6787	TRAC
	C8orf37	-1.18228	6.57808	-11.9877	1.51429e-12	8.09053e-11	18.6687	C8orf37
	CYP1A2	-3.71999	8.03661	-11.9782	1.54288e-12	8.22447e-11	18.65	CYP1A2
	ANXA10	-4.26748	7.57934	-11.9758	1.55021e-12	8.24473e-11	18.6452	ANXA10
	B2M	1.11611	11.7011	11.9716	1.56297e-12	8.29368e-11	18.637	B2M
	ACADS	-1.61169	6.98838	-11.9371	1.67307e-12	8.85778e-11	18.5688	ACADS
	C9orf78	-0.992545	7.36295	-11.9268	1.70764e-12	9.02037e-11	18.5483	C9orf78
	NNT	-1.93851	6.71913	-11.9214	1.72572e-12	9.0953e-11	18.5377	NNT
	GBP5	1.99688	6.55378	11.9193	1.73291e-12	9.11263e-11	18.5335	GBP5
	MPP1	1.58427	8.7845	11.8917	1.8302e-12	9.60261e-11	18.4788	MPP1
	FAM8A1	-1.06559	10.1535	-11.8738	1.89608e-12	9.92594e-11	18.4433	FAM8A1
	APOOL	-1.21569	7.16295	-11.8548	1.96899e-12	1.0271e-10	18.4055	APOOL
	AMICA1	2.16404	7.88693	11.8543	1.97079e-12	1.0271e-10	18.4046	AMICA1
	CYAT1	1.31159	7.26401	11.8519	1.98053e-12	1.02988e-10	18.3996	CYAT1
	TPMT	-0.902517	5.44916	-11.8343	2.05068e-12	1.06257e-10	18.3647	TPMT
	LYRM7	-1.16539	6.38829	-11.8339	2.05251e-12	1.06257e-10	18.3638	LYRM7
	FAM60A	1.23816	6.76799	11.8309	2.06458e-12	1.06645e-10	18.3579	FAM60A
	C12orf75	2.83089	6.88492	11.8288	2.07314e-12	1.06851e-10	18.3538	C12orf75
	CDR2L	1.13625	6.10138	11.8273	2.07957e-12	1.06947e-10	18.3507	CDR2L
	AC004538.3	-1.25162	5.34309	-11.8129	2.13989e-12	1.09494e-10	18.322	AC004538.3
	SELPLG	1.29716	7.34172	11.8123	2.1423e-12	1.09494e-10	18.3209	SELPLG
	IGHA1	0.927388	5.86761	11.8121	2.14317e-12	1.09494e-10	18.3205	IGHA1
	ETNK2	-1.96171	5.78856	-11.8045	2.17601e-12	1.10929e-10	18.3052	ETNK2
	RPL8	1.17637	12.2762	11.7997	2.19672e-12	1.11741e-10	18.2957	RPL8
	C1orf54	2.47444	9.3832	11.7898	2.2404e-12	1.13715e-10	18.276	C1orf54
	UBR3	-0.966894	6.16521	-11.7772	2.29759e-12	1.16365e-10	18.2507	UBR3
	TXNIP	2.13932	10.2774	11.7709	2.32647e-12	1.17572e-10	18.2382	TXNIP
	PRICKLE4	0.975502	10.4012	11.7677	2.3411e-12	1.18056e-10	18.2319	PRICKLE4
	ZNRF2	-0.973324	5.37968	-11.766	2.34907e-12	1.18178e-10	18.2285	ZNRF2
	NAP1L1	1.17252	9.39458	11.7651	2.35365e-12	1.18178e-10	18.2265	NAP1L1
	PFKFB1	-1.62126	5.49634	-11.7591	2.38197e-12	1.19344e-10	18.2145	PFKFB1
	MS4A6A	2.11819	9.10437	11.7554	2.39961e-12	1.1997e-10	18.2071	MS4A6A
	PYCARD	2.14074	8.60744	11.7452	2.4487e-12	1.22163e-10	18.1868	PYCARD
	MMACHC	-1.7539	7.11349	-11.7419	2.46511e-12	1.22719e-10	18.1801	MMACHC
	RCSD1	2.63947	7.90376	11.7375	2.48679e-12	1.23337e-10	18.1713	RCSD1
	TRG-AS1	1.71395	7.24005	11.7371	2.48875e-12	1.23337e-10	18.1705	TRG-AS1
	SPATS2	1.10261	6.18955	11.7362	2.49337e-12	1.23337e-10	18.1687	SPATS2
	IGH	1.50963	6.76881	11.7284	2.53225e-12	1.24742e-10	18.1531	IGH
	INTS10	-0.923801	6.66843	-11.7284	2.53244e-12	1.24742e-10	18.1531	INTS10
	S100A6	1.7535	6.92636	11.7238	2.5559e-12	1.25632e-10	18.1438	S100A6
	SLC44A2	1.65103	7.30956	11.7081	2.63707e-12	1.29349e-10	18.1125	SLC44A2
	ITM2C	1.79911	8.96623	11.7037	2.66069e-12	1.30118e-10	18.1035	ITM2C
	ANKRD46	-1.46474	8.55737	-11.7031	2.6639e-12	1.30118e-10	18.1023	ANKRD46
	POLR1D	0.701022	8.31647	11.6976	2.69299e-12	1.31265e-10	18.0914	POLR1D
	PTPN3	-2.42549	7.88721	-11.6888	2.74086e-12	1.3332e-10	18.0737	PTPN3
	GIMAP1	1.68244	7.15296	11.6775	2.80369e-12	1.36092e-10	18.051	GIMAP1
	CNDP1	-3.77544	7.36169	-11.6693	2.85055e-12	1.3808e-10	18.0344	CNDP1
	CXCR6	1.41522	7.09125	11.6574	2.91921e-12	1.41113e-10	18.0105	CXCR6
	MCEE	-1.45294	7.84945	-11.6536	2.9417e-12	1.41906e-10	18.0028	MCEE
	KIF21B	1.12303	6.56951	11.6505	2.95963e-12	1.42477e-10	17.9967	KIF21B
	AR	-2.4795	7.0814	-11.6463	2.98492e-12	1.43357e-10	17.9882	AR
	TRAF3IP3	1.69678	6.05203	11.6454	2.99018e-12	1.43357e-10	17.9864	TRAF3IP3
	LOC728392	1.72618	7.26078	11.641	3.01697e-12	1.44345e-10	17.9774	LOC728392
	PKM	1.50302	6.61883	11.6298	3.08538e-12	1.47316e-10	17.9549	PKM
	NPL	1.92559	7.93165	11.6245	3.11831e-12	1.48585e-10	17.9443	NPL
	AGL	-2.01832	9.65499	-11.6071	3.22982e-12	1.53584e-10	17.909	AGL
	CST7	1.86216	8.00931	11.605	3.24294e-12	1.53895e-10	17.905	CST7
	CD63	1.49383	12.472	11.5973	3.29382e-12	1.55992e-10	17.8894	CD63
	KCNK6	1.68626	6.26393	11.594	3.31565e-12	1.56708e-10	17.8827	KCNK6
	HLA-E	1.60806	11.3262	11.593	3.32239e-12	1.56709e-10	17.8807	HLA-E
	POLR3B	-0.723701	4.99265	-11.5899	3.34344e-12	1.57384e-10	17.8744	POLR3B
	LRP8	0.82009	4.66856	11.5808	3.40508e-12	1.59963e-10	17.856	LRP8
	DNAJC19	-1.03355	7.35631	-11.5709	3.47404e-12	1.62875e-10	17.8359	DNAJC19
	CLDN22	-0.979879	7.07897	-11.5642	3.52102e-12	1.6467e-10	17.8224	CLDN22
	KCNAB2	1.14073	6.24294	11.5632	3.52805e-12	1.6467e-10	17.8204	KCNAB2
	CELF2	1.67332	6.89674	11.5624	3.53349e-12	1.6467e-10	17.8189	CELF2
	ERO1LB	-1.54796	7.37696	-11.5594	3.55559e-12	1.6492e-10	17.8126	ERO1LB
	LOC200772	2.25137	7.25368	11.5591	3.5573e-12	1.6492e-10	17.8121	LOC200772
	ANKRD36B	2.35369	8.69778	11.5587	3.56004e-12	1.6492e-10	17.8114	ANKRD36B
	SAMD3	0.999027	4.64286	11.5538	3.59549e-12	1.66233e-10	17.8014	SAMD3
	RUNX3	1.45511	6.41801	11.5525	3.60479e-12	1.66333e-10	17.7988	RUNX3
	ACADSB	-3.60525	7.96209	-11.5364	3.72419e-12	1.71504e-10	17.7661	ACADSB
	APMAP	-1.42441	11.6948	-11.5223	3.83217e-12	1.76129e-10	17.7374	APMAP
	RPL12	1.06786	12.749	11.5201	3.849e-12	1.76555e-10	17.733	RPL12
	SLC38A3	-1.92346	6.99608	-11.5156	3.88388e-12	1.77806e-10	17.724	SLC38A3
	MAN2A2	-0.850264	7.90592	-11.5128	3.90581e-12	1.78459e-10	17.7183	MAN2A2
	P2RX5	2.0179	7.69313	11.4988	4.01839e-12	1.83245e-10	17.6898	P2RX5
	NAGK	1.5759	9.87467	11.4882	4.10594e-12	1.86872e-10	17.6682	NAGK
	SLC7A7	2.54696	9.71725	11.4868	4.11758e-12	1.87037e-10	17.6653	SLC7A7
	HHEX	-1.89197	7.51107	-11.4766	4.20319e-12	1.90258e-10	17.6447	HHEX
	WDR54	1.537	7.95967	11.4764	4.20477e-12	1.90258e-10	17.6443	WDR54
	PCCA	-0.959476	5.82769	-11.4722	4.24079e-12	1.91516e-10	17.6358	PCCA
	ALDH5A1	-2.26127	7.22932	-11.4701	4.25869e-12	1.91953e-10	17.6315	ALDH5A1
	CYP1A1	-3.24574	6.58564	-11.4674	4.28222e-12	1.92642e-10	17.626	CYP1A1
	CD5L	2.65077	9.96688	11.4664	4.29087e-12	1.9266e-10	17.624	CD5L
	MUT	-1.67674	9.51473	-11.4641	4.31085e-12	1.93186e-10	17.6193	MUT
	PPP4R2	-0.793007	7.21682	-11.4607	4.34094e-12	1.94161e-10	17.6123	PPP4R2
	GIMAP1-GIMAP5	1.44127	7.53068	11.4544	4.39729e-12	1.96306e-10	17.5994	GIMAP1-GIMAP5
	CAPN5	-1.01592	6.04346	-11.4483	4.45177e-12	1.98359e-10	17.587	CAPN5
	RUNDC3B	-2.89218	6.2297	-11.4472	4.46202e-12	1.98437e-10	17.5847	RUNDC3B
	ARHGDIB	1.61213	8.87999	11.4435	4.4954e-12	1.99541e-10	17.5772	ARHGDIB
	PXMP2	-2.24728	9.4291	-11.4412	4.51609e-12	2.00079e-10	17.5726	PXMP2
	IGKC	2.04762	6.7135	11.4389	4.53745e-12	2.00644e-10	17.5679	IGKC
	CERS4	-1.56504	6.13278	-11.4358	4.56588e-12	2.0131e-10	17.5616	CERS4
	BRPF3	-0.537835	5.34787	-11.4354	4.56974e-12	2.0131e-10	17.5608	BRPF3
	MR1	0.666585	6.72939	11.434	4.58262e-12	2.01497e-10	17.5579	MR1
	UBASH3B	0.877941	5.08475	11.4315	4.60594e-12	2.02142e-10	17.5528	UBASH3B
	IGKC	1.45078	7.2525	11.4288	4.63159e-12	2.02886e-10	17.5473	IGKC
	IER3IP1	-0.907722	7.99783	-11.4264	4.65419e-12	2.03494e-10	17.5424	IER3IP1
	CFL2	-2.00626	7.91271	-11.4249	4.66835e-12	2.03732e-10	17.5393	CFL2
	TACSTD2	0.863908	5.56316	11.4213	4.70238e-12	2.04834e-10	17.532	TACSTD2
	EIF3D	1.2765	10.4913	11.408	4.83187e-12	2.10083e-10	17.5048	EIF3D
	RPL7A	0.985695	12.5371	11.407	4.84181e-12	2.10124e-10	17.5027	RPL7A
	TAPT1	-0.59024	5.73551	-11.4028	4.88335e-12	2.11533e-10	17.4941	TAPT1
	RPL19	1.21262	11.7723	11.3811	5.10418e-12	2.20689e-10	17.4497	RPL19
	GPX3	1.47068	11.9006	11.3763	5.15367e-12	2.22418e-10	17.4401	GPX3
	RPL13	1.05036	9.33985	11.3709	5.21133e-12	2.24491e-10	17.4289	RPL13
	ITGA2	1.92419	5.73251	11.3695	5.22643e-12	2.24727e-10	17.426	ITGA2
	TACC3	1.89702	7.07319	11.3626	5.29977e-12	2.27277e-10	17.412	TACC3
	FAM45A	-1.06526	7.96162	-11.3618	5.3085e-12	2.27277e-10	17.4103	FAM45A
	MAFB	1.96673	10.4159	11.3612	5.31493e-12	2.27277e-10	17.4091	MAFB
	SYT17	-2.27882	6.86317	-11.3603	5.32506e-12	2.27293e-10	17.4072	SYT17
	CTSS	2.28678	9.62301	11.3552	5.38013e-12	2.29225e-10	17.3969	CTSS
	NUS1	-1.27626	7.62473	-11.3541	5.39281e-12	2.29347e-10	17.3945	NUS1
	USP38	-0.933874	7.19323	-11.3496	5.44238e-12	2.3064e-10	17.3853	USP38
	LOC101929087	1.08277	10.1976	11.3496	5.44298e-12	2.3064e-10	17.3852	LOC101929087
	C19orf66	-1.14992	7.91673	-11.3446	5.4989e-12	2.32587e-10	17.375	C19orf66
	ELF4	1.42387	7.19074	11.3394	5.55759e-12	2.3424e-10	17.3643	ELF4
	MIF4GD	1.06323	7.50452	11.3393	5.55804e-12	2.3424e-10	17.3642	MIF4GD
	GRTP1	-1.87053	6.69323	-11.3293	5.6734e-12	2.38671e-10	17.3436	GRTP1
	UCP2	2.26974	9.48314	11.3151	5.84014e-12	2.45244e-10	17.3145	UCP2
	ZFAS1	1.13029	8.04222	11.3064	5.94498e-12	2.48981e-10	17.2966	ZFAS1
	TDO2	-2.17859	7.78105	-11.306	5.95045e-12	2.48981e-10	17.2957	TDO2
	H2AFJ	0.829041	7.60534	11.2966	6.06514e-12	2.53325e-10	17.2766	H2AFJ
	SYNJ2BP	-1.03891	7.5322	-11.285	6.21176e-12	2.58986e-10	17.2526	SYNJ2BP
	KBTBD7	-1.38459	6.17037	-11.2826	6.24242e-12	2.59795e-10	17.2476	KBTBD7
	MIR6132	-0.975528	6.67176	-11.2817	6.25342e-12	2.59795e-10	17.2459	MIR6132
	BIN2	1.34966	7.22221	11.2776	6.30645e-12	2.61533e-10	17.2374	BIN2
	ADA	1.70061	6.96812	11.2746	6.34478e-12	2.62656e-10	17.2313	ADA
	WWC3	1.25992	7.62864	11.2645	6.47772e-12	2.67532e-10	17.2105	WWC3
	DPYD	-0.850251	6.12285	-11.264	6.48548e-12	2.67532e-10	17.2093	DPYD
	ZHX1	-0.908676	7.83583	-11.2534	6.62712e-12	2.72893e-10	17.1876	ZHX1
	SYT13	1.84868	6.35823	11.2512	6.65777e-12	2.73424e-10	17.1829	SYT13
	PDZK1IP1	1.97506	6.15417	11.2508	6.66344e-12	2.73424e-10	17.1821	PDZK1IP1
	IDH2	-1.3387	8.71537	-11.2474	6.70972e-12	2.7484e-10	17.1751	IDH2
	MS4A4A	2.39878	7.84409	11.2421	6.78355e-12	2.77377e-10	17.1641	MS4A4A
	HSBP1L1	-1.20976	7.42394	-11.24	6.81278e-12	2.78065e-10	17.1598	HSBP1L1
	LNX1	-1.47029	6.03903	-11.2386	6.83255e-12	2.78065e-10	17.1569	LNX1
	SPINT2	2.44613	8.16443	11.2383	6.83609e-12	2.78065e-10	17.1564	SPINT2
	EPM2A	-0.732209	5.88548	-11.232	6.92511e-12	2.81196e-10	17.1434	EPM2A
	MAP4K1	1.55554	7.09447	11.2278	6.98616e-12	2.83083e-10	17.1346	MAP4K1
	RNASET2	1.15106	7.05845	11.2271	6.99584e-12	2.83083e-10	17.1332	RNASET2
	CCR5	2.21434	9.14195	11.2188	7.11546e-12	2.87425e-10	17.1162	CCR5
	ALDOC	-1.45653	7.35893	-11.2164	7.15063e-12	2.88347e-10	17.1112	ALDOC
	PIK3C2G	-2.14235	6.45893	-11.2145	7.17982e-12	2.89025e-10	17.1071	PIK3C2G
	PREX1	1.67021	7.73896	11.2059	7.30814e-12	2.93684e-10	17.0893	PREX1
	GCLC	-1.17879	7.77665	-11.2034	7.34455e-12	2.9464e-10	17.0844	GCLC
	LST1	1.8804	7.32196	11.1963	7.45291e-12	2.98335e-10	17.0696	LST1
	VOPP1	1.84228	10.4065	11.1957	7.46221e-12	2.98335e-10	17.0684	VOPP1
	NACA	0.849397	10.7942	11.1927	7.50922e-12	2.99701e-10	17.0621	NACA
	LMBRD2	-0.886865	5.49962	-11.1917	7.52396e-12	2.99777e-10	17.0601	LMBRD2
	SDHD	-0.74343	7.49733	-11.189	7.56664e-12	3.00636e-10	17.0544	SDHD
	PSAP	1.40284	11.5264	11.1887	7.57127e-12	3.00636e-10	17.0538	PSAP
	DOCK2	1.31456	6.12598	11.1844	7.63869e-12	3.02798e-10	17.0449	DOCK2
	PRRG4	-1.56239	7.62986	-11.1669	7.91871e-12	3.12857e-10	17.0088	PRRG4
	EIF3L	0.877256	12.4854	11.1669	7.91923e-12	3.12857e-10	17.0087	EIF3L
	RPLP2	1.71447	11.4842	11.163	7.98341e-12	3.14859e-10	17.0006	RPLP2
	SAT1	1.20274	12.1088	11.1543	8.12863e-12	3.1985e-10	16.9825	SAT1
	UBE2A	0.723719	8.83664	11.1537	8.13735e-12	3.1985e-10	16.9814	UBE2A
	GNPDA1	1.54694	9.19053	11.1528	8.15389e-12	3.19961e-10	16.9794	GNPDA1
	CBR3	1.2388	6.60073	11.1498	8.20403e-12	3.21389e-10	16.9732	CBR3
	LINC00342	0.93351	6.43594	11.1468	8.25561e-12	3.22725e-10	16.9669	LINC00342
	CLEC2D	0.895273	4.29884	11.1455	8.27733e-12	3.22725e-10	16.9643	CLEC2D
	SERPING1	-1.57547	11.9596	-11.1453	8.27962e-12	3.22725e-10	16.964	SERPING1
	KIAA1958	-0.946935	6.09138	-11.139	8.38918e-12	3.26451e-10	16.9508	KIAA1958
	SAR1B	-1.20294	7.81227	-11.1358	8.44449e-12	3.28057e-10	16.9442	SAR1B
	ISM1	-1.66986	4.9678	-11.1335	8.48567e-12	3.29109e-10	16.9393	ISM1
	IMPDH2	1.35178	10.1505	11.1314	8.5223e-12	3.29748e-10	16.935	IMPDH2
	TTPAL	-1.27594	7.68285	-11.1309	8.5304e-12	3.29748e-10	16.934	TTPAL
	AIF1	1.72039	8.2336	11.1293	8.5583e-12	3.3028e-10	16.9307	AIF1
	SNTB1	-1.49383	6.26181	-11.1245	8.64433e-12	3.33049e-10	16.9207	SNTB1
	LARS	0.652376	8.48169	11.1231	8.66859e-12	3.33434e-10	16.9179	LARS
	ABAT	-3.22419	9.26206	-11.1177	8.76691e-12	3.36475e-10	16.9066	ABAT
	EMP2	-1.05987	7.81134	-11.1165	8.78939e-12	3.36475e-10	16.904	EMP2
	CAPG	2.3821	6.98915	11.1164	8.79089e-12	3.36475e-10	16.9038	CAPG
	THRB	-1.63475	6.77903	-11.1064	8.97389e-12	3.42917e-10	16.8831	THRB
	CRKL	-0.767802	7.00062	-11.1035	9.02808e-12	3.43632e-10	16.8771	CRKL
	DEFB1	2.91665	10.106	11.1032	9.03386e-12	3.43632e-10	16.8764	DEFB1
	CYTIP	3.0329	7.52278	11.1031	9.03674e-12	3.43632e-10	16.8761	CYTIP
	GLUD2	-1.71397	6.03961	-11.098	9.13132e-12	3.46664e-10	16.8656	GLUD2
	INPP5D	1.22906	6.11535	11.0961	9.1683e-12	3.46952e-10	16.8616	INPP5D
	TANGO6	-0.895417	6.76906	-11.0961	9.16865e-12	3.46952e-10	16.8615	TANGO6
	SEMA4D	1.48216	6.3048	11.0833	9.4136e-12	3.55645e-10	16.8351	SEMA4D
	VNN3	-1.51365	4.72244	-11.0819	9.44269e-12	3.56168e-10	16.832	VNN3
	CD8B	1.06072	5.22323	11.0799	9.48077e-12	3.57027e-10	16.8279	CD8B
	LCP2	1.3692	6.20965	11.0679	9.71949e-12	3.65428e-10	16.8029	LCP2
	DCAF7	0.741987	7.16663	11.0667	9.74518e-12	3.65805e-10	16.8003	DCAF7
	ASPHD2	1.48303	6.03911	11.0392	1.03167e-11	3.86637e-10	16.743	ASPHD2
	SIGLEC1	2.82309	8.69698	11.0368	1.03677e-11	3.87926e-10	16.7381	SIGLEC1
	HAVCR2	1.24299	6.04794	11.0355	1.03973e-11	3.8841e-10	16.7352	HAVCR2
	C15orf37	-1.26181	6.90673	-11.0286	1.05478e-11	3.93404e-10	16.7208	C15orf37
	CKLF	1.46415	7.4082	11.0238	1.06529e-11	3.96688e-10	16.7108	CKLF
	SLC44A1	-1.19527	7.89002	-11.0222	1.06882e-11	3.97369e-10	16.7075	SLC44A1
	RCC2	1.17828	9.09189	11.021	1.07153e-11	3.97744e-10	16.705	RCC2
	CORO1A	2.63073	8.00685	11.0194	1.07517e-11	3.98461e-10	16.7015	CORO1A
	RP5-882O7.1	0.804304	13.8196	11.0097	1.09697e-11	4.05897e-10	16.6814	RP5-882O7.1
	SEPHS2	-1.57246	11.6332	-11.0041	1.10997e-11	4.10056e-10	16.6695	SEPHS2
	VMO1	2.19211	7.35284	10.9998	1.11978e-11	4.13026e-10	16.6607	VMO1
	CARD16	2.6969	6.96136	10.9963	1.1281e-11	4.15439e-10	16.6533	CARD16
	REPS2	-1.06454	5.41393	-10.9924	1.13727e-11	4.18114e-10	16.6451	REPS2
	ARHGEF26	-1.51223	5.23382	-10.9917	1.13894e-11	4.18114e-10	16.6436	ARHGEF26
	LOC102724985	-0.734052	8.01739	-10.9892	1.14485e-11	4.19624e-10	16.6385	LOC102724985
	LOC100128751	1.23373	6.16652	10.9844	1.15632e-11	4.23161e-10	16.6284	LOC100128751
	ANKRD36	1.22081	5.18887	10.9656	1.20258e-11	4.39404e-10	16.589	ANKRD36
	ALDH7A1	-1.36802	7.32579	-10.9628	1.20972e-11	4.40503e-10	16.5831	ALDH7A1
	TNRC6C-AS1	1.52021	6.64948	10.9626	1.21014e-11	4.40503e-10	16.5827	TNRC6C-AS1
	COPB2	-0.530122	6.20201	-10.9622	1.21125e-11	4.40503e-10	16.5818	COPB2
	GPR98	-0.728329	3.94962	-10.9582	1.22147e-11	4.43528e-10	16.5734	GPR98
	PGRMC1	-2.1177	9.51917	-10.9544	1.23104e-11	4.46308e-10	16.5655	PGRMC1
	ABCC9	-1.12397	4.78855	-10.9511	1.2397e-11	4.48751e-10	16.5585	ABCC9
	RMND5A	-1.04795	6.84912	-10.9486	1.24615e-11	4.50388e-10	16.5533	RMND5A
	P2RY8	2.25947	7.25531	10.9433	1.26005e-11	4.54707e-10	16.5421	P2RY8
	PCNA	1.26482	9.71812	10.9397	1.26963e-11	4.5695e-10	16.5345	PCNA
	CTD-2325A15.5	-2.12751	5.43102	-10.9395	1.27017e-11	4.5695e-10	16.5341	CTD-2325A15.5
	CYBA	1.60456	8.01806	10.9351	1.28187e-11	4.60299e-10	16.5249	CYBA
	COX6B1	0.978476	10.6701	10.9339	1.28518e-11	4.60299e-10	16.5223	COX6B1
	HSD11B1	-2.61702	9.5817	-10.9333	1.28679e-11	4.60299e-10	16.521	HSD11B1
	SPOCK2	0.939228	6.82289	10.933	1.28737e-11	4.60299e-10	16.5206	SPOCK2
	TPGS2	0.737795	5.99467	10.9311	1.29274e-11	4.61514e-10	16.5164	TPGS2
	LIG3	-0.462427	5.56238	-10.929	1.29818e-11	4.62748e-10	16.5122	LIG3
	GALNT10	0.73456	6.36074	10.9239	1.31217e-11	4.67019e-10	16.5014	GALNT10
	BTK	1.48141	7.2974	10.9224	1.31636e-11	4.67799e-10	16.4982	BTK
	PALM2	-3.05021	6.23341	-10.919	1.32573e-11	4.70414e-10	16.4911	PALM2
	CHST15	0.970782	7.46226	10.918	1.32849e-11	4.70678e-10	16.489	CHST15
	RACGAP1	2.58698	7.36437	10.9123	1.34449e-11	4.75623e-10	16.4769	RACGAP1
	SMEK2	-0.75546	6.14492	-10.9065	1.36106e-11	4.80757e-10	16.4646	SMEK2
	KLHDC7B	0.790066	5.17284	10.8987	1.38336e-11	4.87604e-10	16.4483	KLHDC7B
	CTSA	1.11355	9.93805	10.8983	1.38462e-11	4.87604e-10	16.4474	CTSA
	GSTP1	2.10357	8.22752	10.897	1.38821e-11	4.88132e-10	16.4448	GSTP1
	TMEM192	-1.51933	7.3137	-10.8882	1.41404e-11	4.96468e-10	16.4263	TMEM192
	SH3BGRL3	2.1744	8.54719	10.8831	1.42923e-11	5.01029e-10	16.4155	SH3BGRL3
	HMOX1	2.21327	10.5047	10.8824	1.43133e-11	5.01029e-10	16.414	HMOX1
	CCDC88C	0.968712	5.45483	10.8792	1.44103e-11	5.03671e-10	16.4073	CCDC88C
	LPIN2	-1.42183	8.65353	-10.8596	1.50161e-11	5.24059e-10	16.3659	LPIN2
	VPS35	0.532899	7.99592	10.853	1.5226e-11	5.30594e-10	16.3519	VPS35
	C11orf80	1.31584	5.79499	10.8476	1.53989e-11	5.35817e-10	16.3406	C11orf80
	C4orf19	-1.68989	7.07523	-10.843	1.55497e-11	5.39135e-10	16.3308	C4orf19
	ACTRT3	-1.72952	5.2608	-10.8426	1.55632e-11	5.39135e-10	16.3299	ACTRT3
	TBCB	1.16934	9.19432	10.8426	1.55635e-11	5.39135e-10	16.3299	TBCB
	PEX5	-0.665062	6.45523	-10.8406	1.56294e-11	5.40088e-10	16.3256	PEX5
	AASS	-2.29765	6.26299	-10.8403	1.56373e-11	5.40088e-10	16.3251	AASS
	BICD1	0.816505	5.50007	10.8378	1.57219e-11	5.42208e-10	16.3197	BICD1
	LYRM5	-1.34853	9.60655	-10.8313	1.59369e-11	5.48813e-10	16.3061	LYRM5
	TMEM106C	1.06148	7.0724	10.8266	1.60966e-11	5.53494e-10	16.296	TMEM106C
	PLXNB1	-0.837118	6.06416	-10.8188	1.63635e-11	5.61846e-10	16.2795	PLXNB1
	LAIR1	1.15945	7.00645	10.8155	1.6475e-11	5.64844e-10	16.2727	LAIR1
	PDSS2	-1.36097	8.02677	-10.8119	1.66009e-11	5.68326e-10	16.265	PDSS2
	CD226	1.29507	5.00849	10.8064	1.67955e-11	5.74146e-10	16.2533	CD226
	ITGB6	0.547708	3.96751	10.8052	1.68388e-11	5.74785e-10	16.2507	ITGB6
	LILRB5	2.3481	7.20952	10.8017	1.69626e-11	5.78164e-10	16.2434	LILRB5
	DHRS13	-1.74385	7.716	-10.799	1.70586e-11	5.80589e-10	16.2377	DHRS13
	SDC3	1.38053	6.33027	10.796	1.71669e-11	5.83425e-10	16.2313	SDC3
	EHD1	0.896333	7.17156	10.7919	1.7316e-11	5.87638e-10	16.2226	EHD1
	CXorf21	1.71342	6.99972	10.7906	1.73654e-11	5.88458e-10	16.2198	CXorf21
	GAS5	0.896362	8.86604	10.788	1.74592e-11	5.90779e-10	16.2144	GAS5
	CLYBL	-0.99733	5.77692	-10.7844	1.75918e-11	5.9424e-10	16.2068	CLYBL
	NR2F6	-0.878345	5.94064	-10.7836	1.76212e-11	5.9424e-10	16.2051	NR2F6
	E2F3	1.46848	8.32214	10.7832	1.76379e-11	5.9424e-10	16.2041	E2F3
	BMF	1.65312	7.55973	10.7805	1.77397e-11	5.96809e-10	16.1984	BMF
	SLC35F2	1.20068	5.8288	10.7796	1.77714e-11	5.96996e-10	16.1966	SLC35F2
	SLC37A4	-1.45975	8.12756	-10.7784	1.7816e-11	5.96996e-10	16.194	SLC37A4
	SREBF1	-1.38122	7.37432	-10.7783	1.78219e-11	5.96996e-10	16.1937	SREBF1
	C1orf226	-1.82639	6.04495	-10.7746	1.79586e-11	6.0053e-10	16.186	C1orf226
	PLEKHO1	1.57766	6.91266	10.7741	1.79789e-11	6.0053e-10	16.1849	PLEKHO1
	MGC32805	-1.66483	5.53326	-10.7672	1.82424e-11	6.07598e-10	16.1703	MGC32805
	RPS16	0.739536	11.4575	10.7672	1.82425e-11	6.07598e-10	16.1703	RPS16
	FBLIM1	1.14102	7.03167	10.7642	1.83589e-11	6.10605e-10	16.1639	FBLIM1
	STAT3	-0.86489	8.05092	-10.7425	1.92201e-11	6.38338e-10	16.1178	STAT3
	EMILIN2	0.71273	6.24515	10.7344	1.95537e-11	6.48492e-10	16.1005	EMILIN2
	AP000253.1	-1.87381	5.0098	-10.733	1.96093e-11	6.49414e-10	16.0976	AP000253.1
	RPL22	0.852173	11.3358	10.7307	1.97084e-11	6.51772e-10	16.0926	RPL22
	ABCA5	-1.80935	6.21458	-10.7243	1.9976e-11	6.59688e-10	16.079	ABCA5
	IGJ	3.682	11.2889	10.7235	2.00114e-11	6.59925e-10	16.0772	IGJ
	LOC101928620	2.17296	6.01996	10.72	2.01605e-11	6.63902e-10	16.0698	LOC101928620
	GGCX	-1.04381	7.50208	-10.7158	2.03394e-11	6.68852e-10	16.0609	GGCX
	ZNF266	1.37635	9.26905	10.7151	2.037e-11	6.68915e-10	16.0594	ZNF266
	OSBP	-1.15514	7.76521	-10.7075	2.06977e-11	6.78721e-10	16.0433	OSBP
	PON3	-3.85069	10.0231	-10.7057	2.07794e-11	6.80446e-10	16.0394	PON3
	C1orf168	-2.34624	6.87312	-10.692	2.1389e-11	6.99425e-10	16.0103	C1orf168
	KDSR	-1.04194	6.77597	-10.6882	2.15628e-11	7.04124e-10	16.0022	KDSR
	MMAA	-1.199	5.59119	-10.6826	2.18202e-11	7.11532e-10	15.9902	MMAA
	KIF5B	0.56993	8.61466	10.6802	2.19324e-11	7.14196e-10	15.9851	KIF5B
	SPPL2A	-1.13432	8.45452	-10.6777	2.20492e-11	7.16999e-10	15.9797	SPPL2A
	CHP1	-0.847212	7.46829	-10.6739	2.2229e-11	7.2184e-10	15.9716	CHP1
	CEP70	-0.764156	5.37054	-10.6732	2.22631e-11	7.21942e-10	15.97	CEP70
	MYL12B	1.00093	12.2451	10.6628	2.2759e-11	7.36999e-10	15.9479	MYL12B
	ANXA2R	0.884459	5.95325	10.6593	2.29299e-11	7.41505e-10	15.9404	ANXA2R
	CHST2	0.871071	5.30968	10.655	2.31403e-11	7.47275e-10	15.9312	CHST2
	DEPDC1B	1.68401	4.66751	10.6473	2.3521e-11	7.58519e-10	15.9148	DEPDC1B
	RPL27	0.875179	13.3335	10.6454	2.36163e-11	7.60543e-10	15.9107	RPL27
	HLA-F	1.74481	9.36422	10.64	2.38922e-11	7.68369e-10	15.899	HLA-F
	SLC6A16	-1.68487	6.25443	-10.6371	2.40385e-11	7.72009e-10	15.8929	SLC6A16
	C12orf29	-0.996904	7.09081	-10.6316	2.43198e-11	7.79972e-10	15.8812	C12orf29
	GMFG	2.19152	8.97287	10.6265	2.45841e-11	7.87367e-10	15.8703	GMFG
	SLC19A3	-1.93227	5.51213	-10.625	2.4663e-11	7.8881e-10	15.8671	SLC19A3
	MPP5	-0.681782	6.79953	-10.6237	2.47345e-11	7.88955e-10	15.8642	MPP5
	THAP5	-0.765631	5.32889	-10.6237	2.47351e-11	7.88955e-10	15.8642	THAP5
	RMDN2	-1.14282	5.7397	-10.6144	2.52304e-11	8.03655e-10	15.8443	RMDN2
	SCPEP1	0.888914	7.18248	10.6126	2.53259e-11	8.05597e-10	15.8405	SCPEP1
	CKLF	1.65224	8.26092	10.6098	2.54793e-11	8.09377e-10	15.8344	CKLF
	DHRS4-AS1	-0.966313	5.72053	-10.6075	2.56029e-11	8.12196e-10	15.8295	DHRS4-AS1
	IFNLR1	-0.895077	6.60569	-10.6063	2.56696e-11	8.13206e-10	15.8269	IFNLR1
	DCAF6	-0.541173	6.49633	-10.6041	2.57904e-11	8.15926e-10	15.8222	DCAF6
	KIF1B	-0.813935	7.07831	-10.6019	2.59074e-11	8.17424e-10	15.8176	KIF1B
	NCEH1	2.52196	6.21803	10.6019	2.59077e-11	8.17424e-10	15.8176	NCEH1
	PEA15	0.813716	7.71953	10.5961	2.62337e-11	8.26593e-10	15.805	PEA15
	ELFN1	-1.22347	6.52793	-10.5946	2.63191e-11	8.28164e-10	15.8018	ELFN1
	ZHX3	-0.561926	6.30515	-10.5907	2.65376e-11	8.33917e-10	15.7935	ZHX3
	SYT7	-0.588459	4.79103	-10.5899	2.65801e-11	8.34131e-10	15.7919	SYT7
	GREB1L	-0.75267	4.94079	-10.5887	2.6649e-11	8.35167e-10	15.7893	GREB1L
	CPVL	2.75851	9.05642	10.5871	2.67397e-11	8.36887e-10	15.7858	CPVL
	TTPA	-1.99762	4.86101	-10.5862	2.67914e-11	8.37384e-10	15.7839	TTPA
	KLKB1	-3.50215	9.48455	-10.5819	2.70374e-11	8.43802e-10	15.7747	KLKB1
	GLIPR2	1.50063	6.77063	10.5814	2.7069e-11	8.43802e-10	15.7735	GLIPR2
	LINC00526	-1.64316	6.82072	-10.5797	2.7168e-11	8.45757e-10	15.7699	LINC00526
	BCL11B	1.18102	5.57414	10.5739	2.75059e-11	8.55138e-10	15.7574	BCL11B
	APOF	-5.65981	7.76096	-10.5725	2.7585e-11	8.56455e-10	15.7545	APOF
	RGL1	1.98406	10.2941	10.5618	2.82287e-11	8.75276e-10	15.7313	RGL1
	C18orf32	0.82774	11.767	10.561	2.82717e-11	8.75447e-10	15.7298	C18orf32
	CFH	-1.64113	12.5308	-10.5493	2.89889e-11	8.96133e-10	15.7046	CFH
	MID1IP1	-1.21117	6.53315	-10.5489	2.90165e-11	8.96133e-10	15.7037	MID1IP1
	ZNF101	0.930779	6.40042	10.5475	2.91019e-11	8.97584e-10	15.7007	ZNF101
	DNAJB9	-1.83131	8.99215	-10.5404	2.95497e-11	9.0994e-10	15.6854	DNAJB9
	CISH	-1.09541	6.9834	-10.5399	2.95805e-11	9.0994e-10	15.6843	CISH
	FGD3	1.16209	5.71554	10.5391	2.96285e-11	9.10218e-10	15.6827	FGD3
	SRP14	1.03487	11.6175	10.5384	2.96717e-11	9.10349e-10	15.6812	SRP14
	ADAMTS17	-1.60422	5.74299	-10.5347	2.99127e-11	9.16538e-10	15.6731	ADAMTS17
	STARD5	-1.52369	7.57537	-10.5308	3.01603e-11	9.22913e-10	15.6648	STARD5
	RAB10	0.759904	10.0723	10.5279	3.03507e-11	9.27524e-10	15.6585	RAB10
	SDR42E1	-0.732485	6.23856	-10.5246	3.05648e-11	9.32846e-10	15.6514	SDR42E1
	RAB14	-0.843466	7.70623	-10.5198	3.08798e-11	9.4123e-10	15.6411	RAB14
	A2M	-0.842983	8.58992	-10.5077	3.16929e-11	9.64755e-10	15.615	A2M
	LPIN1	-1.00517	7.32939	-10.5049	3.18848e-11	9.69331e-10	15.6089	LPIN1
	AIG1	-1.23265	7.09983	-10.4999	3.22296e-11	9.78452e-10	15.5981	AIG1
	RAB7B	0.989133	5.56645	10.4993	3.22686e-11	9.78452e-10	15.5968	RAB7B
	EBP	-1.58511	7.77569	-10.4981	3.23502e-11	9.785e-10	15.5943	EBP
	LASP1	0.913153	10.4045	10.4981	3.2354e-11	9.785e-10	15.5942	LASP1
	SLC7A6	0.847658	6.00525	10.4877	3.30817e-11	9.99213e-10	15.5718	SLC7A6
	ORMDL3	-1.01664	6.64888	-10.4856	3.32342e-11	1.00252e-09	15.5672	ORMDL3
	MTFR1L	-0.77226	7.70486	-10.4805	3.35934e-11	1.01094e-09	15.5564	MTFR1L
	HOOK1	-2.14153	8.15449	-10.4805	3.36e-11	1.01094e-09	15.5562	HOOK1
	BGN	1.56686	8.53335	10.4774	3.3818e-11	1.0162e-09	15.5497	BGN
	AAK1	0.471653	6.0487	10.476	3.39237e-11	1.01806e-09	15.5465	AAK1
	ZBED6CL	-1.67821	7.29266	-10.4743	3.40503e-11	1.01953e-09	15.5428	ZBED6CL
	GPRIN3	1.29843	5.36587	10.4741	3.40599e-11	1.01953e-09	15.5425	GPRIN3
	LINC01018	-2.23115	4.85762	-10.4638	3.48258e-11	1.04112e-09	15.5202	LINC01018
	TIFA	-0.96421	6.20523	-10.4624	3.49291e-11	1.04287e-09	15.5172	TIFA
	SLFN5	0.951888	6.51396	10.4603	3.50854e-11	1.0462e-09	15.5127	SLFN5
	RASEF	1.04656	7.06842	10.4586	3.52165e-11	1.04877e-09	15.5089	RASEF
	ZWINT	2.60227	8.6915	10.4559	3.54198e-11	1.05348e-09	15.5031	ZWINT
	PSMB10	1.81935	9.11178	10.4552	3.5477e-11	1.05384e-09	15.5015	PSMB10
	RALA	1.16031	9.2375	10.4545	3.55243e-11	1.0539e-09	15.5002	RALA
	LAT	0.92955	6.89399	10.4538	3.55788e-11	1.05418e-09	15.4986	LAT
	GRAMD1C	-2.46402	6.61442	-10.4527	3.56656e-11	1.05426e-09	15.4962	GRAMD1C
	HMGA1	0.798978	6.54939	10.4526	3.56718e-11	1.05426e-09	15.496	HMGA1
	TSPO	1.74349	9.03015	10.4475	3.60692e-11	1.06466e-09	15.4849	TSPO
	GRAMD1A	0.793147	6.37522	10.4467	3.61285e-11	1.06506e-09	15.4832	GRAMD1A
	HOTAIRM1	1.13044	5.88573	10.4407	3.65953e-11	1.07746e-09	15.4703	HOTAIRM1
	GIMAP4	1.83962	8.34135	10.4399	3.66633e-11	1.07811e-09	15.4684	GIMAP4
	GADD45G	-2.18765	7.10455	-10.4369	3.68955e-11	1.08322e-09	15.4621	GADD45G
	HK1	1.63201	9.48887	10.4365	3.69302e-11	1.08322e-09	15.4612	HK1
	CMKLR1	1.56598	6.49284	10.4298	3.74684e-11	1.09763e-09	15.4466	CMKLR1
	RPS8	1.21918	12.237	10.4284	3.75806e-11	1.09954e-09	15.4436	RPS8
	GMNN	1.15838	9.22191	10.4269	3.77002e-11	1.10166e-09	15.4404	GMNN
	SLC39A14	-1.86783	6.93033	-10.4233	3.79938e-11	1.10885e-09	15.4326	SLC39A14
	RPL37	0.777552	13.2902	10.4198	3.82873e-11	1.11602e-09	15.4249	RPL37
	RP11-96D1.11	-2.51414	6.67923	-10.417	3.85172e-11	1.12132e-09	15.4188	RP11-96D1.11
	DYSF	1.3514	9.35616	10.4026	3.97292e-11	1.15385e-09	15.3877	DYSF
	LPAR2	1.14605	6.39746	10.4026	3.97335e-11	1.15385e-09	15.3876	LPAR2
	PGLS	0.887913	6.99637	10.4008	3.98871e-11	1.15687e-09	15.3837	PGLS
	TRNP1	1.10808	6.17399	10.3991	4.00317e-11	1.15963e-09	15.38	TRNP1
	STK10	1.53444	7.43207	10.3922	4.06291e-11	1.17547e-09	15.3651	STK10
	FGR	2.04751	7.76567	10.386	4.11816e-11	1.18973e-09	15.3516	FGR
	CFHR4	-6.20858	8.48514	-10.3855	4.12237e-11	1.18973e-09	15.3505	CFHR4
	RP11-803D5.4	1.628	6.20685	10.383	4.14443e-11	1.19462e-09	15.3452	RP11-803D5.4
	TMEM192	-1.2027	8.65347	-10.3773	4.19651e-11	1.20814e-09	15.3326	TMEM192
	RPS2	0.931445	11.892	10.3726	4.23903e-11	1.21888e-09	15.3225	RPS2
	LPPR1	-1.05435	4.83944	-10.3713	4.25072e-11	1.22074e-09	15.3197	LPPR1
	HES4	1.087	6.19921	10.3642	4.31651e-11	1.23811e-09	15.3042	HES4
	RPL35	1.18451	11.2279	10.3532	4.42071e-11	1.26644e-09	15.2803	RPL35
	MIR6805	1.19942	9.79973	10.3508	4.44369e-11	1.27146e-09	15.275	MIR6805
	BASP1	1.18796	7.49992	10.3477	4.47373e-11	1.27849e-09	15.2683	BASP1
	RBX1	0.977087	9.08311	10.347	4.48038e-11	1.27883e-09	15.2668	RBX1
	ARHGAP4	1.05465	7.26402	10.3445	4.50467e-11	1.28419e-09	15.2613	ARHGAP4
	ABCC5	1.12526	6.62715	10.3436	4.51365e-11	1.28518e-09	15.2593	ABCC5
	CCDC102B	2.44602	5.79253	10.3397	4.55119e-11	1.29429e-09	15.251	CCDC102B
	N4BP2L1	-0.587089	5.51815	-10.338	4.56866e-11	1.29768e-09	15.2471	N4BP2L1
	TMED7	-1.31739	8.7324	-10.3362	4.58636e-11	1.30112e-09	15.2433	TMED7
	AP2S1	1.39968	9.13195	10.3354	4.59465e-11	1.30189e-09	15.2414	AP2S1
	CYB5D1	-0.966725	7.33059	-10.3149	4.80282e-11	1.35923e-09	15.1969	CYB5D1
	PHF19	1.24906	6.76079	10.3106	4.84768e-11	1.37026e-09	15.1875	PHF19
	TMEM110	-0.801462	6.79203	-10.3014	4.94543e-11	1.3962e-09	15.1674	TMEM110
	FBXO9	-0.773562	7.13983	-10.2938	5.02765e-11	1.4177e-09	15.1508	FBXO9
	APOBEC3B	2.725	6.4676	10.2932	5.03414e-11	1.41782e-09	15.1495	APOBEC3B
	MAP2K1	-1.45937	9.03002	-10.2917	5.05101e-11	1.42086e-09	15.1462	MAP2K1
	MIR6778	-2.17281	9.34526	-10.2815	5.16369e-11	1.4508e-09	15.124	MIR6778
	RPSA	0.75072	13.1891	10.2807	5.17282e-11	1.45162e-09	15.1222	RPSA
	SIDT1	1.43788	5.39377	10.2788	5.19416e-11	1.45586e-09	15.1181	SIDT1
	PHOSPHO2	-0.999037	7.32847	-10.2741	5.24785e-11	1.46701e-09	15.1077	PHOSPHO2
	ZC3H14	-0.894074	7.15711	-10.2738	5.25155e-11	1.46701e-09	15.107	ZC3H14
	WDR72	-1.91929	6.51832	-10.2737	5.25279e-11	1.46701e-09	15.1068	WDR72
	NLRC4	1.12576	5.61623	10.2723	5.26838e-11	1.46961e-09	15.1038	NLRC4
	CTNNA3	-1.27533	4.4298	-10.2685	5.31248e-11	1.48014e-09	15.0954	CTNNA3
	SAMHD1	1.71334	8.44743	10.2674	5.32498e-11	1.48185e-09	15.093	SAMHD1
	RNF213	0.869214	7.26964	10.2637	5.36788e-11	1.49201e-09	15.085	RNF213
	SYBU	-2.0081	7.66436	-10.2601	5.41043e-11	1.50205e-09	15.077	SYBU
	RPL41	0.651399	14.433	10.2534	5.48906e-11	1.52207e-09	15.0625	RPL41
	MS4A14	2.19633	6.60974	10.2488	5.54486e-11	1.53572e-09	15.0523	MS4A14
	SASH3	1.87672	7.30339	10.2454	5.586e-11	1.54528e-09	15.0449	SASH3
	TGFB2	0.742692	4.75415	10.2425	5.62177e-11	1.55334e-09	15.0385	TGFB2
	C11orf54	-1.4647	7.55893	-10.2408	5.64235e-11	1.55718e-09	15.0348	C11orf54
	SLC15A3	1.66171	8.12983	10.2395	5.65861e-11	1.55983e-09	15.0319	SLC15A3
	CLIC6	1.44418	5.78443	10.237	5.68925e-11	1.56642e-09	15.0265	CLIC6
	RHEB	-0.937595	6.85626	-10.2314	5.75861e-11	1.58365e-09	15.0143	RHEB
	LINC00939	-1.60552	5.67233	-10.2301	5.77482e-11	1.58468e-09	15.0115	LINC00939
	TMEM45A	-2.32692	9.93072	-10.23	5.77594e-11	1.58468e-09	15.0113	TMEM45A
	GIMAP7	2.01055	8.61784	10.2279	5.80341e-11	1.59035e-09	15.0065	GIMAP7
	RAB31	2.32309	9.35134	10.2252	5.83765e-11	1.59786e-09	15.0006	RAB31
	MKX	-0.723576	3.51208	-10.2172	5.94024e-11	1.62404e-09	14.9831	MKX
	MICU3	-1.48379	7.29822	-10.2115	6.01489e-11	1.64252e-09	14.9705	MICU3
	SMAP2	1.35911	9.831	10.2102	6.03159e-11	1.64516e-09	14.9677	SMAP2
	SH3BGRL2	-1.24039	8.17509	-10.2057	6.09054e-11	1.65759e-09	14.9579	SH3BGRL2
	NLRC3	1.82402	7.28756	10.2057	6.09137e-11	1.65759e-09	14.9578	NLRC3
	UBE2T	1.34815	5.03446	10.2037	6.11785e-11	1.66286e-09	14.9534	UBE2T
	GPR137B	2.10675	8.83904	10.202	6.14031e-11	1.66702e-09	14.9497	GPR137B
	ZCCHC17	0.691798	7.69895	10.2009	6.15455e-11	1.66895e-09	14.9474	ZCCHC17
	SLC8A1	0.729728	4.83939	10.1984	6.18827e-11	1.6754e-09	14.9419	SLC8A1
	ZNF747	-0.61631	6.49666	-10.1981	6.19269e-11	1.6754e-09	14.9412	ZNF747
	KIAA0922	-0.757986	7.69302	-10.1937	6.25284e-11	1.68956e-09	14.9315	KIAA0922
	ACADL	-2.74503	6.4475	-10.1932	6.2595e-11	1.68956e-09	14.9304	ACADL
	SOX4	1.13648	6.55353	10.1917	6.27995e-11	1.69095e-09	14.9271	SOX4
	CCRL2	1.98152	6.45074	10.1916	6.28058e-11	1.69095e-09	14.927	CCRL2
	SERINC5	-1.78133	9.53995	-10.1912	6.28639e-11	1.69095e-09	14.9261	SERINC5
	SF3B5	1.12348	9.35886	10.19	6.30297e-11	1.69113e-09	14.9234	SF3B5
	GMIP	0.904934	5.68685	10.1896	6.3086e-11	1.69113e-09	14.9225	GMIP
	ACVRL1	0.893429	6.33363	10.1894	6.31171e-11	1.69113e-09	14.922	ACVRL1
	ACPT	-1.02515	7.07502	-10.1891	6.31601e-11	1.69113e-09	14.9213	ACPT
	FUCA2	0.961845	9.31894	10.1842	6.38382e-11	1.70733e-09	14.9106	FUCA2
	PIK3AP1	-1.12715	8.63217	-10.1783	6.46614e-11	1.72736e-09	14.8977	PIK3AP1
	SMC6	-0.848053	6.95784	-10.174	6.52708e-11	1.74131e-09	14.8883	SMC6
	LIN7C	-1.2197	8.4743	-10.1736	6.53329e-11	1.74131e-09	14.8873	LIN7C
	IVD	-1.03097	6.9899	-10.1672	6.62565e-11	1.76192e-09	14.8732	IVD
	PPP1CA	0.841877	9.0686	10.1672	6.6257e-11	1.76192e-09	14.8732	PPP1CA
	LOC100652930	0.837021	7.15343	10.1664	6.63719e-11	1.76201e-09	14.8714	LOC100652930
	MED15	1.04268	7.60584	10.166	6.64205e-11	1.76201e-09	14.8707	MED15
	ANXA2	0.740367	10.4887	10.1656	6.64866e-11	1.76201e-09	14.8697	ANXA2
	GAB2	1.02634	8.5782	10.1647	6.66095e-11	1.76326e-09	14.8678	GAB2
	SEMA4B	-1.15634	8.33305	-10.164	6.67205e-11	1.7642e-09	14.8662	SEMA4B
	NUDT12	-1.04851	5.14474	-10.1613	6.71205e-11	1.77277e-09	14.8602	NUDT12
	GXYLT1	-0.827639	7.01271	-10.1606	6.72143e-11	1.77324e-09	14.8587	GXYLT1
	NUDT16P1	-0.837843	5.11856	-10.1594	6.73896e-11	1.77586e-09	14.8561	NUDT16P1
	RDH11	-0.860769	6.90258	-10.1538	6.82249e-11	1.79585e-09	14.8437	RDH11
	LIPG	-2.50762	7.44476	-10.1532	6.83215e-11	1.79636e-09	14.8423	LIPG
	RPL18P10	0.862978	7.14993	10.1523	6.84527e-11	1.79779e-09	14.8404	RPL18P10
	TCIRG1	1.64304	9.53239	10.1498	6.88172e-11	1.80533e-09	14.835	TCIRG1
	PMPCB	-0.603219	7.18994	-10.149	6.89514e-11	1.80682e-09	14.8331	PMPCB
	FANCG	1.27556	7.5588	10.1457	6.9439e-11	1.81756e-09	14.826	FANCG
	CHCHD6	0.765827	6.22336	10.144	6.97092e-11	1.82259e-09	14.8221	CHCHD6
	PPP1R3B	-1.33924	6.36577	-10.1432	6.98275e-11	1.82364e-09	14.8204	PPP1R3B
	MGLL	-0.827507	9.21359	-10.1408	7.01906e-11	1.83066e-09	14.8152	MGLL
	RPS25	1.05871	11.7732	10.1404	7.02533e-11	1.83066e-09	14.8143	RPS25
	CXCL5	1.27461	4.17872	10.1332	7.13708e-11	1.85771e-09	14.7984	CXCL5
	PRPSAP1	-0.703375	7.36744	-10.1239	7.28485e-11	1.89406e-09	14.7778	PRPSAP1
	HRSP12	-2.84977	7.59002	-10.1216	7.32146e-11	1.90146e-09	14.7727	HRSP12
	CD163	2.49774	9.81348	10.1118	7.48007e-11	1.9405e-09	14.7511	CD163
	ADI1	-1.43497	9.73127	-10.1044	7.60233e-11	1.96935e-09	14.7348	ADI1
	CLTA	0.796172	8.35259	10.1041	7.60815e-11	1.96935e-09	14.7341	CLTA
	PEX3	-1.17939	7.05167	-10.1004	7.67049e-11	1.98329e-09	14.7259	PEX3
	IFNAR1	-0.80181	7.30411	-10.0975	7.71944e-11	1.99373e-09	14.7195	IFNAR1
	YES1	-0.906951	7.29652	-10.0944	7.77184e-11	2.00231e-09	14.7126	YES1
	HN1	1.47247	8.12462	10.0941	7.7761e-11	2.00231e-09	14.7121	HN1
	SLC31A1	-1.20091	8.02802	-10.094	7.77839e-11	2.00231e-09	14.7118	SLC31A1
	PCGF6	-1.11436	6.7522	-10.0904	7.8405e-11	2.01504e-09	14.7038	PCGF6
	BTN3A2	1.60688	7.87629	10.0901	7.84508e-11	2.01504e-09	14.7032	BTN3A2
	NHSL1	-0.571211	6.12656	-10.0871	7.89795e-11	2.02639e-09	14.6965	NHSL1
	RPL9	0.608307	13.6015	10.0846	7.94074e-11	2.03513e-09	14.691	RPL9
	SLC18B1	1.31894	8.96618	10.0807	8.00978e-11	2.04964e-09	14.6823	SLC18B1
	DTWD2	-1.03611	6.84371	-10.0804	8.01493e-11	2.04964e-09	14.6817	DTWD2
	EVI2B	2.14227	8.62555	10.0754	8.10228e-11	2.06972e-09	14.6707	EVI2B
	ARHGEF12	-0.40429	4.68717	-10.0625	8.33596e-11	2.12708e-09	14.6421	ARHGEF12
	LGMN	1.79423	10.5208	10.0605	8.37345e-11	2.13432e-09	14.6376	LGMN
	GOLGA2P5	-0.973194	5.92494	-10.0526	8.52015e-11	2.16934e-09	14.6201	GOLGA2P5
	ISY1-RAB43	-1.44938	7.34382	-10.0489	8.5902e-11	2.18479e-09	14.6119	ISY1-RAB43
	TMEM176B	-1.45074	7.66987	-10.0461	8.64236e-11	2.19567e-09	14.6058	TMEM176B
	C16orf54	2.63616	6.56667	10.0435	8.69261e-11	2.20603e-09	14.6	C16orf54
	CCDC146	1.98356	7.53122	10.0424	8.71263e-11	2.20871e-09	14.5977	CCDC146
	NRBF2	-1.52001	7.69702	-10.0399	8.76156e-11	2.21871e-09	14.592	NRBF2
	BICC1	1.80146	6.46022	10.0387	8.78525e-11	2.22024e-09	14.5893	BICC1
	CD300A	1.48326	6.3854	10.0386	8.78661e-11	2.22024e-09	14.5892	CD300A
	TNFSF13B	1.96227	9.06057	10.0348	8.86098e-11	2.23661e-09	14.5807	TNFSF13B
	RDH10	-1.07221	6.18351	-10.025	9.05391e-11	2.28108e-09	14.559	RDH10
	RPL23A	0.93466	13.3332	10.0249	9.05672e-11	2.28108e-09	14.5587	RPL23A
	EZR	0.770498	7.00556	10.0237	9.08032e-11	2.28456e-09	14.5561	EZR
	TSFM	-1.05955	6.22216	-10.0228	9.09766e-11	2.28646e-09	14.5542	TSFM
	DBN1	1.18616	6.77962	10.0212	9.13076e-11	2.29231e-09	14.5505	DBN1
	ANKRD13D	0.940289	6.49402	10.0192	9.17126e-11	2.30001e-09	14.546	ANKRD13D
	SLC27A5	-1.73038	7.30002	-10.0176	9.20329e-11	2.30556e-09	14.5425	SLC27A5
	CBLB	1.05336	6.56328	10.0138	9.28072e-11	2.32247e-09	14.5341	CBLB
	LOC101928173	1.1107	4.97525	10.0131	9.29401e-11	2.3233e-09	14.5327	LOC101928173
	CUL1	-0.887318	7.22313	-10.0117	9.32436e-11	2.3284e-09	14.5294	CUL1
	LPGAT1	-1.68797	9.0867	-10.0081	9.39892e-11	2.34451e-09	14.5214	LPGAT1
	ARHGEF10L	-1.10766	7.03447	-10.0032	9.5002e-11	2.36724e-09	14.5106	ARHGEF10L
	AC017002.2	1.68803	7.01571	9.99774	9.61538e-11	2.39339e-09	14.4985	AC017002.2
	INPP4A	0.798331	6.20108	9.99692	9.6328e-11	2.39517e-09	14.4966	INPP4A
	CXorf57	-0.632187	4.31641	-9.99544	9.66446e-11	2.40049e-09	14.4933	CXorf57
	USP43	-1.2673	5.35585	-9.99357	9.70437e-11	2.40784e-09	14.4892	USP43
	FAM78A	1.31872	6.46427	9.98959	9.79024e-11	2.42657e-09	14.4803	FAM78A
	NUDT13	-1.68841	6.4422	-9.98737	9.83835e-11	2.4359e-09	14.4754	NUDT13
	STK39	2.10769	6.6049	9.98652	9.85689e-11	2.43791e-09	14.4735	STK39
	METRNL	1.93321	7.73601	9.97549	1.01001e-10	2.49541e-09	14.449	METRNL
	MIA2	-1.0775	3.86585	-9.97288	1.01587e-10	2.50725e-09	14.4431	MIA2
	SNX20	0.767324	5.81464	9.97093	1.02024e-10	2.51538e-09	14.4388	SNX20
	ANO5	-1.51433	6.12535	-9.96812	1.02662e-10	2.52842e-09	14.4325	ANO5
	LOC100507577	-1.10636	8.38197	-9.96066	1.04371e-10	2.56782e-09	14.4159	LOC100507577
	ETS2	-1.49193	7.77531	-9.95764	1.05071e-10	2.58231e-09	14.4092	ETS2
	HAL	-2.73791	6.38671	-9.95432	1.05846e-10	2.59862e-09	14.4018	HAL
	LOC286161	-1.11735	7.14809	-9.9526	1.06251e-10	2.60534e-09	14.398	LOC286161
	SLC1A5	0.701917	6.09968	9.95218	1.06349e-10	2.60534e-09	14.397	SLC1A5
	ADH1B	-2.06172	9.00194	-9.95173	1.06454e-10	2.60534e-09	14.396	ADH1B
	ACACA	-1.20693	7.29621	-9.94418	1.08251e-10	2.64655e-09	14.3792	ACACA
	RALGPS2	-0.774182	5.98434	-9.94024	1.09198e-10	2.66691e-09	14.3704	RALGPS2
	PIK3IP1	0.728561	6.32032	9.92506	1.12937e-10	2.75533e-09	14.3365	PIK3IP1
	TRMT11	-1.35368	8.63494	-9.92188	1.13737e-10	2.77067e-09	14.3294	TRMT11
	LGALS3BP	2.03104	9.25963	9.92148	1.13838e-10	2.77067e-09	14.3286	LGALS3BP
	HOPX	0.65544	4.6655	9.92115	1.13922e-10	2.77067e-09	14.3278	HOPX
	INHBC	-1.3674	5.69124	-9.91949	1.14341e-10	2.77797e-09	14.3241	INHBC
	CTSC	1.96613	8.1086	9.9185	1.14593e-10	2.7812e-09	14.3219	CTSC
	INPP5F	0.846624	5.57161	9.91738	1.14878e-10	2.78523e-09	14.3194	INPP5F
	DBNDD2	1.37975	7.85853	9.91653	1.15096e-10	2.78762e-09	14.3175	DBNDD2
	UBASH3A	1.45893	5.08335	9.90966	1.16865e-10	2.82545e-09	14.3021	UBASH3A
	PSME1	0.862723	10.9003	9.90952	1.169e-10	2.82545e-09	14.3018	PSME1
	CNTRL	1.09137	6.87394	9.90877	1.17094e-10	2.8272e-09	14.3002	CNTRL
	LOC102723845	-2.68702	6.4789	-9.90377	1.18403e-10	2.85587e-09	14.289	LOC102723845
	MAN2B1	1.83461	9.26121	9.89873	1.19735e-10	2.88501e-09	14.2777	MAN2B1
	LXN	3.2658	8.25277	9.89673	1.20269e-10	2.89488e-09	14.2732	LXN
	CDCP1	0.914143	5.13563	9.88805	1.2261e-10	2.94819e-09	14.2538	CDCP1
	LPCAT3	-1.82094	6.6909	-9.88385	1.23762e-10	2.97282e-09	14.2444	LPCAT3
	AOAH	2.09882	7.92581	9.87771	1.25462e-10	3.01057e-09	14.2307	AOAH
	AX746823	1.68972	6.4027	9.875	1.26221e-10	3.02569e-09	14.2246	AX746823
	ROCK2	-0.688168	7.52061	-9.87132	1.27259e-10	3.04742e-09	14.2164	ROCK2
	TJP2	-0.91419	6.27235	-9.87001	1.2763e-10	3.05319e-09	14.2134	TJP2
	GPR88	-2.83137	4.88538	-9.86935	1.27817e-10	3.05452e-09	14.212	GPR88
	MIR6890	0.955341	10.4651	9.86871	1.28e-10	3.05578e-09	14.2105	MIR6890
	BCO2	-2.05144	7.7459	-9.86406	1.29332e-10	3.08441e-09	14.2001	BCO2
	AIM2	1.9342	7.43413	9.86271	1.2972e-10	3.08788e-09	14.1971	AIM2
	DIS3	-0.638139	5.78958	-9.86264	1.29742e-10	3.08788e-09	14.1969	DIS3
	KLRC1	2.45987	6.28982	9.85995	1.30519e-10	3.10322e-09	14.1909	KLRC1
	KIF21A	-1.26496	7.36848	-9.8529	1.32585e-10	3.14912e-09	14.1751	KIF21A
	LOC100507389	-3.3245	5.8867	-9.84918	1.33688e-10	3.1721e-09	14.1668	LOC100507389
	SEPHS1	-0.625327	8.02028	-9.84614	1.34598e-10	3.19046e-09	14.1599	SEPHS1
	ASAP3	-0.860219	6.02093	-9.84281	1.35601e-10	3.21097e-09	14.1525	ASAP3
	DLGAP1-AS1	0.787786	5.8834	9.83392	1.38314e-10	3.2716e-09	14.1325	DLGAP1-AS1
	ROMO1	1.30356	9.06143	9.83351	1.38442e-10	3.2716e-09	14.1316	ROMO1
	NXPE3	1.3539	5.32219	9.83287	1.3864e-10	3.27298e-09	14.1302	NXPE3
	SIGLEC9	1.65758	5.56288	9.83217	1.38855e-10	3.27353e-09	14.1286	SIGLEC9
	BAK1	0.929525	6.19616	9.83188	1.38944e-10	3.27353e-09	14.128	BAK1
	WASF2	0.993704	7.94632	9.82948	1.39691e-10	3.28782e-09	14.1226	WASF2
	TRAPPC5	1.30717	8.05296	9.82753	1.40301e-10	3.29884e-09	14.1182	TRAPPC5
	ACAT2	-2.09148	8.66095	-9.8248	1.41158e-10	3.31566e-09	14.112	ACAT2
	ADAMTS2	1.80095	7.53453	9.82217	1.41987e-10	3.33177e-09	14.1062	ADAMTS2
	GFM2	-0.965471	5.69278	-9.82004	1.42665e-10	3.34433e-09	14.1014	GFM2
	NAA30	-0.474645	4.77961	-9.81956	1.42816e-10	3.3445e-09	14.1003	NAA30
	LYZ	2.90644	9.09842	9.81747	1.43485e-10	3.35679e-09	14.0956	LYZ
	PER3	-0.879744	5.32789	-9.8143	1.44505e-10	3.37727e-09	14.0885	PER3
	HLA-G	1.41043	9.67138	9.81317	1.4487e-10	3.38242e-09	14.0859	HLA-G
	TCHH	2.16056	5.2204	9.81093	1.45595e-10	3.39321e-09	14.0809	TCHH
	HENMT1	1.43111	7.33812	9.81085	1.45623e-10	3.39321e-09	14.0807	HENMT1
	CARD11	0.610812	5.93045	9.80883	1.46279e-10	3.4051e-09	14.0762	CARD11
	MPV17	1.17966	7.54565	9.79952	1.49353e-10	3.47192e-09	14.0553	MPV17
	LCP1	1.10037	8.83084	9.79924	1.49447e-10	3.47192e-09	14.0546	LCP1
	BEX4	2.23645	7.8301	9.79704	1.50185e-10	3.4856e-09	14.0497	BEX4
	ARL6IP5	1.48126	10.5227	9.79478	1.50944e-10	3.49974e-09	14.0446	ARL6IP5
	SMAD1	-1.31372	8.10541	-9.7936	1.51342e-10	3.50549e-09	14.0419	SMAD1
	STRADB	-1.58385	9.31028	-9.78958	1.52708e-10	3.53362e-09	14.0329	STRADB
	NDST1	-0.50972	6.06526	-9.78531	1.54174e-10	3.56113e-09	14.0233	NDST1
	UGCG	1.28757	9.39917	9.78523	1.54202e-10	3.56113e-09	14.0231	UGCG
	SLC41A2	-2.56659	7.78866	-9.78395	1.54642e-10	3.56777e-09	14.0202	SLC41A2
	RP11-250B2.6	-1.48671	4.46861	-9.78162	1.55451e-10	3.5829e-09	14.015	RP11-250B2.6
	NT5DC2	0.593877	5.14325	9.77328	1.5838e-10	3.64679e-09	13.9962	NT5DC2
	PDIA4	-1.22805	9.5582	-9.77228	1.58733e-10	3.65132e-09	13.9939	PDIA4
	TOR1AIP2	-0.67078	6.13427	-9.76572	1.61081e-10	3.70169e-09	13.9792	TOR1AIP2
	SECTM1	1.52633	7.485	9.76374	1.61796e-10	3.71446e-09	13.9747	SECTM1
	SCLY	-0.986483	6.00663	-9.76158	1.62581e-10	3.72882e-09	13.9698	SCLY
	NCF2	2.68126	8.68924	9.75571	1.64732e-10	3.77446e-09	13.9566	NCF2
	ASAP1	0.922993	7.43	9.75501	1.64992e-10	3.77669e-09	13.955	ASAP1
	BMS1P20	0.973069	7.22266	9.75409	1.65331e-10	3.78076e-09	13.9529	BMS1P20
	B3GAT1	-1.11043	6.21258	-9.75342	1.65581e-10	3.78276e-09	13.9514	B3GAT1
	HSPA5	-1.08105	9.55521	-9.74993	1.66879e-10	3.80595e-09	13.9436	HSPA5
	ACYP2	-1.0473	7.21823	-9.74982	1.66922e-10	3.80595e-09	13.9433	ACYP2
	RGS14	-0.634158	5.57168	-9.74913	1.67179e-10	3.80808e-09	13.9418	RGS14
	FUT4	0.994318	6.70981	9.74381	1.69183e-10	3.84999e-09	13.9298	FUT4
	FAIM3	0.696572	6.86386	9.74018	1.70569e-10	3.87774e-09	13.9215	FAIM3
	SNX4	-0.924501	8.50944	-9.73919	1.70947e-10	3.88077e-09	13.9193	SNX4
	CTSD	1.41128	9.85169	9.73896	1.71034e-10	3.88077e-09	13.9188	CTSD
	PAQR5	1.14099	5.29368	9.73829	1.71292e-10	3.88284e-09	13.9173	PAQR5
	COMP	1.74118	4.7279	9.72804	1.75275e-10	3.96928e-09	13.8941	COMP
	GLS2	-1.71454	4.69853	-9.72637	1.75933e-10	3.98032e-09	13.8904	GLS2
	GFM1	-1.09346	6.707	-9.7255	1.76277e-10	3.98424e-09	13.8884	GFM1
	AC004692.5	0.667434	7.35984	9.71169	1.81829e-10	4.10575e-09	13.8572	AC004692.5
	RCAN3	0.97329	5.48053	9.70977	1.82612e-10	4.11945e-09	13.8529	RCAN3
	CLDN12	-1.25625	4.16044	-9.70667	1.83889e-10	4.14426e-09	13.8459	CLDN12
	NBEAL1	0.945888	12.8403	9.7049	1.84622e-10	4.15676e-09	13.8418	NBEAL1
	SGPP1	-1.5741	6.89657	-9.70183	1.85901e-10	4.18085e-09	13.8349	SGPP1
	CA2	-2.67901	8.3914	-9.70147	1.8605e-10	4.18085e-09	13.8341	CA2
	H2AFY	1.4589	8.42918	9.70006	1.86642e-10	4.19012e-09	13.8309	H2AFY
	MPPED1	-1.14612	5.74725	-9.69732	1.87793e-10	4.2119e-09	13.8247	MPPED1
	NAGPA	0.852163	7.6539	9.68872	1.91459e-10	4.29001e-09	13.8052	NAGPA
	CTD-3222D19.5	0.753826	6.52721	9.68274	1.94053e-10	4.34081e-09	13.7917	CTD-3222D19.5
	RHOG	1.32239	8.60788	9.68263	1.94098e-10	4.34081e-09	13.7915	RHOG
	ACSM2B	-3.05711	6.07735	-9.68203	1.94362e-10	4.34101e-09	13.7901	ACSM2B
	SCYL2	-0.650991	7.2914	-9.68176	1.94479e-10	4.34101e-09	13.7895	SCYL2
	GYG1	1.07956	9.07818	9.67707	1.96543e-10	4.38289e-09	13.7789	GYG1
	DENND4A	-1.14137	6.92016	-9.67093	1.99277e-10	4.43962e-09	13.765	DENND4A
	BLOC1S2	0.9556	10.0563	9.6698	1.99784e-10	4.44667e-09	13.7624	BLOC1S2
	RORC	-1.55318	6.6958	-9.66848	2.0038e-10	4.45561e-09	13.7594	RORC
	TESK2	-0.96775	6.82474	-9.66807	2.00567e-10	4.45561e-09	13.7585	TESK2
	C16orf70	-0.813451	6.62927	-9.66496	2.01973e-10	4.48258e-09	13.7514	C16orf70
	RPP14	-0.634346	6.65187	-9.6627	2.03005e-10	4.5012e-09	13.7463	RPP14
	RHOBTB3	-0.838606	6.37169	-9.66034	2.04088e-10	4.52092e-09	13.7409	RHOBTB3
	DOLPP1	-0.686917	7.9413	-9.65898	2.04716e-10	4.53052e-09	13.7378	DOLPP1
	YTHDF3	-0.814986	7.5861	-9.65583	2.0617e-10	4.55744e-09	13.7307	YTHDF3
	MAP3K2	-0.521694	5.75112	-9.6555	2.06322e-10	4.55744e-09	13.73	MAP3K2
	CTDNEP1	0.979372	7.91525	9.65293	2.07522e-10	4.57961e-09	13.7241	CTDNEP1
	FCN3	1.44594	11.3253	9.63797	2.14643e-10	4.72804e-09	13.6902	FCN3
	PTPRCAP	1.19048	7.18575	9.63794	2.14653e-10	4.72804e-09	13.6901	PTPRCAP
	FABP3	1.78769	5.9575	9.63613	2.15532e-10	4.74291e-09	13.686	FABP3
	IGHG1	0.990105	6.07657	9.63563	2.15775e-10	4.7438e-09	13.6849	IGHG1
	TMEM243	1.43534	7.27107	9.63258	2.17264e-10	4.77204e-09	13.678	TMEM243
	FAXDC2	-0.910922	8.08359	-9.6276	2.19722e-10	4.81427e-09	13.6666	FAXDC2
	TRIM21	0.937443	6.95761	9.62758	2.19729e-10	4.81427e-09	13.6666	TRIM21
	LOC100508408	0.818418	12.8159	9.62743	2.19805e-10	4.81427e-09	13.6662	LOC100508408
	ZC2HC1C	-1.04446	5.54034	-9.62692	2.20056e-10	4.81526e-09	13.6651	ZC2HC1C
	PEX1	-0.945927	6.11654	-9.62172	2.22657e-10	4.8676e-09	13.6533	PEX1
	AP1S2	1.53191	8.79211	9.61778	2.24646e-10	4.90649e-09	13.6443	AP1S2
	TMC8	1.25118	6.17178	9.61661	2.25239e-10	4.91485e-09	13.6417	TMC8
	NT5E	-1.08389	6.74796	-9.61405	2.26547e-10	4.93876e-09	13.6358	NT5E
	UBA52	1.29759	11.4955	9.61211	2.27539e-10	4.95576e-09	13.6314	UBA52
	TOM1L1	-1.38173	7.13401	-9.60975	2.28759e-10	4.9777e-09	13.626	TOM1L1
	DCLRE1C	0.734536	5.76319	9.60756	2.29892e-10	4.99769e-09	13.6211	DCLRE1C
	TOP1	0.863421	10.0785	9.60227	2.32657e-10	5.04905e-09	13.609	TOP1
	CUEDC2	0.911078	8.86906	9.60221	2.32687e-10	5.04905e-09	13.6089	CUEDC2
	LIPA	1.71521	12.1074	9.59467	2.3669e-10	5.12965e-09	13.5917	LIPA
	CRYAB	1.68819	7.58102	9.59438	2.36841e-10	5.12965e-09	13.5911	CRYAB
	C10orf54	1.70248	7.40219	9.59328	2.37435e-10	5.13776e-09	13.5886	C10orf54
	VASP	1.92246	8.44238	9.5904	2.38982e-10	5.16643e-09	13.582	VASP
	CSNK1E	1.14643	7.26691	9.58472	2.42075e-10	5.22476e-09	13.5691	CSNK1E
	MAPK8	-0.647773	6.41121	-9.58462	2.42127e-10	5.22476e-09	13.5689	MAPK8
	MIR7110	-1.30904	9.60297	-9.57925	2.45087e-10	5.28374e-09	13.5566	MIR7110
	HSD17B3	-0.981255	6.18807	-9.57676	2.46475e-10	5.30876e-09	13.551	HSD17B3
	HMGN4	1.13383	9.22711	9.5745	2.47738e-10	5.33105e-09	13.5458	HMGN4
	COL5A1	2.56315	8.48847	9.57059	2.49942e-10	5.37352e-09	13.5369	COL5A1
	FERMT3	1.90567	8.02482	9.56822	2.51287e-10	5.39747e-09	13.5315	FERMT3
	PLXNA1	0.589872	6.91165	9.5673	2.51809e-10	5.40164e-09	13.5294	PLXNA1
	PLEKHA1	-0.849998	8.4265	-9.56706	2.51944e-10	5.40164e-09	13.5289	PLEKHA1
	IFI16	2.1274	8.85934	9.56619	2.52442e-10	5.40735e-09	13.5269	IFI16
	HIPK2	-0.560656	7.54117	-9.55945	2.56328e-10	5.48556e-09	13.5115	HIPK2
	S100A11P1	1.50622	7.86128	9.54575	2.64413e-10	5.65339e-09	13.4802	S100A11P1
	IQGAP1	1.84044	9.46375	9.54129	2.67099e-10	5.70561e-09	13.47	IQGAP1
	NAIP	1.25935	7.12289	9.53666	2.6992e-10	5.7606e-09	13.4595	NAIP
	DPP7	0.738788	6.65157	9.53363	2.71781e-10	5.79502e-09	13.4526	DPP7
	CACNB2	-0.637566	5.12794	-9.53276	2.72317e-10	5.80114e-09	13.4506	CACNB2
	FABP5	2.80063	9.16199	9.53052	2.73704e-10	5.82537e-09	13.4455	FABP5
	DCAF11	-0.813177	7.60368	-9.52647	2.7623e-10	5.8694e-09	13.4362	DCAF11
	MEG3	0.793501	5.91131	9.5264	2.76275e-10	5.8694e-09	13.436	MEG3
	MAP3K8	1.83729	7.70968	9.52335	2.78194e-10	5.9039e-09	13.4291	MAP3K8
	COTL1	1.80465	7.87133	9.52287	2.785e-10	5.9039e-09	13.428	COTL1
	DUSP10	-1.62031	6.48535	-9.52262	2.78658e-10	5.9039e-09	13.4274	DUSP10
	NCF1	2.14164	7.05245	9.5137	2.84357e-10	6.01919e-09	13.407	NCF1
	CRADD	-0.958247	7.34082	-9.51005	2.86729e-10	6.06391e-09	13.3986	CRADD
	POLR2G	0.950178	10.2553	9.50961	2.87012e-10	6.06439e-09	13.3977	POLR2G
	IDI1	-0.980608	8.49151	-9.50616	2.89272e-10	6.10662e-09	13.3898	IDI1
	PEX12	-0.752316	7.07308	-9.5049	2.901e-10	6.11857e-09	13.3869	PEX12
	TACO1	-0.940258	6.37306	-9.50421	2.9056e-10	6.12273e-09	13.3853	TACO1
	PKP2	-1.1722	5.49653	-9.49925	2.93848e-10	6.18645e-09	13.374	PKP2
	HEG1	0.997529	8.85364	9.49308	2.98001e-10	6.26822e-09	13.3598	HEG1
	C19orf12	-0.932544	7.98705	-9.48444	3.03917e-10	6.38232e-09	13.34	C19orf12
	TFR2	-2.88456	7.37392	-9.48436	3.03972e-10	6.38232e-09	13.3398	TFR2
	SH2D4A	-0.956533	7.00934	-9.48308	3.04858e-10	6.39517e-09	13.3369	SH2D4A
	SLAMF7	2.36877	6.41298	9.47549	3.10174e-10	6.49713e-09	13.3195	SLAMF7
	HPGD	-3.33039	6.69105	-9.47534	3.10275e-10	6.49713e-09	13.3192	HPGD
	CCR2	1.43097	6.01872	9.47454	3.10845e-10	6.50323e-09	13.3173	CCR2
	STX17	-0.593815	6.91928	-9.47323	3.11771e-10	6.51676e-09	13.3143	STX17
	LGALS3	1.79462	8.35354	9.46532	3.17438e-10	6.62928e-09	13.2962	LGALS3
	TMC6	1.09408	6.74177	9.46411	3.18317e-10	6.64169e-09	13.2934	TMC6
	TMEM184B	1.20241	8.3094	9.45836	3.22513e-10	6.72324e-09	13.2802	TMEM184B
	MSN	0.620596	7.1705	9.44771	3.30436e-10	6.88227e-09	13.2558	MSN
	RPS6KA1	1.26127	6.8659	9.44483	3.32611e-10	6.9214e-09	13.2492	RPS6KA1
	NDUFA1	0.736386	10.9653	9.44324	3.33826e-10	6.94049e-09	13.2455	NDUFA1
	EIF3G	1.22807	10.2108	9.4383	3.37603e-10	7.01276e-09	13.2342	EIF3G
	RHOQ	0.993099	8.01487	9.43259	3.42036e-10	7.09853e-09	13.2211	RHOQ
	EIF1AX	-0.865533	8.55492	-9.43095	3.43319e-10	7.11885e-09	13.2173	EIF1AX
	SOX5	-0.675733	5.05325	-9.4296	3.44377e-10	7.13189e-09	13.2142	SOX5
	SLC39A4	1.1244	6.66953	9.42937	3.4456e-10	7.13189e-09	13.2137	SLC39A4
	ZNF880	1.34826	5.20145	9.42859	3.4517e-10	7.13819e-09	13.2119	ZNF880
	MIS18BP1	1.03322	5.02684	9.42286	3.49712e-10	7.22574e-09	13.1987	MIS18BP1
	RFXANK	1.03596	6.86362	9.41514	3.55933e-10	7.34777e-09	13.181	RFXANK
	SDHC	-0.944823	7.00166	-9.41102	3.59305e-10	7.41083e-09	13.1715	SDHC
	ACTR3C	-2.11053	7.10086	-9.41038	3.59829e-10	7.41508e-09	13.17	ACTR3C
	RASGRP1	2.73517	6.53	9.40057	3.67983e-10	7.57644e-09	13.1474	RASGRP1
	DENND3	0.876037	6.25691	9.39934	3.6902e-10	7.59108e-09	13.1446	DENND3
	HLA-DRB6	0.874718	5.87058	9.39754	3.70547e-10	7.61579e-09	13.1404	HLA-DRB6
	PHACTR1	0.788873	5.77213	9.39646	3.7146e-10	7.62784e-09	13.138	PHACTR1
	PIK3CG	1.09773	5.27172	9.39277	3.74614e-10	7.68584e-09	13.1294	PIK3CG
	KRT17P5	-0.921901	6.20906	-9.39069	3.76396e-10	7.71562e-09	13.1247	KRT17P5
	PDZD11	0.81428	8.52393	9.38941	3.77497e-10	7.73141e-09	13.1217	PDZD11
	CYP3A4	-2.25784	7.71471	-9.38649	3.80032e-10	7.7765e-09	13.115	CYP3A4
	CHTF18	1.51988	6.29874	9.37924	3.86391e-10	7.89416e-09	13.0983	CHTF18
	HIBCH	-1.09359	8.93351	-9.37916	3.86458e-10	7.89416e-09	13.0981	HIBCH
	TMED5	-1.05841	6.82156	-9.37822	3.87296e-10	7.90436e-09	13.0959	TMED5
	PPARA	-1.1678	5.96748	-9.37723	3.88167e-10	7.91353e-09	13.0937	PPARA
	AMDHD1	-5.32016	8.48858	-9.37695	3.88423e-10	7.91353e-09	13.093	AMDHD1
	RAC2	1.5208	7.51297	9.37562	3.89601e-10	7.9306e-09	13.0899	RAC2
	CMPK1	-0.683874	7.9882	-9.37368	3.91338e-10	7.95902e-09	13.0855	CMPK1
	C1QTNF3	-0.863865	5.87547	-9.37306	3.91899e-10	7.9635e-09	13.084	C1QTNF3
	SEPT6	1.06494	6.50902	9.37175	3.93073e-10	7.9804e-09	13.081	SEPT6
	FLOT2	-0.709392	6.53021	-9.3703	3.94375e-10	7.99989e-09	13.0777	FLOT2
	BC069804	-1.49489	5.24651	-9.36879	3.95748e-10	8.02078e-09	13.0742	BC069804
	TMEM54	1.26298	5.63615	9.36677	3.97585e-10	8.05102e-09	13.0695	TMEM54
	PLEKHB2	1.0002	7.99332	9.36175	4.02184e-10	8.13708e-09	13.0579	PLEKHB2
	MRAS	1.02893	7.39793	9.36051	4.03323e-10	8.15306e-09	13.0551	MRAS
	NCF4	1.94089	6.94094	9.35903	4.04699e-10	8.17129e-09	13.0517	NCF4
	USP30	-0.939225	7.12683	-9.35878	4.04925e-10	8.17129e-09	13.0511	USP30
	COMMD9	0.980872	8.19445	9.35499	4.08456e-10	8.23543e-09	13.0424	COMMD9
	HCP5	1.66388	7.46758	9.3545	4.08917e-10	8.2376e-09	13.0412	HCP5
	PARP16	-0.708907	7.71683	-9.35315	4.10182e-10	8.25597e-09	13.0381	PARP16
	BCAP31	0.989923	10.1719	9.35177	4.11489e-10	8.27239e-09	13.0349	BCAP31
	ST14	0.988162	6.00783	9.35154	4.11706e-10	8.27239e-09	13.0344	ST14
	AP1M2	1.2735	6.55476	9.34422	4.18676e-10	8.4052e-09	13.0175	AP1M2
	PGGT1B	-0.854199	6.37319	-9.34013	4.22615e-10	8.47699e-09	13.008	PGGT1B
	IPCEF1	1.72948	7.03689	9.32942	4.33133e-10	8.68051e-09	12.9833	IPCEF1
	CETP	2.25032	8.5733	9.32818	4.34374e-10	8.69791e-09	12.9804	CETP
	CPNE2	1.61069	7.85024	9.32556	4.36995e-10	8.7429e-09	12.9743	CPNE2
	HELLS	1.10952	4.96425	9.32424	4.38313e-10	8.76175e-09	12.9713	HELLS
	LINC01420	1.12286	6.24797	9.32381	4.38751e-10	8.763e-09	12.9703	LINC01420
	RET	-1.19709	5.56081	-9.31957	4.43044e-10	8.84119e-09	12.9605	RET
	CEP128	0.917964	4.63356	9.31703	4.45636e-10	8.88532e-09	12.9546	CEP128
	RALY	0.984982	8.22162	9.31562	4.47082e-10	8.90655e-09	12.9514	RALY
	LGR4	-0.999932	5.59032	-9.31468	4.4805e-10	8.91822e-09	12.9492	LGR4
	ATRN	-1.30335	7.28082	-9.31343	4.4934e-10	8.93628e-09	12.9463	ATRN
	SPP2	-3.69862	7.41955	-9.30764	4.55353e-10	9.04816e-09	12.9329	SPP2
	COL1A2	2.79071	10.1294	9.30478	4.58362e-10	9.1002e-09	12.9263	COL1A2
	CD68	1.97319	7.11759	9.30353	4.59683e-10	9.11867e-09	12.9234	CD68
	DOCK10	1.40952	6.00644	9.30252	4.60745e-10	9.13199e-09	12.9211	DOCK10
	FAM206A	-0.52746	8.13652	-9.30127	4.62074e-10	9.15056e-09	12.9182	FAM206A
	CD44	1.15657	6.02201	9.29683	4.6682e-10	9.2324e-09	12.9079	CD44
	RPL39	0.648149	13.9821	9.29666	4.66998e-10	9.2324e-09	12.9075	RPL39
	PTAFR	0.985975	7.34749	9.29452	4.693e-10	9.26958e-09	12.9025	PTAFR
	HMGB1	0.660696	10.7841	9.29418	4.69673e-10	9.26958e-09	12.9017	HMGB1
	INSR	-0.881066	7.64186	-9.2904	4.73772e-10	9.34259e-09	12.893	INSR
	CLOCK	-0.457663	7.07917	-9.28852	4.75826e-10	9.37517e-09	12.8886	CLOCK
	ICAM2	1.59161	7.84894	9.28583	4.78775e-10	9.42533e-09	12.8824	ICAM2
	NARR	1.84856	7.92121	9.28377	4.81059e-10	9.4623e-09	12.8776	NARR
	BCL2L13	-0.464053	5.93778	-9.28268	4.82267e-10	9.47808e-09	12.8751	BCL2L13
	LOC101928505	-3.39522	5.56018	-9.27741	4.88146e-10	9.58556e-09	12.8629	LOC101928505
	VCAN	1.96553	7.09214	9.27692	4.88696e-10	9.58831e-09	12.8617	VCAN
	THRSP	-2.69053	6.74434	-9.27587	4.89889e-10	9.60363e-09	12.8593	THRSP
	GTF3C6	0.78396	10.7468	9.27325	4.92843e-10	9.65345e-09	12.8532	GTF3C6
	IGFBP2	-2.23378	6.4764	-9.26834	4.98459e-10	9.75526e-09	12.8418	IGFBP2
	TIMM23B	-1.2582	7.80775	-9.26741	4.99517e-10	9.76778e-09	12.8397	TIMM23B
	ST8SIA4	1.30448	4.90352	9.26589	5.01272e-10	9.79389e-09	12.8362	ST8SIA4
	FAM72A	2.02584	6.37987	9.26429	5.03122e-10	9.82128e-09	12.8325	FAM72A
	METTL9	0.622174	7.17432	9.26396	5.03515e-10	9.82128e-09	12.8317	METTL9
	DOK3	1.4056	6.59611	9.26318	5.04413e-10	9.83058e-09	12.8299	DOK3
	C4BPA	-3.89211	11.1628	-9.26244	5.05272e-10	9.8391e-09	12.8282	C4BPA
	ARHGEF6	1.60548	9.16459	9.25422	5.14937e-10	1.0019e-08	12.8091	ARHGEF6
	MYO16	-0.584057	4.67944	-9.2527	5.16752e-10	1.00459e-08	12.8055	MYO16
	IL16	0.913003	6.02169	9.25194	5.17651e-10	1.00466e-08	12.8038	IL16
	GRB14	-2.66779	8.83671	-9.25177	5.17857e-10	1.00466e-08	12.8034	GRB14
	MEA1	0.931683	9.06378	9.25158	5.18079e-10	1.00466e-08	12.803	MEA1
	APOBEC3G	1.39347	7.21139	9.24912	5.21026e-10	1.00954e-08	12.7972	APOBEC3G
	FPR3	1.67445	6.92018	9.24341	5.27944e-10	1.02209e-08	12.784	FPR3
	TFB2M	-0.587068	5.58009	-9.24023	5.31824e-10	1.02875e-08	12.7766	TFB2M
	LOC101927331	-1.72856	5.54152	-9.23729	5.35447e-10	1.0349e-08	12.7697	LOC101927331
	DENND1C	1.43379	6.91972	9.23597	5.37078e-10	1.03683e-08	12.7667	DENND1C
	2025-03-01	1.55426	6.28932	9.23533	5.37877e-10	1.03683e-08	12.7652	2025-03-01
	MIR6845	-1.42299	8.29922	-9.23517	5.38079e-10	1.03683e-08	12.7648	MIR6845
	IL27RA	0.937827	5.46501	9.23505	5.38218e-10	1.03683e-08	12.7645	IL27RA
	FERMT1	0.778676	5.63512	9.23367	5.39945e-10	1.03929e-08	12.7613	FERMT1
	UBL7-AS1	0.771591	5.09452	9.23154	5.42597e-10	1.04354e-08	12.7564	UBL7-AS1
	IGBP1	1.0858	8.17786	9.2298	5.44779e-10	1.04687e-08	12.7523	IGBP1
	DENND2C	-0.77876	5.62816	-9.22902	5.45765e-10	1.0479e-08	12.7505	DENND2C
	SNRPD3	0.644822	10.7552	9.22847	5.4646e-10	1.04838e-08	12.7492	SNRPD3
	RNFT2	0.665819	4.30143	9.22268	5.53812e-10	1.06161e-08	12.7358	RNFT2
	DOK2	1.42207	7.51902	9.22112	5.55811e-10	1.06457e-08	12.7322	DOK2
	ADCY9	-0.670918	6.64622	-9.21106	5.6889e-10	1.08872e-08	12.7087	ADCY9
	FYB	1.73608	6.63833	9.20672	5.74622e-10	1.09879e-08	12.6986	FYB
	LSS	-1.12926	6.00485	-9.20064	5.82752e-10	1.11343e-08	12.6845	LSS
	RNASE1	1.53098	6.15251	9.19566	5.89513e-10	1.12543e-08	12.6729	RNASE1
	ERI2	-0.508409	5.08561	-9.19	5.97285e-10	1.13933e-08	12.6597	ERI2
	GATM	-1.00616	5.56528	-9.18869	5.99088e-10	1.14184e-08	12.6566	GATM
	PPP1R18	1.05204	8.1236	9.188	6.00053e-10	1.14274e-08	12.655	PPP1R18
	GAB3	0.785897	5.40536	9.18272	6.07433e-10	1.15425e-08	12.6427	GAB3
	RAB33A	1.9564	5.56361	9.18271	6.07447e-10	1.15425e-08	12.6427	RAB33A
	GOLGA8A	0.993333	7.37481	9.18261	6.0758e-10	1.15425e-08	12.6425	GOLGA8A
	SERPINE2	1.0031	6.66555	9.17685	6.15733e-10	1.16879e-08	12.629	SERPINE2
	PTTG1	2.02631	8.61449	9.17523	6.18048e-10	1.17155e-08	12.6253	PTTG1
	DEF8	0.611212	8.07169	9.17513	6.18191e-10	1.17155e-08	12.625	DEF8
	MARCO	3.23186	11.27	9.17281	6.21527e-10	1.17692e-08	12.6196	MARCO
	WDR89	-0.46227	5.40081	-9.17168	6.23159e-10	1.17905e-08	12.617	WDR89
	TGDS	-0.979963	5.86023	-9.15634	6.45705e-10	1.22013e-08	12.5812	TGDS
	C1orf116	1.2886	5.63554	9.15595	6.46286e-10	1.22013e-08	12.5803	C1orf116
	EVI2A	2.40259	7.87199	9.15585	6.46435e-10	1.22013e-08	12.58	EVI2A
	KLF5	1.57895	5.88547	9.15512	6.4754e-10	1.22123e-08	12.5783	KLF5
	DTX4	-1.70631	9.01239	-9.15471	6.48147e-10	1.22138e-08	12.5774	DTX4
	TRIQK	-0.92948	5.89092	-9.15325	6.50353e-10	1.22455e-08	12.574	TRIQK
	SERPINF1	-1.8313	10.6751	-9.15066	6.54268e-10	1.23062e-08	12.5679	SERPINF1
	AGPAT4	1.06022	5.75246	9.15042	6.5463e-10	1.23062e-08	12.5674	AGPAT4
	PECAM1	1.41963	7.58845	9.14948	6.56063e-10	1.23232e-08	12.5652	PECAM1
	2025-03-06	-0.442167	6.86978	-9.14847	6.57592e-10	1.2342e-08	12.5628	2025-03-06
	IKZF1	0.511721	5.33239	9.14709	6.59699e-10	1.23716e-08	12.5596	IKZF1
	KIAA1731	0.544607	5.23436	9.14586	6.6159e-10	1.23971e-08	12.5567	KIAA1731
	TMEM254	-1.25392	6.19835	-9.14273	6.6642e-10	1.24776e-08	12.5494	TMEM254
	KRT8	1.97766	10.1103	9.14162	6.68136e-10	1.24874e-08	12.5468	KRT8
	PCGF5	-0.670712	6.516	-9.1415	6.68311e-10	1.24874e-08	12.5465	PCGF5
	CXCL2	-1.4097	6.37353	-9.14135	6.68549e-10	1.24874e-08	12.5462	CXCL2
	LINC01093	-3.77421	6.16631	-9.1406	6.69712e-10	1.24991e-08	12.5444	LINC01093
	RAB1A	-0.755032	8.41268	-9.13833	6.7326e-10	1.25553e-08	12.5391	RAB1A
	MIER3	-0.813997	5.086	-9.13188	6.83404e-10	1.27343e-08	12.524	MIER3
	AURKAPS1	-0.644224	7.09927	-9.12445	6.95306e-10	1.29458e-08	12.5067	AURKAPS1
	RHOU	-1.03814	7.60961	-9.1238	6.96355e-10	1.29543e-08	12.5051	RHOU
	VWA8	-1.02838	6.98682	-9.12348	6.96873e-10	1.29543e-08	12.5044	VWA8
	UBE2Q1	-0.542423	6.41712	-9.12308	6.97517e-10	1.29559e-08	12.5035	UBE2Q1
	EFNA1	-2.11089	9.39231	-9.11971	7.03005e-10	1.30475e-08	12.4956	EFNA1
	PDE11A	-0.902458	4.47762	-9.11933	7.03615e-10	1.30484e-08	12.4947	PDE11A
	SLC22A23	-0.476626	6.56733	-9.11875	7.04565e-10	1.30557e-08	12.4933	SLC22A23
	RP3-486D24.1	0.907597	10.5599	9.11841	7.05125e-10	1.30557e-08	12.4925	RP3-486D24.1
	FAAH2	-1.53389	6.49153	-9.11729	7.06965e-10	1.30794e-08	12.4899	FAAH2
	CERS2	-1.53952	10.3437	-9.11417	7.12101e-10	1.3164e-08	12.4826	CERS2
	VRK1	1.02316	7.17596	9.11269	7.14557e-10	1.3199e-08	12.4791	VRK1
	CMYA5	-0.655356	4.97046	-9.10734	7.23498e-10	1.33535e-08	12.4666	CMYA5
	CHCHD2	0.674117	10.3896	9.10465	7.28042e-10	1.34091e-08	12.4603	CHCHD2
	TDRP	-1.09783	6.53316	-9.10454	7.28222e-10	1.34091e-08	12.4601	TDRP
	SRPX2	1.06034	5.1746	9.10436	7.28538e-10	1.34091e-08	12.4596	SRPX2
	ADAM28	1.08756	5.27526	9.1042	7.28806e-10	1.34091e-08	12.4593	ADAM28
	SSTR1	-1.33936	5.0649	-9.10366	7.29715e-10	1.34153e-08	12.458	SSTR1
	MICB	1.85976	8.07332	9.10189	7.32725e-10	1.346e-08	12.4539	MICB
	ATL2	-0.99062	5.7306	-9.09813	7.39169e-10	1.35677e-08	12.445	ATL2
	EPB41L2	1.38441	7.47365	9.09685	7.41375e-10	1.35956e-08	12.442	EPB41L2
	NUDT6	-1.36951	7.10558	-9.09657	7.41852e-10	1.35956e-08	12.4414	NUDT6
	PRRC2C	0.944784	8.40176	9.09416	7.46015e-10	1.36512e-08	12.4358	PRRC2C
	LOC101060275	1.69744	9.14657	9.09414	7.46059e-10	1.36512e-08	12.4357	LOC101060275
	CRIP1	1.86069	6.67995	9.09333	7.47469e-10	1.36663e-08	12.4338	CRIP1
	TESC	1.16253	5.44942	9.09159	7.50506e-10	1.3704e-08	12.4297	TESC
	UBE2V2	-0.808695	6.61176	-9.09133	7.5095e-10	1.3704e-08	12.4291	UBE2V2
	ADCY7	1.01194	6.80914	9.09114	7.51289e-10	1.3704e-08	12.4287	ADCY7
	MVK	-0.660947	6.55526	-9.08185	7.6771e-10	1.39926e-08	12.4069	MVK
	FAM184A	-1.02206	5.02976	-9.07953	7.71871e-10	1.40574e-08	12.4014	FAM184A
	SDC2	-2.38874	8.13986	-9.07823	7.74195e-10	1.40888e-08	12.3984	SDC2
	LAMB1	1.79285	8.41463	9.07727	7.75939e-10	1.41095e-08	12.3961	LAMB1
	LOC440416	0.389644	3.44231	9.07312	7.8348e-10	1.42293e-08	12.3864	LOC440416
	TGFBI	1.39019	10.6082	9.07297	7.83745e-10	1.42293e-08	12.3861	TGFBI
	UBE2QL1	-1.29836	4.82304	-9.07231	7.84955e-10	1.42389e-08	12.3845	UBE2QL1
	MYO1B	-1.65168	7.97274	-9.07201	7.85496e-10	1.42389e-08	12.3838	MYO1B
	LOC100505985	-1.91016	5.83267	-9.0716	7.86254e-10	1.42416e-08	12.3829	LOC100505985
	TGFB1I1	2.09845	8.35967	9.07108	7.87206e-10	1.42478e-08	12.3816	TGFB1I1
	IGSF6	2.24275	7.54144	9.06798	7.92906e-10	1.43399e-08	12.3744	IGSF6
	DCLRE1A	-0.881661	6.74165	-9.06632	7.95978e-10	1.43843e-08	12.3705	DCLRE1A
	KIF11	2.43323	5.37573	9.06568	7.97173e-10	1.43947e-08	12.369	KIF11
	TRPV2	0.681841	6.64956	9.06452	7.99325e-10	1.44224e-08	12.3662	TRPV2
	TMA7	0.704016	12.5097	9.06154	8.04894e-10	1.45053e-08	12.3593	TMA7
	OTUD7B	-0.47376	5.79252	-9.06121	8.05522e-10	1.45053e-08	12.3585	OTUD7B
	ARHGAP11B	1.46427	4.47971	9.06107	8.05782e-10	1.45053e-08	12.3581	ARHGAP11B
	CTD-3092A11.2	-1.04061	8.91774	-9.05902	8.09646e-10	1.45637e-08	12.3533	CTD-3092A11.2
	INHBA	-1.3063	5.95206	-9.05787	8.11825e-10	1.45916e-08	12.3506	INHBA
	AGBL2	-1.96312	5.07023	-9.05258	8.21894e-10	1.47612e-08	12.3382	AGBL2
	YPEL3	1.02883	6.88431	9.04898	8.28821e-10	1.48668e-08	12.3298	YPEL3
	CYP26A1	-2.15827	5.70976	-9.04886	8.29048e-10	1.48668e-08	12.3295	CYP26A1
	NRTN	-1.92559	5.8	-9.04452	8.37498e-10	1.50068e-08	12.3193	NRTN
	RAB11FIP1	0.764525	7.28126	9.04402	8.38467e-10	1.50127e-08	12.3181	RAB11FIP1
	C1orf85	1.05113	7.56322	9.03988	8.46603e-10	1.51467e-08	12.3084	C1orf85
	FCGR3B	2.15117	8.91079	9.03757	8.51185e-10	1.5217e-08	12.3029	FCGR3B
	ALAD	-0.977932	7.32016	-9.03571	8.54882e-10	1.52715e-08	12.2986	ALAD
	VPS8	0.664777	5.13601	9.0333	8.59713e-10	1.5346e-08	12.2929	VPS8
	CHPT1	-1.24706	6.91628	-9.03118	8.63969e-10	1.54102e-08	12.2879	CHPT1
	FZD8	-0.534554	5.61744	-9.03084	8.64671e-10	1.5411e-08	12.2871	FZD8
	ACTR3B	-0.941681	6.48121	-9.02858	8.69243e-10	1.54806e-08	12.2818	ACTR3B
	CYP4F2	-3.96846	7.97946	-9.02799	8.7044e-10	1.54901e-08	12.2804	CYP4F2
	TNFRSF17	3.46017	7.09372	9.02649	8.73495e-10	1.55326e-08	12.2769	TNFRSF17
	AKTIP	-1.07275	7.71429	-9.02356	8.79482e-10	1.56272e-08	12.27	AKTIP
	ZW10	-0.65252	7.76749	-9.01971	8.87438e-10	1.57566e-08	12.2609	ZW10
	ITGAE	0.905646	9.18806	9.00889	9.10171e-10	1.61479e-08	12.2355	ITGAE
	ZNF395	-0.586023	6.51121	-9.00443	9.19711e-10	1.63045e-08	12.225	ZNF395
	HEYL	0.834128	6.93554	9.00411	9.20391e-10	1.63045e-08	12.2242	HEYL
	PIK3R5	0.775565	5.60784	9.0025	9.23868e-10	1.63537e-08	12.2204	PIK3R5
	HAPLN4	-1.15337	5.18383	-9.00015	9.2896e-10	1.64313e-08	12.2149	HAPLN4
	LNX2	-1.53416	8.42421	-8.99303	9.44566e-10	1.66947e-08	12.1981	LNX2
	SIGLEC7	0.935334	7.23485	8.99136	9.48265e-10	1.67395e-08	12.1942	SIGLEC7
	TNFRSF21	1.59873	7.19991	8.99123	9.48536e-10	1.67395e-08	12.1939	TNFRSF21
	RPL10A	0.772809	12.6282	8.98697	9.58056e-10	1.68948e-08	12.1838	RPL10A
	PGM1	-2.07751	10.8198	-8.98618	9.59817e-10	1.69131e-08	12.182	PGM1
	RNF217	-0.73533	5.918	-8.98535	9.61681e-10	1.69331e-08	12.18	RNF217
	LAGE3	0.847446	8.08738	8.98448	9.63647e-10	1.6955e-08	12.178	LAGE3
	DDO	-0.756501	6.12195	-8.97397	9.87669e-10	1.73645e-08	12.1532	DDO
	TSLP	-1.66472	5.91451	-8.96751	1.00272e-09	1.76159e-08	12.1379	TSLP
	METAP2	-0.888243	7.65473	-8.96018	1.0201e-09	1.79043e-08	12.1206	METAP2
	SIRPB2	1.4235	4.64402	8.95994	1.02067e-09	1.79043e-08	12.1201	SIRPB2
	UBA5	-0.813531	8.4588	-8.95956	1.02159e-09	1.7907e-08	12.1191	UBA5
	FCGR3A	2.15643	5.42106	8.95784	1.0257e-09	1.79656e-08	12.1151	FCGR3A
	GYG2	-2.15843	6.87292	-8.95687	1.02805e-09	1.79874e-08	12.1128	GYG2
	WISP1	1.24604	5.66455	8.95669	1.02849e-09	1.79874e-08	12.1124	WISP1
	FXYD5	2.03931	8.00556	8.95386	1.03534e-09	1.80936e-08	12.1057	FXYD5
	TBC1D24	-1.08556	6.67094	-8.95094	1.04243e-09	1.8204e-08	12.0988	TBC1D24
	PLIN3	0.906205	8.50563	8.9498	1.04524e-09	1.82394e-08	12.0961	PLIN3
	SPIN2A	0.853109	6.81729	8.94631	1.05384e-09	1.83757e-08	12.0878	SPIN2A
	SUMO4	0.94346	7.58877	8.94401	1.05952e-09	1.8461e-08	12.0824	SUMO4
	HLA-J	1.3838	9.32941	8.94008	1.06933e-09	1.8618e-08	12.0731	HLA-J
	ACOT9	0.838401	9.33482	8.93787	1.07491e-09	1.86904e-08	12.0679	ACOT9
	ITPA	0.716152	8.9548	8.9378	1.07509e-09	1.86904e-08	12.0677	ITPA
	CDC37L1	-1.47589	6.59566	-8.93584	1.08005e-09	1.87491e-08	12.0631	CDC37L1
	ZG16	-1.9119	5.95955	-8.93583	1.08007e-09	1.87491e-08	12.0631	ZG16
	CPB2	-3.21855	11.4868	-8.92355	1.11168e-09	1.92834e-08	12.034	CPB2
	H2AFZ	1.27276	10.815	8.92221	1.11517e-09	1.93297e-08	12.0309	H2AFZ
	RNF135	2.26265	9.19715	8.91503	1.13415e-09	1.96402e-08	12.0139	RNF135
	PILRA	1.44586	5.81869	8.9148	1.13477e-09	1.96402e-08	12.0133	PILRA
	TMEM110	-0.613723	6.27281	-8.90902	1.15029e-09	1.9894e-08	11.9996	TMEM110
	TMOD1	-1.26027	6.8914	-8.90784	1.15349e-09	1.99346e-08	11.9968	TMOD1
	AQP9	-2.80619	9.20115	-8.90651	1.1571e-09	1.99822e-08	11.9937	AQP9
	TOR1B	-0.989835	8.37277	-8.90544	1.16e-09	2.001e-08	11.9912	TOR1B
	LAD1	0.714059	6.35239	8.90529	1.16042e-09	2.001e-08	11.9908	LAD1
	CYSLTR1	1.37232	5.02991	8.90466	1.16214e-09	2.00248e-08	11.9893	CYSLTR1
	LAMTOR4	1.43981	8.89606	8.9034	1.16558e-09	2.00693e-08	11.9863	LAMTOR4
	COL1A1	1.73213	7.8262	8.90202	1.16937e-09	2.01198e-08	11.9831	COL1A1
	CD74	1.4234	7.02338	8.90094	1.17235e-09	2.01562e-08	11.9805	CD74
	NEK4	-0.583377	6.3282	-8.89741	1.18213e-09	2.03065e-08	11.9721	NEK4
	EDN1	1.00563	6.59482	8.89715	1.18284e-09	2.03065e-08	11.9715	EDN1
	MME	-1.87839	6.36077	-8.89298	1.19451e-09	2.04835e-08	11.9617	MME
	SEPSECS	-1.04907	6.55217	-8.89284	1.1949e-09	2.04835e-08	11.9613	SEPSECS
	S100A4	2.44836	8.93423	8.89178	1.19789e-09	2.05196e-08	11.9588	S100A4
	TPM4	1.47497	7.6175	8.88506	1.21698e-09	2.08314e-08	11.9429	TPM4
	FH	-1.00747	7.57966	-8.88474	1.2179e-09	2.0832e-08	11.9421	FH
	GLTSCR2	1.24956	10.8156	8.88181	1.22634e-09	2.09608e-08	11.9352	GLTSCR2
	USP4	0.97323	9.10756	8.87975	1.23228e-09	2.10471e-08	11.9303	USP4
	SLC25A44	-0.845748	8.69701	-8.87763	1.23846e-09	2.11371e-08	11.9253	SLC25A44
	SPTLC3	-1.21957	4.80193	-8.87626	1.24248e-09	2.11854e-08	11.922	SPTLC3
	NBEAL2	0.875762	6.53854	8.87604	1.2431e-09	2.11854e-08	11.9215	NBEAL2
	C8B	-4.87686	9.08994	-8.87427	1.24829e-09	2.12566e-08	11.9173	C8B
	SNHG12	1.08753	7.47653	8.874	1.2491e-09	2.12566e-08	11.9166	SNHG12
	ATP13A2	1.05536	6.07551	8.87362	1.25021e-09	2.12599e-08	11.9158	ATP13A2
	ZYX	1.41221	7.45351	8.87255	1.25336e-09	2.1298e-08	11.9132	ZYX
	TPP1	1.2558	8.98397	8.87106	1.25779e-09	2.13577e-08	11.9097	TPP1
	PFDN1	0.591968	7.78995	8.87053	1.25934e-09	2.13686e-08	11.9084	PFDN1
	AP2B1	0.499118	7.35282	8.86596	1.27298e-09	2.15692e-08	11.8976	AP2B1
	STYX	-0.796052	5.52303	-8.86595	1.27301e-09	2.15692e-08	11.8975	STYX
	MTERF1	-0.730432	6.52691	-8.86514	1.27544e-09	2.15946e-08	11.8956	MTERF1
	FAM96A	-0.832051	10.9881	-8.86358	1.28013e-09	2.16584e-08	11.8919	FAM96A
	SHH	-0.632369	5.21773	-8.86257	1.28321e-09	2.16947e-08	11.8895	SHH
	GATA3	0.885804	5.39993	8.85967	1.29201e-09	2.18276e-08	11.8826	GATA3
	PBLD	-2.49602	7.71929	-8.85874	1.29483e-09	2.18596e-08	11.8804	PBLD
	LSM7	1.31677	7.93668	8.85671	1.30105e-09	2.19486e-08	11.8756	LSM7
	OCLN	-1.38313	6.97019	-8.8495	1.32335e-09	2.23088e-08	11.8585	OCLN
	NIN	0.49909	5.17036	8.84788	1.32841e-09	2.23768e-08	11.8546	NIN
	CHRD	-0.809319	5.79429	-8.8476	1.32931e-09	2.23768e-08	11.854	CHRD
	RABL6	0.887014	7.06312	8.84556	1.33573e-09	2.24687e-08	11.8491	RABL6
	CAMK2N1	-1.06141	6.67377	-8.84088	1.35055e-09	2.27017e-08	11.838	CAMK2N1
	ZBTB4	1.14638	8.34588	8.83777	1.36049e-09	2.28524e-08	11.8306	ZBTB4
	TUBE1	-0.901211	5.22469	-8.83604	1.36608e-09	2.29186e-08	11.8265	TUBE1
	PLD3	1.64174	8.57516	8.83594	1.3664e-09	2.29186e-08	11.8262	PLD3
	ZNF783	0.672415	7.36303	8.83174	1.37999e-09	2.313e-08	11.8163	ZNF783
	LOC100288911	1.33708	5.5723	8.83095	1.38259e-09	2.31569e-08	11.8144	LOC100288911
	GABARAP	0.825191	11.7467	8.82954	1.38718e-09	2.32171e-08	11.811	GABARAP
	CUX1	0.834723	6.966	8.8276	1.39357e-09	2.33052e-08	11.8064	CUX1
	PLXNA2	-0.469482	5.92363	-8.82733	1.39444e-09	2.33052e-08	11.8058	PLXNA2
	TRAF5	1.05112	5.26841	8.82657	1.39697e-09	2.33225e-08	11.804	TRAF5
	GLYAT	-2.7859	6.7048	-8.82641	1.39747e-09	2.33225e-08	11.8036	GLYAT
	RGS10	1.02528	6.00789	8.82528	1.40121e-09	2.33682e-08	11.8009	RGS10
	LHFPL2	1.38204	8.22118	8.82493	1.40239e-09	2.33712e-08	11.8001	LHFPL2
	PPM1A	-0.777951	7.01221	-8.82431	1.40445e-09	2.33887e-08	11.7986	PPM1A
	ABCC10	0.820657	7.35692	8.82253	1.41036e-09	2.34705e-08	11.7944	ABCC10
	RPL29	1.32523	11.2416	8.82192	1.41238e-09	2.34874e-08	11.7929	RPL29
	APTR	-0.856506	5.42737	-8.81951	1.42045e-09	2.36047e-08	11.7872	APTR
	BCL2L2	-0.647316	6.09003	-8.81889	1.42254e-09	2.36071e-08	11.7857	BCL2L2
	FASTKD3	-0.90942	8.39819	-8.81887	1.42261e-09	2.36071e-08	11.7856	FASTKD3
	TNFSF15	1.151	5.40611	8.81733	1.42777e-09	2.36759e-08	11.782	TNFSF15
	ENTPD1	1.47301	6.19651	8.81137	1.44804e-09	2.39783e-08	11.7678	ENTPD1
	HFE2	-4.19581	6.93501	-8.81136	1.44806e-09	2.39783e-08	11.7678	HFE2
	MYEOV2	0.563298	6.53007	8.80843	1.45815e-09	2.41281e-08	11.7608	MYEOV2
	KIAA0391	0.497334	9.88591	8.8056	1.46794e-09	2.4273e-08	11.7541	KIAA0391
	HEIH	1.27143	8.86861	8.80497	1.47013e-09	2.42919e-08	11.7526	HEIH
	WNK1	0.475159	6.64731	8.80126	1.48308e-09	2.44887e-08	11.7437	WNK1
	YBX1	0.905064	9.08802	8.7979	1.49492e-09	2.46631e-08	11.7357	YBX1
	PAMR1	1.83873	8.84847	8.79766	1.49576e-09	2.46631e-08	11.7351	PAMR1
	JADE3	-1.53696	7.36116	-8.79604	1.5015e-09	2.47403e-08	11.7313	JADE3
	FANCI	1.03987	5.68948	8.79509	1.50489e-09	2.47786e-08	11.729	FANCI
	GCDH	-1.69072	7.40009	-8.79427	1.50782e-09	2.48094e-08	11.7271	GCDH
	ITSN1	-0.563277	5.9359	-8.78909	1.5264e-09	2.50974e-08	11.7147	ITSN1
	CFB	-2.2359	8.4047	-8.78868	1.52789e-09	2.51042e-08	11.7137	CFB
	CCDC109B	1.80615	7.77453	8.78681	1.53466e-09	2.51978e-08	11.7093	CCDC109B
	RPS15	0.661286	8.73141	8.78409	1.54459e-09	2.53308e-08	11.7028	RPS15
	GLYCTK	-1.63056	7.20725	-8.78399	1.54493e-09	2.53308e-08	11.7026	GLYCTK
	TUBA1B	0.859866	10.6781	8.77921	1.56251e-09	2.5601e-08	11.6912	TUBA1B
	SHROOM3	-0.592115	7.01189	-8.77885	1.56384e-09	2.56049e-08	11.6903	SHROOM3
	APH1B	1.11069	7.06771	8.77816	1.5664e-09	2.56289e-08	11.6887	APH1B
	SLC47A1	-2.26984	8.53774	-8.77625	1.57353e-09	2.57143e-08	11.6841	SLC47A1
	CYP4F2	-3.4006	6.80577	-8.77617	1.57383e-09	2.57143e-08	11.6839	CYP4F2
	PTCD3	-0.551389	7.5231	-8.77291	1.58603e-09	2.58956e-08	11.6761	PTCD3
	CROT	-1.04295	5.83359	-8.77229	1.58833e-09	2.5915e-08	11.6747	CROT
	BAGE2	-0.658633	4.6088	-8.77107	1.59293e-09	2.59719e-08	11.6718	BAGE2
	NDUFAF4	-0.853143	7.56443	-8.76889	1.60121e-09	2.60886e-08	11.6665	NDUFAF4
	STARD4	-1.93369	7.96179	-8.76641	1.61063e-09	2.62239e-08	11.6606	STARD4
	GLT1D1	-1.4953	8.12513	-8.76584	1.6128e-09	2.62409e-08	11.6593	GLT1D1
	SCOC	-1.06185	6.3509	-8.76531	1.61486e-09	2.6256e-08	11.658	SCOC
	ECM2	-1.40167	7.06793	-8.76406	1.61965e-09	2.63156e-08	11.655	ECM2
	GLUL	1.4054	10.4699	8.76248	1.62571e-09	2.63958e-08	11.6512	GLUL
	PI4K2B	-1.1637	8.46223	-8.75554	1.65267e-09	2.68148e-08	11.6347	PI4K2B
	RPL32P3	0.643103	6.9542	8.74637	1.68903e-09	2.73858e-08	11.6127	RPL32P3
	TRIM59	1.29211	4.39931	8.74545	1.69269e-09	2.74261e-08	11.6106	TRIM59
	C5AR1	1.7329	7.5649	8.74003	1.71462e-09	2.77622e-08	11.5976	C5AR1
	PFKP	1.11596	5.92883	8.73765	1.72432e-09	2.78999e-08	11.5919	PFKP
	ZIC1	-0.987398	4.4776	-8.7364	1.72945e-09	2.79634e-08	11.5889	ZIC1
	ARHGAP25	1.18117	6.70749	8.73104	1.75161e-09	2.83021e-08	11.5761	ARHGAP25
	SUOX	-1.28507	6.76598	-8.72709	1.76812e-09	2.85491e-08	11.5667	SUOX
	RSPH1	1.08901	6.10396	8.72589	1.77316e-09	2.86108e-08	11.5638	RSPH1
	CYTH2	0.735173	6.47991	8.72344	1.78351e-09	2.87579e-08	11.5579	CYTH2
	LOC100506100	0.892402	6.5353	8.72288	1.7859e-09	2.87765e-08	11.5566	LOC100506100
	BABAM1	0.70264	9.02915	8.72086	1.79448e-09	2.88866e-08	11.5518	BABAM1
	CXCR4	2.57611	8.42882	8.72069	1.7952e-09	2.88866e-08	11.5513	CXCR4
	TMEM56	-1.09405	9.2701	-8.71956	1.80003e-09	2.89444e-08	11.5486	TMEM56
	QRSL1	-0.550722	6.03027	-8.71585	1.81596e-09	2.91804e-08	11.5398	QRSL1
	EBLN3	-0.696161	8.44177	-8.71133	1.83558e-09	2.94754e-08	11.5289	EBLN3
	CD96	0.969715	4.56263	8.71061	1.8387e-09	2.95052e-08	11.5272	CD96
	SLC25A19	0.847021	7.15754	8.70936	1.84419e-09	2.95729e-08	11.5242	SLC25A19
	ALG5	-0.645477	5.98604	-8.70181	1.87761e-09	3.00882e-08	11.5061	ALG5
	CUL3	-0.613282	7.07635	-8.70148	1.87907e-09	3.00909e-08	11.5054	CUL3
	MARC1	-1.52297	7.92872	-8.70053	1.88331e-09	3.01381e-08	11.5031	MARC1
	AX747132	-0.934668	5.42391	-8.69852	1.89237e-09	3.02624e-08	11.4983	AX747132
	ZC3H13	-0.856004	7.51965	-8.69801	1.89464e-09	3.02779e-08	11.4971	ZC3H13
	MIR7703	0.886431	10.4167	8.69613	1.90314e-09	3.03744e-08	11.4925	MIR7703
	RUNX1-IT1	1.25492	6.43459	8.6961	1.90328e-09	3.03744e-08	11.4925	RUNX1-IT1
	PDE8A	-0.666532	6.3072	-8.69121	1.92555e-09	3.07088e-08	11.4808	PDE8A
	LZTS2	0.707444	6.23199	8.69046	1.929e-09	3.07231e-08	11.479	LZTS2
	MARCKS	1.18206	8.02349	8.69044	1.92907e-09	3.07231e-08	11.4789	MARCKS
	CHDH	-0.884683	6.37251	-8.68489	1.95474e-09	3.11105e-08	11.4656	CHDH
	C6orf120	-0.792366	8.58246	-8.68346	1.96141e-09	3.11954e-08	11.4622	C6orf120
	TTLL1	1.19093	4.99029	8.68026	1.97639e-09	3.14124e-08	11.4545	TTLL1
	KIF3A	0.775841	5.56596	8.67877	1.98343e-09	3.15029e-08	11.4509	KIF3A
	ENPEP	-1.64261	7.52935	-8.67678	1.99285e-09	3.1631e-08	11.4461	ENPEP
	PSD4	-0.905577	6.31621	-8.67569	1.99803e-09	3.16916e-08	11.4435	PSD4
	BLNK	-1.23815	8.8102	-8.67024	2.02415e-09	3.2084e-08	11.4305	BLNK
	IDH3G	0.938891	8.19314	8.66979	2.02632e-09	3.20966e-08	11.4294	IDH3G
	SESN1	1.00631	8.72761	8.66902	2.03003e-09	3.21336e-08	11.4275	SESN1
	CISD2	-0.867695	7.05197	-8.6686	2.03207e-09	3.21442e-08	11.4265	CISD2
	ZDHHC7	0.927111	8.84428	8.66598	2.04479e-09	3.23023e-08	11.4202	ZDHHC7
	PLEKHA6	-1.15424	6.17694	-8.66597	2.04483e-09	3.23023e-08	11.4202	PLEKHA6
	PXDN	1.66469	9.70365	8.66543	2.04749e-09	3.23224e-08	11.4189	PXDN
	MYL12A	0.90264	11.9005	8.66459	2.05159e-09	3.23235e-08	11.4169	MYL12A
	NUDT5	-0.765122	8.8269	-8.66456	2.05171e-09	3.23235e-08	11.4168	NUDT5
	SOCS6	-1.14283	5.87462	-8.66456	2.05171e-09	3.23235e-08	11.4168	SOCS6
	DCAF16	0.828477	5.86985	8.662	2.06427e-09	3.24901e-08	11.4107	DCAF16
	C10orf32	-0.906485	9.17828	-8.66184	2.06507e-09	3.24901e-08	11.4103	C10orf32
	ARFGAP3	-1.05203	9.23184	-8.66088	2.06981e-09	3.25261e-08	11.408	ARFGAP3
	WNT7B	-0.484215	5.95311	-8.66081	2.07015e-09	3.25261e-08	11.4078	WNT7B
	MICALL2	0.859572	6.96762	8.65936	2.07733e-09	3.25904e-08	11.4043	MICALL2
	GAPT	1.09356	4.15653	8.65915	2.07834e-09	3.25904e-08	11.4038	GAPT
	FAM69A	-0.763092	6.73356	-8.65914	2.07843e-09	3.25904e-08	11.4038	FAM69A
	C9orf16	0.969654	5.81131	8.65665	2.09077e-09	3.2762e-08	11.3978	C9orf16
	GOLGA4	-0.766933	8.40945	-8.6558	2.09503e-09	3.28067e-08	11.3958	GOLGA4
	ATP7B	-2.31759	7.07069	-8.6549	2.09954e-09	3.28553e-08	11.3936	ATP7B
	LUZP1	0.603637	7.21333	8.65402	2.10392e-09	3.29017e-08	11.3915	LUZP1
	GUSBP11	0.712171	7.82652	8.65283	2.10994e-09	3.29738e-08	11.3886	GUSBP11
	DTL	1.48443	6.08213	8.64946	2.12694e-09	3.32172e-08	11.3806	DTL
	PXDC1	-1.0927	8.36427	-8.64712	2.13884e-09	3.33808e-08	11.3749	PXDC1
	PZP	-3.28993	7.47691	-8.6454	2.14764e-09	3.34957e-08	11.3708	PZP
	LOC100505715	0.981486	6.67591	8.64087	2.17096e-09	3.38369e-08	11.3599	LOC100505715
	MEGF9	-1.08849	6.78953	-8.63944	2.17839e-09	3.39285e-08	11.3565	MEGF9
	NDFIP1	-0.773424	8.88286	-8.63918	2.17975e-09	3.39285e-08	11.3559	NDFIP1
	CYP7B1	-1.51513	6.21515	-8.63795	2.18618e-09	3.39853e-08	11.3529	CYP7B1
	SLC25A16	-0.783856	7.22093	-8.63792	2.18631e-09	3.39853e-08	11.3528	SLC25A16
	ADAMTS12	1.24659	6.69239	8.63763	2.18785e-09	3.39866e-08	11.3521	ADAMTS12
	LOC101929475	1.68678	6.00648	8.63266	2.21395e-09	3.43692e-08	11.3402	LOC101929475
	FAM49B	0.805326	6.78766	8.62923	2.23217e-09	3.46291e-08	11.3319	FAM49B
	TRIM38	1.05747	8.45365	8.62728	2.2426e-09	3.47678e-08	11.3272	TRIM38
	FAM213B	1.05233	7.32304	8.62639	2.24734e-09	3.48181e-08	11.3251	FAM213B
	PCYOX1	-1.0984	8.47625	-8.62481	2.25584e-09	3.49266e-08	11.3213	PCYOX1
	KLHDC2	-1.1683	9.78933	-8.6245	2.2575e-09	3.49291e-08	11.3206	KLHDC2
	ADCK3	-0.720677	6.84544	-8.62286	2.2664e-09	3.50436e-08	11.3166	ADCK3
	CR1	1.23155	6.1866	8.62177	2.27227e-09	3.51111e-08	11.314	CR1
	TVP23B	-1.38517	8.584	-8.62142	2.27418e-09	3.51174e-08	11.3132	TVP23B
	IL2RA	1.86497	6.44339	8.61917	2.28645e-09	3.52835e-08	11.3077	IL2RA
	ITGB2-AS1	1.70259	6.63575	8.61859	2.28962e-09	3.53092e-08	11.3063	ITGB2-AS1
	ERLIN1	-1.66838	7.4409	-8.60954	2.33968e-09	3.60573e-08	11.2846	ERLIN1
	FCGR2A	1.23985	4.8643	8.60909	2.34218e-09	3.6072e-08	11.2835	FCGR2A
	C14orf2	0.725229	10.0136	8.60729	2.35231e-09	3.62042e-08	11.2791	C14orf2
	IL21R	1.15297	5.14369	8.60173	2.38376e-09	3.66641e-08	11.2658	IL21R
	TLR4	1.39393	6.4879	8.60113	2.38722e-09	3.66931e-08	11.2643	TLR4
	LINC01146	-2.03492	4.6372	-8.59983	2.39464e-09	3.6783e-08	11.2612	LINC01146
	ZFAND1	-1.34206	7.87055	-8.59825	2.4037e-09	3.68978e-08	11.2574	ZFAND1
	ATRAID	0.979023	10.6217	8.59524	2.4211e-09	3.71405e-08	11.2501	ATRAID
	CFHR2	-3.46435	10.7896	-8.59447	2.42551e-09	3.71838e-08	11.2483	CFHR2
	RIPK3	0.874072	5.94983	8.59418	2.42725e-09	3.71859e-08	11.2475	RIPK3
	FAM192A	0.510071	8.2816	8.59027	2.45006e-09	3.75108e-08	11.2381	FAM192A
	NUP43	0.514295	6.31591	8.58844	2.46077e-09	3.765e-08	11.2337	NUP43
	NSMCE1	0.854972	9.14424	8.58766	2.46537e-09	3.76952e-08	11.2319	NSMCE1
	C1QTNF5	0.7323	7.45096	8.58732	2.4674e-09	3.76952e-08	11.231	C1QTNF5
	RP11-1277A3.3	-0.758739	4.78954	-8.58712	2.46856e-09	3.76952e-08	11.2305	RP11-1277A3.3
	SLC30A5	-0.866518	6.72862	-8.5858	2.47639e-09	3.779e-08	11.2274	SLC30A5
	PAQR4	0.980265	6.39352	8.58526	2.47962e-09	3.78092e-08	11.226	PAQR4
	CD48	1.5477	6.88626	8.58504	2.48089e-09	3.78092e-08	11.2255	CD48
	MCFD2	-0.90791	7.13612	-8.57987	2.51181e-09	3.82555e-08	11.2131	MCFD2
	SPARC	1.50139	10.6678	8.57408	2.54686e-09	3.87641e-08	11.1991	SPARC
	CES5A	-1.36916	5.54187	-8.56784	2.58525e-09	3.93227e-08	11.184	CES5A
	WDR3	-0.599422	6.18875	-8.56516	2.60186e-09	3.95497e-08	11.1776	WDR3
	AF007147	0.982737	6.18279	8.55973	2.63595e-09	4.00417e-08	11.1645	AF007147
	PRPSAP2	-0.55415	8.09644	-8.55611	2.65897e-09	4.03651e-08	11.1557	PRPSAP2
	CLDN14	-1.0168	5.77416	-8.5533	2.67692e-09	4.06112e-08	11.1489	CLDN14
	MYL6	0.748925	9.93536	8.5508	2.69303e-09	4.08291e-08	11.1429	MYL6
	PPP2R1B	-1.89461	7.56101	-8.54899	2.70476e-09	4.09803e-08	11.1385	PPP2R1B
	AEBP1	2.41028	9.29305	8.54674	2.71939e-09	4.11578e-08	11.1331	AEBP1
	ATP6V1E1	0.775597	10.1938	8.54664	2.71999e-09	4.11578e-08	11.1329	ATP6V1E1
	GPR89A	-0.554421	8.38207	-8.54521	2.72936e-09	4.12727e-08	11.1294	GPR89A
	MICALL1	0.880169	8.03919	8.53764	2.77942e-09	4.19837e-08	11.1111	MICALL1
	CLU	-1.87268	8.74736	-8.53732	2.78153e-09	4.19837e-08	11.1103	CLU
	EFEMP2	1.56389	7.85768	8.53729	2.78177e-09	4.19837e-08	11.1102	EFEMP2
	MRC1	1.52497	10.9502	8.5356	2.79307e-09	4.2127e-08	11.1062	MRC1
	RHPN2	-1.35647	8.00501	-8.53382	2.80499e-09	4.22794e-08	11.1019	RHPN2
	THBS2	2.67027	9.61008	8.53204	2.81703e-09	4.24335e-08	11.0976	THBS2
	HMCN1	1.71045	8.51006	8.53083	2.82524e-09	4.25298e-08	11.0946	HMCN1
	PRR13	0.589175	8.72806	8.5305	2.82742e-09	4.25352e-08	11.0938	PRR13
	CCDC71L	-0.707498	6.47864	-8.53	2.83088e-09	4.25598e-08	11.0926	CCDC71L
	RPS17	0.845894	12.1676	8.52916	2.83657e-09	4.2618e-08	11.0906	RPS17
	CCND2	0.920417	5.67763	8.52877	2.83921e-09	4.26301e-08	11.0897	CCND2
	NECAP2	0.783947	7.71218	8.52786	2.8454e-09	4.26956e-08	11.0875	NECAP2
	MAGED2	0.817239	8.42008	8.52659	2.85416e-09	4.27995e-08	11.0844	MAGED2
	CLDN7	0.786662	6.85223	8.52446	2.86877e-09	4.2991e-08	11.0792	CLDN7
	MT1M	-2.70303	7.97553	-8.52378	2.87348e-09	4.3034e-08	11.0776	MT1M
	MRC2	1.06485	7.63544	8.52284	2.87993e-09	4.3103e-08	11.0753	MRC2
	PFKFB3	2.32906	10.1565	8.51844	2.91051e-09	4.35328e-08	11.0647	PFKFB3
	SYT11	0.770275	5.22055	8.51658	2.92357e-09	4.36961e-08	11.0602	SYT11
	WNK3	-1.25306	5.04254	-8.51635	2.92518e-09	4.36961e-08	11.0596	WNK3
	SLC16A6	1.31978	6.33675	8.51585	2.92869e-09	4.37206e-08	11.0584	SLC16A6
	LRIG1	-0.734018	4.86342	-8.51551	2.93113e-09	4.37291e-08	11.0576	LRIG1
	FAM57A	0.902788	7.21806	8.51472	2.93665e-09	4.37718e-08	11.0557	FAM57A
	PPL	-1.16058	8.39343	-8.51457	2.93775e-09	4.37718e-08	11.0553	PPL
	ORC4	-0.572865	6.35565	-8.50985	2.97126e-09	4.4243e-08	11.0439	ORC4
	GFPT1	-1.32161	7.99516	-8.50828	2.98249e-09	4.43819e-08	11.0401	GFPT1
	KLB	-3.81202	6.84622	-8.50621	2.99735e-09	4.45746e-08	11.0351	KLB
	NOP10	1.20675	9.92317	8.50378	3.01492e-09	4.48074e-08	11.0292	NOP10
	ATG5	-0.678991	6.92344	-8.50095	3.03554e-09	4.50851e-08	11.0223	ATG5
	BUB1B	2.49724	7.69654	8.49998	3.04259e-09	4.5161e-08	11.02	BUB1B
	ZBED9	-1.14367	4.53922	-8.49898	3.04996e-09	4.52418e-08	11.0175	ZBED9
	RASA2	0.864534	7.4135	8.49858	3.0529e-09	4.52566e-08	11.0166	RASA2
	C11orf48	0.709932	8.55923	8.4983	3.05494e-09	4.52581e-08	11.0159	C11orf48
	RABGAP1L	0.837032	6.54725	8.49782	3.05846e-09	4.52815e-08	11.0147	RABGAP1L
	FMO4	-1.17621	7.82051	-8.49547	3.07577e-09	4.55089e-08	11.0091	FMO4
	LOC284669	-0.751777	4.73122	-8.48874	3.12598e-09	4.62225e-08	10.9927	LOC284669
	PGS1	0.609379	6.96706	8.48811	3.13076e-09	4.6264e-08	10.9912	PGS1
	COL3A1	2.29848	10.8903	8.48737	3.13635e-09	4.63173e-08	10.9894	COL3A1
	C1orf115	-1.17105	5.79197	-8.47893	3.2007e-09	4.72377e-08	10.969	C1orf115
	MST1L	-1.24182	4.70074	-8.47774	3.20989e-09	4.73434e-08	10.9661	MST1L
	ASAH2B	-0.838261	5.0847	-8.47557	3.2267e-09	4.75613e-08	10.9608	ASAH2B
	NKX3-1	-0.537234	5.93494	-8.47387	3.23996e-09	4.77266e-08	10.9567	NKX3-1
	ASCC3	-0.97647	7.11619	-8.47243	3.25118e-09	4.78617e-08	10.9532	ASCC3
	GYS1	0.852678	7.93545	8.47062	3.26539e-09	4.80405e-08	10.9488	GYS1
	ENPP1	-2.07454	6.07738	-8.46953	3.27402e-09	4.81371e-08	10.9461	ENPP1
	TMEM97	-1.06724	8.35426	-8.46674	3.29604e-09	4.84304e-08	10.9394	TMEM97
	KIF18A	0.623441	3.50466	8.46555	3.30553e-09	4.85393e-08	10.9365	KIF18A
	FCN1	2.18884	7.55237	8.46367	3.32054e-09	4.87292e-08	10.9319	FCN1
	MAGI2-AS3	-0.823217	5.59366	-8.46301	3.3258e-09	4.87756e-08	10.9303	MAGI2-AS3
	CTD-2366F13.2	-0.844578	5.32286	-8.46158	3.33733e-09	4.8914e-08	10.9269	CTD-2366F13.2
	NUP35	-1.09593	8.1802	-8.45853	3.36191e-09	4.92433e-08	10.9195	NUP35
	FLT1	-0.780856	5.97274	-8.45628	3.3802e-09	4.94802e-08	10.914	FLT1
	CUTA	0.916332	11.162	8.45386	3.40002e-09	4.97391e-08	10.9081	CUTA
	C4BPB	-4.03457	10.0992	-8.4511	3.42267e-09	5.00392e-08	10.9014	C4BPB
	MTCH1	0.770484	11.4891	8.44977	3.43373e-09	5.01459e-08	10.8982	MTCH1
	KAT2B	-1.15212	8.61337	-8.44957	3.43535e-09	5.01459e-08	10.8977	KAT2B
	RP4-680D5.8	-2.32949	5.76317	-8.44944	3.43641e-09	5.01459e-08	10.8974	RP4-680D5.8
	IMPA1	-1.2825	9.63348	-8.44894	3.44055e-09	5.01748e-08	10.8962	IMPA1
	CD84	1.06941	6.08655	8.44573	3.46733e-09	5.05338e-08	10.8884	CD84
	BLM	1.18868	6.47043	8.44464	3.47645e-09	5.06233e-08	10.8857	BLM
	FUBP3	-0.807496	7.52836	-8.44447	3.47789e-09	5.06233e-08	10.8853	FUBP3
	SLC30A10	-2.66909	7.29835	-8.44422	3.47997e-09	5.06233e-08	10.8847	SLC30A10
	SLC35D1	-1.75775	8.007	-8.44026	3.5134e-09	5.10777e-08	10.8751	SLC35D1
	HOMER3	0.553655	5.95157	8.43638	3.54646e-09	5.15263e-08	10.8656	HOMER3
	SLC2A13	-0.803305	5.06049	-8.43412	3.56581e-09	5.17751e-08	10.8602	SLC2A13
	SMAD4	-0.641118	5.88172	-8.43351	3.57104e-09	5.18189e-08	10.8587	SMAD4
	TCN2	2.19891	8.63489	8.43253	3.5795e-09	5.18842e-08	10.8563	TCN2
	FAM9B	-0.878719	3.48753	-8.43248	3.57999e-09	5.18842e-08	10.8562	FAM9B
	UHRF1BP1L	-0.617928	5.4365	-8.42956	3.60528e-09	5.22185e-08	10.8491	UHRF1BP1L
	FAM20C	-0.471709	6.22175	-8.42755	3.62284e-09	5.24402e-08	10.8442	FAM20C
	RIPK4	-0.784437	6.6007	-8.42395	3.65447e-09	5.28653e-08	10.8354	RIPK4
	LTBP2	1.59786	7.16105	8.42312	3.66177e-09	5.29381e-08	10.8334	LTBP2
	CD163L1	1.30666	7.09661	8.42092	3.68135e-09	5.31882e-08	10.828	CD163L1
	EBPL	-1.43657	10.0819	-8.42035	3.68636e-09	5.32276e-08	10.8267	EBPL
	DDAH1	-0.842049	6.48372	-8.4179	3.70828e-09	5.35111e-08	10.8207	DDAH1
	CCDC88A	0.691845	5.45069	8.41713	3.71514e-09	5.3577e-08	10.8188	CCDC88A
	RFFL	-0.638496	5.90755	-8.41572	3.72786e-09	5.37272e-08	10.8154	RFFL
	CXorf65	1.10717	4.81199	8.41421	3.74144e-09	5.38896e-08	10.8117	CXorf65
	IL4I1	0.782744	5.75423	8.41329	3.74977e-09	5.39763e-08	10.8095	IL4I1
	NDRG2	-0.63671	6.58057	-8.4102	3.77791e-09	5.43479e-08	10.802	NDRG2
	SAA3P	-0.956621	5.25847	-8.4091	3.78796e-09	5.44589e-08	10.7993	SAA3P
	NSMCE4A	-0.636643	6.39196	-8.40491	3.82654e-09	5.49575e-08	10.7891	NSMCE4A
	CYP51A1	-1.62704	8.14505	-8.40482	3.82736e-09	5.49575e-08	10.7889	CYP51A1
	PTPN6	1.2853	7.67618	8.40457	3.8297e-09	5.49575e-08	10.7883	PTPN6
	NDC80	2.66479	6.13706	8.40414	3.83363e-09	5.49801e-08	10.7872	NDC80
	FRY	-1.49359	6.30195	-8.40263	3.84768e-09	5.51352e-08	10.7835	FRY
	P2RX5	1.33238	7.53388	8.40247	3.84917e-09	5.51352e-08	10.7832	P2RX5
	MTO1	-0.849713	7.3858	-8.40167	3.85663e-09	5.52083e-08	10.7812	MTO1
	ELOVL2	-1.55113	5.62366	-8.39788	3.89213e-09	5.56822e-08	10.772	ELOVL2
	SMIM3	1.51112	7.69178	8.39695	3.90086e-09	5.57729e-08	10.7697	SMIM3
	TXNDC12	0.624989	10.0633	8.39267	3.94145e-09	5.63188e-08	10.7593	TXNDC12
	EDF1	0.903833	10.5609	8.39202	3.94768e-09	5.63733e-08	10.7577	EDF1
	KIAA0226	0.462714	6.00902	8.39026	3.96453e-09	5.65793e-08	10.7534	KIAA0226
	LIMA1	1.00455	7.24113	8.38672	3.99865e-09	5.70314e-08	10.7448	LIMA1
	RP11-6I2.3	0.724966	4.12969	8.38329	4.03196e-09	5.74715e-08	10.7364	RP11-6I2.3
	SELM	2.23962	6.67677	8.38278	4.03697e-09	5.74851e-08	10.7352	SELM
	ID3	1.65863	8.45187	8.3826	4.03873e-09	5.74851e-08	10.7347	ID3
	P2RY10	0.771624	4.78997	8.38244	4.0403e-09	5.74851e-08	10.7343	P2RY10
	LGALS9	1.74237	7.58594	8.38198	4.04476e-09	5.75134e-08	10.7332	LGALS9
	DMXL2	1.10076	7.40566	8.3807	4.05731e-09	5.76568e-08	10.7301	DMXL2
	API5	-0.66098	6.67789	-8.37891	4.07494e-09	5.78626e-08	10.7257	API5
	MYO1G	1.22864	6.55743	8.37873	4.07675e-09	5.78626e-08	10.7253	MYO1G
	TCF4	1.41713	8.56174	8.36896	4.17428e-09	5.92109e-08	10.7015	TCF4
	STK17B	0.97729	5.4513	8.36334	4.2315e-09	5.99861e-08	10.6878	STK17B
	CSRP2	-1.14601	8.65755	-8.36182	4.2471e-09	6.01707e-08	10.6841	CSRP2
	NUF2	1.81615	4.31579	8.35838	4.28273e-09	6.06387e-08	10.6757	NUF2
	DNMT3A	0.621608	6.4811	8.35804	4.28625e-09	6.06517e-08	10.6748	DNMT3A
	FMO5	-2.72085	7.51538	-8.35675	4.2997e-09	6.08052e-08	10.6717	FMO5
	MVB12A	0.951553	7.49399	8.3564	4.3033e-09	6.08193e-08	10.6708	MVB12A
	ITGAV	1.27262	10.9735	8.35529	4.31486e-09	6.09458e-08	10.6681	ITGAV
	CEP290	0.768086	6.3779	8.35413	4.32708e-09	6.10801e-08	10.6653	CEP290
	RARRES2	-1.43571	10.3188	-8.35389	4.3296e-09	6.10801e-08	10.6647	RARRES2
	ACOT4	-1.70008	6.29159	-8.3515	4.35469e-09	6.1397e-08	10.6589	ACOT4
	PINLYP	0.785995	5.89343	8.34822	4.38949e-09	6.18502e-08	10.6509	PINLYP
	ATG4A	-0.703526	7.95707	-8.34726	4.39975e-09	6.19573e-08	10.6485	ATG4A
	UGP2	-1.5588	10.52	-8.34568	4.41664e-09	6.21577e-08	10.6447	UGP2
	DPY19L1	-0.561062	4.97525	-8.34452	4.42908e-09	6.22953e-08	10.6418	DPY19L1
	PAFAH1B3	0.848077	7.2738	8.34212	4.45491e-09	6.26209e-08	10.636	PAFAH1B3
	TIMM44	-0.946989	7.13049	-8.34132	4.46357e-09	6.27048e-08	10.634	TIMM44
	RPL32	0.862699	12.5779	8.34084	4.46875e-09	6.27399e-08	10.6328	RPL32
	OST4	1.01254	10.1655	8.337	4.51057e-09	6.3289e-08	10.6235	OST4
	DNAJC12	-2.07724	6.3579	-8.33613	4.52017e-09	6.33856e-08	10.6213	DNAJC12
	CLECL1	1.05035	4.46606	8.33543	4.52788e-09	6.34555e-08	10.6196	CLECL1
	RPS12	0.603942	13.5293	8.33356	4.54842e-09	6.36892e-08	10.615	RPS12
	NDUFA13	0.923914	10.3082	8.33342	4.55001e-09	6.36892e-08	10.6147	NDUFA13
	CPNE8	-0.585013	6.21888	-8.33282	4.55656e-09	6.37426e-08	10.6132	CPNE8
	ORAI2	0.800116	6.15118	8.32302	4.66627e-09	6.52383e-08	10.5893	ORAI2
	PEX13	-1.161	5.7256	-8.32216	4.67607e-09	6.53362e-08	10.5872	PEX13
	ERBB3	-0.819473	6.3336	-8.32104	4.68884e-09	6.54756e-08	10.5844	ERBB3
	GZMK	2.24079	7.44077	8.31723	4.73237e-09	6.60353e-08	10.5751	GZMK
	CPZ	0.88715	6.5399	8.31704	4.73459e-09	6.60353e-08	10.5746	CPZ
	PDZD8	-0.968278	7.13015	-8.31567	4.75032e-09	6.62152e-08	10.5713	PDZD8
	NUDT2	0.793566	7.36088	8.31483	4.7601e-09	6.63119e-08	10.5692	NUDT2
	SPATA13	-0.487664	6.39045	-8.3116	4.79758e-09	6.67942e-08	10.5613	SPATA13
	ZSCAN31	-1.29471	5.37529	-8.31083	4.80656e-09	6.68794e-08	10.5595	ZSCAN31
	PSMD12	-0.959834	9.05264	-8.30945	4.82266e-09	6.70634e-08	10.5561	PSMD12
	CAMK2B	-0.56425	4.99399	-8.30863	4.83235e-09	6.71581e-08	10.5541	CAMK2B
	LINC01127	-1.50478	4.93231	-8.30711	4.85015e-09	6.73655e-08	10.5504	LINC01127
	PTP4A1	-1.50349	8.1505	-8.30625	4.86034e-09	6.74669e-08	10.5482	PTP4A1
	MXRA8	1.64353	8.00814	8.30481	4.87742e-09	6.76637e-08	10.5447	MXRA8
	DOCK11	1.84655	6.78095	8.30277	4.90161e-09	6.79588e-08	10.5397	DOCK11
	PAPLN	1.29268	6.22391	8.30095	4.92339e-09	6.82204e-08	10.5353	PAPLN
	PLSCR4	-1.28105	9.71704	-8.29445	5.00179e-09	6.92656e-08	10.5194	PLSCR4
	MBLAC2	-0.75351	5.29334	-8.29266	5.0236e-09	6.95263e-08	10.515	MBLAC2
	TTLL7	-0.951819	5.64547	-8.2916	5.03659e-09	6.96649e-08	10.5124	TTLL7
	SGOL2	1.48383	5.5907	8.28898	5.06885e-09	7.00695e-08	10.5059	SGOL2
	LIPC	-3.27519	8.75222	-8.28807	5.07997e-09	7.01817e-08	10.5037	LIPC
	PANK3	-0.768065	7.89412	-8.28545	5.11245e-09	7.05887e-08	10.4973	PANK3
	PSMC1	0.425314	10.8989	8.2777	5.2098e-09	7.18904e-08	10.4783	PSMC1
	NCAPD2	1.51837	6.47118	8.2771	5.21751e-09	7.19542e-08	10.4768	NCAPD2
	TXLNG	-0.899128	6.45562	-8.27302	5.26955e-09	7.2629e-08	10.4668	TXLNG
	PHF8	-0.574694	5.33057	-8.27252	5.276e-09	7.26749e-08	10.4656	PHF8
	AS3MT	-1.96536	6.30754	-8.26808	5.33337e-09	7.34218e-08	10.4547	AS3MT
	PLS3	-1.59227	10.8894	-8.26772	5.33805e-09	7.3443e-08	10.4538	PLS3
	TM9SF3	-0.424276	7.57015	-8.26723	5.34434e-09	7.34863e-08	10.4526	TM9SF3
	PITPNM2	-0.61705	5.55871	-8.26144	5.42029e-09	7.44866e-08	10.4384	PITPNM2
	PRLR	-0.592923	4.62967	-8.26113	5.42445e-09	7.45001e-08	10.4377	PRLR
	CDA	-1.22145	6.46176	-8.26037	5.43438e-09	7.45926e-08	10.4358	CDA
	LMO7	-0.622867	6.05553	-8.25905	5.45195e-09	7.47898e-08	10.4326	LMO7
	RP1-86D1.3	-1.49126	5.77837	-8.25755	5.47192e-09	7.50196e-08	10.4289	RP1-86D1.3
	DDX41	0.661595	8.54692	8.25341	5.52734e-09	7.5735e-08	10.4187	DDX41
	RP4-758J24.5	-1.20957	7.31151	-8.24673	5.6181e-09	7.69334e-08	10.4023	RP4-758J24.5
	LOC100129447	-1.35918	6.68019	-8.24395	5.65642e-09	7.73803e-08	10.3955	LOC100129447
	DIRAS3	-1.37508	5.34939	-8.24388	5.65736e-09	7.73803e-08	10.3953	DIRAS3
	FMNL3	0.86696	5.19386	8.24238	5.67802e-09	7.76174e-08	10.3917	FMNL3
	RDX	-0.523403	6.15604	-8.24023	5.70794e-09	7.79807e-08	10.3864	RDX
	SLC9B2	-1.94376	6.88806	-8.23923	5.7219e-09	7.81256e-08	10.3839	SLC9B2
	SESTD1	0.98407	7.15664	8.23387	5.79713e-09	7.91065e-08	10.3708	SESTD1
	ABCG8	-2.04682	6.05102	-8.23169	5.82813e-09	7.94832e-08	10.3654	ABCG8
	FBXW2	-0.424559	5.97212	-8.2289	5.86797e-09	7.99798e-08	10.3585	FBXW2
	FASTKD2	-0.843332	6.38415	-8.22289	5.95455e-09	8.10733e-08	10.3438	FASTKD2
	RWDD2B	-0.776425	8.32098	-8.22285	5.95514e-09	8.10733e-08	10.3437	RWDD2B
	GLYR1	1.0583	8.21425	8.21938	6.00595e-09	8.17173e-08	10.3351	GLYR1
	LPXN	1.02591	7.64221	8.21667	6.04577e-09	8.22113e-08	10.3285	LPXN
	IL1RN	-0.922218	5.46556	-8.21471	6.07478e-09	8.2515e-08	10.3236	IL1RN
	CCR1	2.0339	8.87408	8.21468	6.07518e-09	8.2515e-08	10.3236	CCR1
	IFI27	2.69747	8.15069	8.21204	6.11445e-09	8.30001e-08	10.3171	IFI27
	ANXA13	2.55904	8.27178	8.20954	6.1519e-09	8.346e-08	10.3109	ANXA13
	STEAP3	-2.53957	7.11025	-8.20819	6.17232e-09	8.36884e-08	10.3076	STEAP3
	RDH16	-3.89529	9.07519	-8.20583	6.20804e-09	8.41238e-08	10.3018	RDH16
	EFHD2	0.904206	8.16195	8.20223	6.26283e-09	8.4817e-08	10.2929	EFHD2
	SGPP2	1.54668	5.01428	8.19953	6.30433e-09	8.53191e-08	10.2863	SGPP2
	FRK	-1.11226	5.80208	-8.19934	6.30721e-09	8.53191e-08	10.2858	FRK
	CPN1	-4.10158	7.80703	-8.19278	6.40921e-09	8.66486e-08	10.2697	CPN1
	TSPAN14	1.05604	8.18413	8.19249	6.41376e-09	8.666e-08	10.269	TSPAN14
	SIDT2	0.977261	9.98552	8.19204	6.42086e-09	8.67058e-08	10.2678	SIDT2
	MANBA	1.12339	8.01673	8.1879	6.48616e-09	8.75369e-08	10.2577	MANBA
	MTUS1	-1.03909	7.94603	-8.18568	6.52147e-09	8.79626e-08	10.2522	MTUS1
	AX747135	-0.723471	5.30548	-8.18386	6.55055e-09	8.83039e-08	10.2477	AX747135
	FAM110C	-1.62109	8.18909	-8.18327	6.56007e-09	8.83812e-08	10.2462	FAM110C
	CSRP1	1.17671	10.2005	8.18251	6.5722e-09	8.84935e-08	10.2444	CSRP1
	CPD	-0.694781	6.99422	-8.18208	6.57912e-09	8.85356e-08	10.2433	CPD
	TMEM219	0.869983	7.21586	8.17883	6.63164e-09	8.91909e-08	10.2353	TMEM219
	NINJ1	1.1876	9.11414	8.17754	6.65262e-09	8.94216e-08	10.2321	NINJ1
	ZRANB1	-1.03936	7.69808	-8.17181	6.74665e-09	9.06333e-08	10.218	ZRANB1
	MID1	0.81942	8.06623	8.17104	6.75939e-09	9.07523e-08	10.2161	MID1
	ADPRHL2	0.660999	9.43192	8.1679	6.81152e-09	9.13996e-08	10.2084	ADPRHL2
	FAM13A	-0.866621	6.95721	-8.16754	6.81755e-09	9.1428e-08	10.2075	FAM13A
	RPS9	0.600756	9.30372	8.16351	6.88519e-09	9.22821e-08	10.1975	RPS9
	CD3G	2.02708	6.69587	8.16162	6.91714e-09	9.26572e-08	10.1929	CD3G
	CAPNS1	1.22649	9.39948	8.15328	7.05984e-09	9.45145e-08	10.1723	CAPNS1
	CLIP4	1.14992	6.98341	8.1451	7.20283e-09	9.63734e-08	10.1521	CLIP4
	ABCG1	1.12883	6.9884	8.14284	7.24294e-09	9.68106e-08	10.1465	ABCG1
	CHMP4A	0.562174	9.05504	8.14279	7.2438e-09	9.68106e-08	10.1464	CHMP4A
	RPL36AL	0.960706	11.1567	8.13658	7.35497e-09	9.82402e-08	10.1311	RPL36AL
	HMGCL	-1.13247	10.1906	-8.13633	7.35945e-09	9.82438e-08	10.1305	HMGCL
	OGDHL	-2.70805	7.2044	-8.1357	7.37083e-09	9.83396e-08	10.1289	OGDHL
	DCDC2	1.92517	5.42569	8.13486	7.386e-09	9.84856e-08	10.1268	DCDC2
	FAM46C	1.77933	8.46049	8.13064	7.46285e-09	9.94448e-08	10.1164	FAM46C
	TMPRSS6	-0.578195	6.17463	-8.13044	7.46658e-09	9.94448e-08	10.1159	TMPRSS6
	GIMAP8	0.846711	6.55113	8.13021	7.47071e-09	9.94448e-08	10.1154	GIMAP8
	HLCS	-0.697013	5.73555	-8.12946	7.48456e-09	9.95724e-08	10.1135	HLCS
	SLC35A3	-1.11983	6.70389	-8.12665	7.53636e-09	1.00204e-07	10.1065	SLC35A3
	NPM1	0.863523	11.1755	8.12561	7.5556e-09	1.00349e-07	10.104	NPM1
	CHKB	0.856859	8.66454	8.12559	7.55584e-09	1.00349e-07	10.1039	CHKB
	NCOR1	-0.626713	6.453	-8.12181	7.62634e-09	1.01228e-07	10.0946	NCOR1
	C6orf123	-1.11866	5.44209	-8.11879	7.68316e-09	1.01924e-07	10.0871	C6orf123
	TMEM33	-0.862216	7.7767	-8.11826	7.69316e-09	1.01999e-07	10.0858	TMEM33
	LOC100505570	-1.37619	6.11574	-8.11694	7.71806e-09	1.02233e-07	10.0826	LOC100505570
	ATPAF1	-0.992523	8.08047	-8.11683	7.72011e-09	1.02233e-07	10.0823	ATPAF1
	CDC20	2.83416	6.97648	8.11663	7.72396e-09	1.02233e-07	10.0818	CDC20
	SIRPG	0.862065	4.92438	8.11376	7.77854e-09	1.02897e-07	10.0747	SIRPG
	LOC728040	-1.51204	6.3236	-8.11217	7.80906e-09	1.03242e-07	10.0708	LOC728040
	AMBP	-2.34626	9.35673	-8.11177	7.81676e-09	1.03286e-07	10.0698	AMBP
	ASAH1	0.819656	8.96232	8.11007	7.84946e-09	1.03659e-07	10.0656	ASAH1
	LOC158402	0.978153	4.49495	8.10829	7.88376e-09	1.04053e-07	10.0612	LOC158402
	SH3BP5	1.12395	9.53654	8.10734	7.90222e-09	1.04238e-07	10.0588	SH3BP5
	FECH	-0.943539	7.15943	-8.10608	7.92671e-09	1.04502e-07	10.0557	FECH
	UBAP2	0.723032	8.33854	8.10397	7.9678e-09	1.04984e-07	10.0505	UBAP2
	CD33	1.05296	7.19591	8.10317	7.98363e-09	1.05134e-07	10.0485	CD33
	SLC7A2	-1.26734	6.36646	-8.09805	8.08473e-09	1.06405e-07	10.0358	SLC7A2
	SLC35D2	-0.634291	7.45776	-8.09661	8.11334e-09	1.06675e-07	10.0323	SLC35D2
	GPR171	2.74568	7.45715	8.09656	8.1144e-09	1.06675e-07	10.0321	GPR171
	OPLAH	-1.29382	7.27407	-8.09471	8.15129e-09	1.071e-07	10.0276	OPLAH
	TOLLIP	-0.642917	6.65301	-8.09383	8.16889e-09	1.07271e-07	10.0254	TOLLIP
	HSPBAP1	0.970494	7.91475	8.09352	8.17514e-09	1.07292e-07	10.0246	HSPBAP1
	SUZ12	1.16213	7.09167	8.09246	8.19645e-09	1.07512e-07	10.022	SUZ12
	PIK3CD	0.917507	6.81728	8.09101	8.22575e-09	1.07835e-07	10.0184	PIK3CD
	ACVR2B	-0.557149	5.88508	-8.08911	8.26433e-09	1.08224e-07	10.0137	ACVR2B
	DUSP5	2.04283	8.30531	8.08909	8.26468e-09	1.08224e-07	10.0137	DUSP5
	RP11-757F18.5	0.708745	4.04305	8.08696	8.30801e-09	1.08731e-07	10.0084	RP11-757F18.5
	CGN	-1.35758	7.41937	-8.08598	8.32822e-09	1.08934e-07	10.0059	CGN
	COX8A	0.845095	10.3995	8.08197	8.41065e-09	1.09927e-07	9.99602	COX8A
	LYN	0.933816	8.91056	8.08183	8.41358e-09	1.09927e-07	9.99567	LYN
	MAPK14	-0.529904	6.46803	-8.08138	8.42286e-09	1.09987e-07	9.99456	MAPK14
	LMTK2	-0.492026	4.95755	-8.0805	8.44118e-09	1.10165e-07	9.99237	LMTK2
	DCAF8	-0.419818	6.15788	-8.07946	8.46273e-09	1.10384e-07	9.98981	DCAF8
	PDP2	-1.02488	5.79024	-8.07688	8.51674e-09	1.11027e-07	9.9834	PDP2
	CENPE	1.60507	5.13475	8.07327	8.59274e-09	1.11955e-07	9.97446	CENPE
	TMEM150C	-0.934242	6.6607	-8.0711	8.63867e-09	1.12491e-07	9.96909	TMEM150C
	ENOX2	-0.600314	5.97176	-8.06752	8.71504e-09	1.13422e-07	9.96023	ENOX2
	CENPM	1.58031	6.51707	8.06595	8.74891e-09	1.13701e-07	9.95632	CENPM
	RAB17	-1.88798	7.67148	-8.06595	8.74892e-09	1.13701e-07	9.95632	RAB17
	CYP2C19	-2.75988	6.80171	-8.06585	8.7511e-09	1.13701e-07	9.95607	CYP2C19
	FAM210A	-0.915282	6.32723	-8.06136	8.8483e-09	1.149e-07	9.94495	FAM210A
	ITGA3	1.68141	6.15934	8.06013	8.87517e-09	1.15185e-07	9.94189	ITGA3
	ELOVL1	0.819429	7.5533	8.0574	8.935e-09	1.15897e-07	9.93513	ELOVL1
	RPL18	0.68105	9.04035	8.0562	8.96147e-09	1.16172e-07	9.93215	RPL18
	HIVEP1	-0.881915	5.58508	-8.05599	8.96615e-09	1.16172e-07	9.93162	HIVEP1
	SCNM1	0.920295	7.99968	8.0534	9.02349e-09	1.1681e-07	9.9252	SCNM1
	ZYG11A	-1.20259	5.95421	-8.05331	9.02544e-09	1.1681e-07	9.92499	ZYG11A
	RP11-1069G10.1	-0.972356	6.28169	-8.05237	9.04646e-09	1.17018e-07	9.92264	RP11-1069G10.1
	RNFT1	-0.817726	5.67516	-8.05191	9.05659e-09	1.17084e-07	9.92152	RNFT1
	LOC494150	0.952699	6.03151	8.05023	9.09434e-09	1.17507e-07	9.91733	LOC494150
	SLC22A15	1.56517	6.07183	8.04961	9.10811e-09	1.1762e-07	9.91581	SLC22A15
	CRIM1	1.5733	8.38369	8.04879	9.1265e-09	1.17792e-07	9.91378	CRIM1
	RPS3A	0.641383	11.6253	8.04851	9.13277e-09	1.17808e-07	9.91308	RPS3A
	TNFAIP8	1.40495	7.35849	8.0446	9.22137e-09	1.18885e-07	9.90336	TNFAIP8
	GIPC2	-1.33368	6.22069	-8.04415	9.23164e-09	1.18952e-07	9.90224	GIPC2
	TMPRSS3	1.17742	5.60105	8.04363	9.24347e-09	1.19038e-07	9.90095	TMPRSS3
	C12orf66	-0.819028	5.86195	-8.04209	9.27849e-09	1.19423e-07	9.89715	C12orf66
	CREB5	1.33718	5.85023	8.04176	9.28609e-09	1.19455e-07	9.89632	CREB5
	SMIM13	-0.870604	5.88979	-8.03917	9.34551e-09	1.20154e-07	9.8899	SMIM13
	ADAMTSL3	-1.19243	6.77298	-8.03779	9.37738e-09	1.20497e-07	9.88647	ADAMTSL3
	GOPC	-0.431159	7.07396	-8.03707	9.39406e-09	1.20645e-07	9.88468	GOPC
	TINF2	0.681331	8.3531	8.03231	9.50505e-09	1.22003e-07	9.87286	TINF2
	YIPF4	-0.555751	5.10531	-8.03124	9.53018e-09	1.22259e-07	9.8702	YIPF4
	ZBTB42	-1.12172	6.19685	-8.03035	9.55105e-09	1.22459e-07	9.86799	ZBTB42
	ADK	-1.79233	7.50567	-8.02904	9.5819e-09	1.22787e-07	9.86475	ADK
	SAMD9L	1.73819	6.95353	8.02566	9.66214e-09	1.23748e-07	9.85635	SAMD9L
	RBP7	1.70379	7.15679	8.0235	9.7139e-09	1.24342e-07	9.85097	RBP7
	BRE	0.622187	8.59365	8.02259	9.73557e-09	1.24551e-07	9.84873	BRE
	KDELR2	-0.896534	10.3682	-8.02079	9.77901e-09	1.25039e-07	9.84425	KDELR2
	ERGIC2	-0.408494	6.92802	-8.01769	9.85395e-09	1.25928e-07	9.83656	ERGIC2
	LILRB4	0.734959	4.12402	8.01603	9.89441e-09	1.26376e-07	9.83243	LILRB4
	ITGB2	1.4204	7.10524	8.01576	9.90113e-09	1.26392e-07	9.83175	ITGB2
	ZNF185	1.01915	6.53553	8.01493	9.92134e-09	1.26581e-07	9.8297	ZNF185
	MED14	-0.373781	5.48646	-8.01458	9.93005e-09	1.26623e-07	9.82881	MED14
	PINK1	-0.518441	8.7525	-8.01294	9.97016e-09	1.27065e-07	9.82475	PINK1
	F7	-1.567	6.93409	-8.01211	9.99073e-09	1.27258e-07	9.82268	F7
	CNKSR2	-0.749657	3.89925	-8.01053	1.00297e-08	1.27684e-07	9.81876	CNKSR2
	BTBD18	0.802747	5.36744	8.00869	1.00753e-08	1.28196e-07	9.81419	BTBD18
	THRB-IT1	-1.11172	6.67864	-8.00806	1.00913e-08	1.28328e-07	9.8126	THRB-IT1
	SLC37A2	1.23046	5.26746	8.00673	1.01243e-08	1.28615e-07	9.80931	SLC37A2
	SPNS1	0.531448	7.30096	8.00671	1.01248e-08	1.28615e-07	9.80925	SPNS1
	SLC6A12	-1.94581	6.66314	-8.00157	1.02541e-08	1.30187e-07	9.79648	SLC6A12
	TNFAIP8L2	1.43418	6.78028	7.99909	1.03171e-08	1.30916e-07	9.79031	TNFAIP8L2
	SNHG6	0.910851	10.4676	7.99877	1.03254e-08	1.30949e-07	9.78951	SNHG6
	M6PR	1.25743	8.93145	7.99832	1.03368e-08	1.31023e-07	9.78839	M6PR
	SLC28A1	-1.73091	6.15033	-7.99733	1.03621e-08	1.31272e-07	9.78593	SLC28A1
	TMEM189	0.395036	8.25348	7.99432	1.04394e-08	1.3218e-07	9.77845	TMEM189
	CES3	-0.707519	6.78226	-7.99266	1.04825e-08	1.32653e-07	9.7743	CES3
	RNF165	-1.07322	4.56462	-7.99188	1.05027e-08	1.32837e-07	9.77236	RNF165
	GRHL1	-1.39022	5.60379	-7.99138	1.05157e-08	1.32929e-07	9.77112	GRHL1
	LOC101930405	0.883313	4.18201	7.99001	1.05514e-08	1.33309e-07	9.7677	LOC101930405
	CDCA7L	1.22809	7.85776	7.98498	1.06832e-08	1.34901e-07	9.7552	CDCA7L
	TIMP2	1.64087	9.37927	7.98449	1.06961e-08	1.34991e-07	9.75399	TIMP2
	SS18	-0.534757	5.91243	-7.97952	1.08284e-08	1.36587e-07	9.74161	SS18
	DNAJC5B	1.5657	5.95588	7.97063	1.10693e-08	1.3955e-07	9.71946	DNAJC5B
	ND3	0.455384	14.318	7.96724	1.11626e-08	1.4065e-07	9.71101	ND3
	TRIM11	0.629874	6.08635	7.96562	1.12073e-08	1.41138e-07	9.70698	TRIM11
	STAG3L1	-0.726723	5.95191	-7.96339	1.12694e-08	1.41843e-07	9.70142	STAG3L1
	RAF1	-0.475194	8.26652	-7.96221	1.13023e-08	1.4218e-07	9.69849	RAF1
	GLIPR1	1.79466	7.29038	7.95858	1.14044e-08	1.43387e-07	9.68944	GLIPR1
	CRLS1	-1.1028	7.02327	-7.95581	1.1483e-08	1.44297e-07	9.68252	CRLS1
	SNX6	1.07774	9.79127	7.94924	1.16712e-08	1.46584e-07	9.66615	SNX6
	CORO2B	0.887054	4.50821	7.94866	1.1688e-08	1.46693e-07	9.66471	CORO2B
	UBE2Z	0.46815	7.80248	7.94851	1.16924e-08	1.46693e-07	9.66432	UBE2Z
	TIGIT	0.998596	5.44489	7.94742	1.17241e-08	1.47004e-07	9.6616	TIGIT
	ZDHHC13	0.954394	5.57303	7.94722	1.17299e-08	1.47004e-07	9.66111	ZDHHC13
	PDXP	-1.15426	7.04542	-7.94693	1.17381e-08	1.47029e-07	9.6604	PDXP
	RPL35A	0.39998	7.89021	7.94466	1.18044e-08	1.47779e-07	9.65473	RPL35A
	CENPL	0.517774	4.32653	7.94129	1.19034e-08	1.48939e-07	9.64632	CENPL
	CAAP1	-1.11223	7.31855	-7.93987	1.19455e-08	1.49386e-07	9.64277	CAAP1
	BACE2	1.92525	7.44532	7.93802	1.20003e-08	1.49991e-07	9.63816	BACE2
	IK	-0.964883	5.59233	-7.9369	1.20334e-08	1.50325e-07	9.63538	IK
	PRKD2	1.03468	6.84738	7.93428	1.2112e-08	1.51225e-07	9.62883	PRKD2
	NFAM1	0.813382	7.35286	7.93395	1.21218e-08	1.51267e-07	9.62801	NFAM1
	LRRC32	1.54905	8.9905	7.93353	1.21346e-08	1.5127e-07	9.62695	LRRC32
	IGF2	-1.29962	7.10684	-7.93351	1.21351e-08	1.5127e-07	9.62692	IGF2
	GIMAP2	1.51613	8.20285	7.93044	1.22277e-08	1.52344e-07	9.61926	GIMAP2
	SNRPA	0.980229	7.99472	7.93007	1.2239e-08	1.52404e-07	9.61833	SNRPA
	DPYSL2	1.53928	10.5231	7.92787	1.2306e-08	1.53156e-07	9.61283	DPYSL2
	VPS37B	1.26599	7.83574	7.9271	1.23294e-08	1.53301e-07	9.61092	VPS37B
	SMARCA4	0.552464	6.75893	7.92706	1.23308e-08	1.53301e-07	9.61081	SMARCA4
	MRPS27	-0.496934	5.99849	-7.919	1.25797e-08	1.56312e-07	9.59069	MRPS27
	URI1	-0.465305	6.12593	-7.91847	1.25963e-08	1.56436e-07	9.58936	URI1
	CORO7	0.801831	6.64506	7.91386	1.27412e-08	1.58092e-07	9.57784	CORO7
	RHNO1	0.966631	5.46204	7.91366	1.27476e-08	1.58092e-07	9.57734	RHNO1
	COCH	-0.670384	5.14926	-7.91358	1.275e-08	1.58092e-07	9.57715	COCH
	BC038731	-1.75914	5.88054	-7.91261	1.27809e-08	1.58391e-07	9.57471	BC038731
	SEC14L2	-1.28614	5.99564	-7.91201	1.27997e-08	1.5854e-07	9.57323	SEC14L2
	ADIPOR2	-1.0631	9.83655	-7.91135	1.28209e-08	1.58718e-07	9.57157	ADIPOR2
	MTSS1L	-0.468551	4.28592	-7.90787	1.29319e-08	1.60007e-07	9.56289	MTSS1L
	DDX39A	0.733183	8.95472	7.90518	1.30188e-08	1.60997e-07	9.55614	DDX39A
	PPIH	0.818294	9.068	7.90435	1.30456e-08	1.61243e-07	9.55408	PPIH
	RALGAPA2	-0.917284	6.3926	-7.90333	1.30786e-08	1.61566e-07	9.55153	RALGAPA2
	INPP5A	-0.419477	6.53459	-7.90059	1.31677e-08	1.62581e-07	9.54469	INPP5A
	PLTP	3.3827	9.55272	7.89965	1.31986e-08	1.62876e-07	9.54233	PLTP
	PVRIG	1.60417	7.30061	7.89912	1.3216e-08	1.63005e-07	9.54101	PVRIG
	RPS4X	0.579412	13.7978	7.89672	1.32952e-08	1.63895e-07	9.53499	RPS4X
	TNFRSF25	0.631994	5.33318	7.89269	1.34288e-08	1.65454e-07	9.52493	TNFRSF25
	FAM127B	0.651709	6.97863	7.89182	1.34578e-08	1.65724e-07	9.52275	FAM127B
	MBTPS2	-0.552002	5.90764	-7.89075	1.34936e-08	1.66077e-07	9.52008	MBTPS2
	IGFBP7	1.22992	9.63486	7.89054	1.35008e-08	1.66078e-07	9.51955	IGFBP7
	PTPN22	0.992368	4.37239	7.88767	1.35973e-08	1.67177e-07	9.51238	PTPN22
	CMTM3	0.728792	6.65236	7.88722	1.36125e-08	1.67276e-07	9.51125	CMTM3
	TAGLN	1.5764	8.70252	7.88676	1.36282e-08	1.67381e-07	9.51009	TAGLN
	XRCC1	0.750586	7.36856	7.88309	1.3753e-08	1.68825e-07	9.50091	XRCC1
	MYOM2	-1.05138	6.71578	-7.88043	1.38443e-08	1.69856e-07	9.49426	MYOM2
	PCP4L1	-0.596208	4.59696	-7.8791	1.389e-08	1.70327e-07	9.49094	PCP4L1
	MPDZ	-0.962052	8.66655	-7.8782	1.39211e-08	1.7062e-07	9.48868	MPDZ
	WBP5	1.418	9.57054	7.87725	1.3954e-08	1.70933e-07	9.48631	WBP5
	MPC1	-1.3115	7.88225	-7.87642	1.39827e-08	1.71191e-07	9.48424	MPC1
	LIG4	-0.685752	5.77475	-7.87622	1.39898e-08	1.71191e-07	9.48373	LIG4
	ANXA11	0.956218	8.49893	7.8756	1.40116e-08	1.71368e-07	9.48216	ANXA11
	GIN1	-0.915111	6.60961	-7.8744	1.40534e-08	1.7179e-07	9.47916	GIN1
	STRN3	-0.901915	6.88364	-7.87357	1.40822e-08	1.72052e-07	9.4771	STRN3
	BCAS2	-0.845668	9.36418	-7.87331	1.40914e-08	1.72074e-07	9.47644	BCAS2
	NCF1	2.18346	6.74983	7.87004	1.42064e-08	1.73388e-07	9.46826	NCF1
	CYP3A7	-1.40019	6.36707	-7.8695	1.42256e-08	1.73532e-07	9.4669	CYP3A7
	UBXN1	0.733279	7.56749	7.86921	1.42361e-08	1.73568e-07	9.46616	UBXN1
	MYB	0.629746	3.88851	7.86683	1.43202e-08	1.74504e-07	9.46023	MYB
	SREK1	-0.526429	6.26007	-7.86337	1.44441e-08	1.75922e-07	9.45155	SREK1
	DDI2	-0.568624	6.79204	-7.86197	1.44946e-08	1.76444e-07	9.44805	DDI2
	CXCL1	1.68703	6.86958	7.86088	1.45339e-08	1.76669e-07	9.44532	CXCL1
	PPP1R16B	1.19136	6.84573	7.86065	1.45423e-08	1.76669e-07	9.44474	PPP1R16B
	RPL7	0.486117	10.9026	7.86062	1.45432e-08	1.76669e-07	9.44467	RPL7
	DUT	0.742713	8.7708	7.86062	1.45433e-08	1.76669e-07	9.44466	DUT
	FOXA3	-2.69307	8.2892	-7.85984	1.45716e-08	1.76921e-07	9.44271	FOXA3
	ABHD13	-0.974884	5.85893	-7.85807	1.46359e-08	1.7759e-07	9.43828	ABHD13
	GABBR1	2.86999	9.75461	7.8579	1.4642e-08	1.7759e-07	9.43786	GABBR1
	COL5A2	1.73794	8.81362	7.85761	1.46526e-08	1.77627e-07	9.43713	COL5A2
	FBXL4	-0.947319	5.59656	-7.85623	1.47033e-08	1.78148e-07	9.43365	FBXL4
	PMEPA1	2.1855	7.72713	7.85476	1.47571e-08	1.78707e-07	9.42998	PMEPA1
	CENPW	1.17878	6.85213	7.85219	1.48516e-08	1.79759e-07	9.42355	CENPW
	ABHD17C	-0.928309	6.38229	-7.85033	1.49206e-08	1.80501e-07	9.41888	ABHD17C
	P2RY1	1.1428	5.57397	7.84987	1.49378e-08	1.80615e-07	9.41772	P2RY1
	ARHGEF18	1.33351	9.54361	7.84759	1.50229e-08	1.8155e-07	9.412	ARHGEF18
	SLC25A17	-0.940294	7.09108	-7.84628	1.50718e-08	1.82021e-07	9.40873	SLC25A17
	MYL6B	1.1602	7.8055	7.84613	1.50775e-08	1.82021e-07	9.40836	MYL6B
	ARHGEF2	0.651661	6.38478	7.8458	1.50898e-08	1.82075e-07	9.40753	ARHGEF2
	CXCL16	1.42449	9.47065	7.84491	1.51234e-08	1.82387e-07	9.40529	CXCL16
	ACAP1	0.722962	5.95814	7.8439	1.51614e-08	1.82751e-07	9.40277	ACAP1
	SLC43A3	-0.975206	7.96987	-7.84335	1.51822e-08	1.82908e-07	9.40138	SLC43A3
	AC078883.3	-0.44522	5.30023	-7.84058	1.52875e-08	1.8408e-07	9.39443	AC078883.3
	MB21D1	0.576834	4.60771	7.84036	1.52957e-08	1.84084e-07	9.39389	MB21D1
	MBNL3	-1.36675	7.72175	-7.83994	1.53118e-08	1.84184e-07	9.39283	MBNL3
	EEF1A1	0.447125	11.7922	7.83786	1.53913e-08	1.85044e-07	9.38762	EEF1A1
	NOSIP	1.06323	8.55519	7.83614	1.54572e-08	1.85741e-07	9.38331	NOSIP
	RNF145	0.760659	6.12493	7.83502	1.55007e-08	1.86168e-07	9.38049	RNF145
	DDR1	1.21389	7.68296	7.8346	1.55169e-08	1.86266e-07	9.37944	DDR1
	EFCAB4A	1.12383	5.81141	7.83393	1.55427e-08	1.86481e-07	9.37776	EFCAB4A
	SUGCT	-1.18955	6.37623	-7.83307	1.5576e-08	1.86785e-07	9.3756	SUGCT
	POM121L9P	1.93097	6.19398	7.83209	1.56142e-08	1.87146e-07	9.37314	POM121L9P
	CLINT1	-0.767266	7.22939	-7.82817	1.57674e-08	1.88886e-07	9.36331	CLINT1
	CELF1	-0.445705	7.46621	-7.82684	1.58199e-08	1.89417e-07	9.35997	CELF1
	SYCE1L	0.59338	4.92062	7.82516	1.58862e-08	1.90114e-07	9.35576	SYCE1L
	STBD1	-1.4289	4.9846	-7.82408	1.5929e-08	1.90528e-07	9.35305	STBD1
	ECHDC2	-1.32741	9.32846	-7.82346	1.59536e-08	1.90724e-07	9.3515	ECHDC2
	MINOS1-NBL1	1.00866	7.61662	7.82309	1.59683e-08	1.90802e-07	9.35057	MINOS1-NBL1
	FAP	1.60233	6.00863	7.82157	1.60289e-08	1.91429e-07	9.34675	FAP
	GSE1	-0.411844	6.8214	-7.82074	1.60624e-08	1.9173e-07	9.34466	GSE1
	RP11-715J22.6	-0.461714	5.51672	-7.81813	1.61672e-08	1.92883e-07	9.33811	RP11-715J22.6
	HEBP1	-0.674402	10.1309	-7.81705	1.62106e-08	1.93302e-07	9.33541	HEBP1
	STON2	0.736633	5.17298	7.81608	1.62499e-08	1.93594e-07	9.33297	STON2
	EPB41L3	2.04139	7.53794	7.81604	1.62517e-08	1.93594e-07	9.33286	EPB41L3
	UBL3	-0.850696	7.99572	-7.81523	1.62844e-08	1.93884e-07	9.33084	UBL3
	MINPP1	-1.50786	7.90878	-7.8136	1.63507e-08	1.94575e-07	9.32675	MINPP1
	AKAP13	0.973086	7.28478	7.81236	1.64014e-08	1.95079e-07	9.32363	AKAP13
	TRAF1	0.464163	4.73936	7.81207	1.64135e-08	1.95123e-07	9.32289	TRAF1
	MMP23A	1.06565	4.77026	7.81181	1.64241e-08	1.9515e-07	9.32224	MMP23A
	CEP76	-0.95752	6.24016	-7.81116	1.64506e-08	1.95323e-07	9.32061	CEP76
	EPT1	-1.2889	7.07036	-7.81087	1.64624e-08	1.95323e-07	9.31989	EPT1
	NCKAP1	-0.625638	6.41543	-7.81084	1.64637e-08	1.95323e-07	9.31981	NCKAP1
	KLRC3	0.876421	3.9241	7.80821	1.65722e-08	1.96466e-07	9.3132	KLRC3
	FAM53B	0.538439	5.16924	7.80797	1.65819e-08	1.96466e-07	9.31261	FAM53B
	CLEC7A	0.820973	5.10118	7.80789	1.65853e-08	1.96466e-07	9.3124	CLEC7A
	C1D	-1.07476	8.48291	-7.8071	1.66181e-08	1.96755e-07	9.31042	C1D
	MYO1C	0.774465	8.44522	7.80649	1.66433e-08	1.96953e-07	9.30889	MYO1C
	HPSE	1.38764	7.00421	7.80521	1.66966e-08	1.97484e-07	9.30567	HPSE
	YWHAZ	0.700245	9.1962	7.80427	1.67357e-08	1.97846e-07	9.30332	YWHAZ
	RBM38	0.554871	5.92266	7.80256	1.68072e-08	1.98591e-07	9.29903	RBM38
	CHST12	1.02846	7.32464	7.80147	1.68533e-08	1.99034e-07	9.29627	CHST12
	TLE1	-0.715663	6.67685	-7.79879	1.69664e-08	2.00268e-07	9.28954	TLE1
	TMEM107	0.854389	5.42762	7.79843	1.69817e-08	2.00345e-07	9.28863	TMEM107
	DAPP1	0.865782	5.91464	7.79823	1.69901e-08	2.00345e-07	9.28814	DAPP1
	RBMS2	0.88395	5.61532	7.79669	1.70557e-08	2.00998e-07	9.28426	RBMS2
	HOMER2	-1.33027	6.00425	-7.79652	1.70627e-08	2.00998e-07	9.28384	HOMER2
	CTB-174D11.1	-0.531615	4.95917	-7.79291	1.72174e-08	2.02719e-07	9.27476	CTB-174D11.1
	GKAP1	-0.724936	6.19121	-7.79197	1.72578e-08	2.03092e-07	9.2724	GKAP1
	JAK3	0.418289	5.04171	7.79014	1.73367e-08	2.03865e-07	9.2678	JAK3
	PAN2	-0.961917	7.62655	-7.79004	1.73409e-08	2.03865e-07	9.26756	PAN2
	CCDC3	1.52678	9.73185	7.78545	1.7541e-08	2.06114e-07	9.25601	CCDC3
	ACO1	-0.785736	7.08143	-7.78407	1.76016e-08	2.06722e-07	9.25254	ACO1
	GREM2	-2.06961	5.01947	-7.78357	1.76236e-08	2.06876e-07	9.25128	GREM2
	SNX5	0.556337	7.41629	7.78198	1.76936e-08	2.07593e-07	9.24729	SNX5
	CDH6	0.579399	5.10556	7.78159	1.7711e-08	2.07693e-07	9.2463	CDH6
	TAGLN2	0.674559	8.3149	7.77994	1.77841e-08	2.08445e-07	9.24216	TAGLN2
	TRMT10A	-0.992333	5.56673	-7.77947	1.78051e-08	2.08586e-07	9.24097	TRMT10A
	MFSD1	1.08433	11.319	7.77914	1.78196e-08	2.08652e-07	9.24015	MFSD1
	GPER1	-1.01001	5.91742	-7.77763	1.78869e-08	2.09267e-07	9.23635	GPER1
	RASSF1	0.79706	7.73755	7.77756	1.78901e-08	2.09267e-07	9.23618	RASSF1
	LOXL4	0.671219	6.34908	7.77709	1.79113e-08	2.09411e-07	9.23498	LOXL4
	VKORC1L1	-0.621433	5.4896	-7.77457	1.80242e-08	2.10625e-07	9.22866	VKORC1L1
[truncated: 8,017 more rows]

## Sheet: S3
	Table S3. Intersection gene GO enrichment analysis
	ONTOLOGY	ID	Description	GeneRatio	BgRatio	p-value	adjust P-Value	q-value	Gene ID	Count
	BP	GO:0030099	myeloid cell differentiation	10/40	430/18870	1.56482e-08	2.67957e-05	1.63232e-05	STAT3/MYH9/ADAR/FLNA/ANXA2/PPARG/CLEC5A/FOXO3/SOCS1/APP	10
	BP	GO:0042789	mRNA transcription by RNA polymerase II	5/40	46/18870	4.24807e-08	2.67957e-05	1.63232e-05	STAT3/VDR/FLNA/ANXA2/PPARG	5
	BP	GO:0032102	negative regulation of response to external stimulus	10/40	481/18870	4.50348e-08	2.67957e-05	1.63232e-05	ITCH/STAT3/PLAUR/ADAR/YWHAZ/TRIM21/ANXA2/PPARG/LDLR/SPP1	10
	BP	GO:0009299	mRNA transcription	5/40	50/18870	6.52568e-08	2.91208e-05	1.77395e-05	STAT3/VDR/FLNA/ANXA2/PPARG	5
	BP	GO:0019058	viral life cycle	8/40	321/18870	3.07771e-07	0.000109874	6.69321e-05	ITCH/CHMP4B/ADAR/TRIM21/BST2/PKN2/LDLR/CLEC5A	8
	BP	GO:0045862	positive regulation of proteolysis	8/40	350/18870	5.92567e-07	0.000176289	0.00010739	GABARAP/STAT3/MYH9/CYCS/OGT/ANXA2/PPARG/MALT1	8
	BP	GO:0051090	regulation of DNA-binding transcription factor activity	8/40	406/18870	1.80375e-06	0.000459957	0.000280192	ITCH/IL18/STAT3/TRIM21/FLNA/PPARG/MALT1/APP	8
	BP	GO:0016032	viral process	8/40	432/18870	2.86041e-06	0.000638228	0.000388789	ITCH/CHMP4B/ADAR/TRIM21/BST2/PKN2/LDLR/CLEC5A	8
	BP	GO:0031348	negative regulation of defense response	7/40	321/18870	4.44542e-06	0.000881675	0.00053709	ITCH/STAT3/ADAR/YWHAZ/TRIM21/PPARG/LDLR	7
	BP	GO:0035710	CD4-positive, alpha-beta T cell activation	5/40	119/18870	5.05552e-06	0.000902411	0.000549722	ITCH/IL18/STAT3/MALT1/SOCS1	5
	BP	GO:0051099	positive regulation of binding	5/40	127/18870	6.95073e-06	0.00106882	0.000651095	PLAUR/TRIM21/ANXA2/PPARG/APP	5
	BP	GO:0009895	negative regulation of catabolic process	7/40	349/18870	7.6861e-06	0.00106882	0.000651095	STAT3/SEC22B/OGT/FLNA/ANXA2/IGF2BP3/HP	7
	BP	GO:0031667	response to nutrient levels	8/40	495/18870	7.78415e-06	0.00106882	0.000651095	GABARAP/VDR/YWHAZ/OGT/PPARG/LDLR/SPP1/FOXO3	8
	BP	GO:0042176	regulation of protein catabolic process	7/40	364/18870	1.01082e-05	0.0012888	0.000785096	GABARAP/ITCH/SEC22B/OGT/FLNA/ANXA2/LDLR	7
	BP	GO:0051091	positive regulation of DNA-binding transcription factor activity	6/40	244/18870	1.16747e-05	0.00138929	0.000846311	IL18/STAT3/TRIM21/PPARG/MALT1/APP	6
	BP	GO:0002832	negative regulation of response to biotic stimulus	5/40	150/18870	1.5609e-05	0.00174138	0.00106079	ITCH/ADAR/YWHAZ/TRIM21/PPARG	5
	BP	GO:2000514	regulation of CD4-positive, alpha-beta T cell activation	4/40	78/18870	2.20469e-05	0.00231493	0.00141018	ITCH/IL18/MALT1/SOCS1	4
	BP	GO:0045088	regulation of innate immune response	7/40	425/18870	2.74415e-05	0.00272128	0.00165772	ITCH/ADAR/YWHAZ/TRIM21/PPARG/CFH/TIFA	7
	BP	GO:1903034	regulation of response to wounding	5/40	173/18870	3.10182e-05	0.00276968	0.00168721	STAT3/PLAUR/FLNA/ANXA2/SPP1	5
	BP	GO:0001778	plasma membrane repair	3/40	29/18870	3.10328e-05	0.00276968	0.00168721	CHMP4B/MYH9/ANXA2	3
	BP	GO:0046631	alpha-beta T cell activation	5/40	181/18870	3.85064e-05	0.00323237	0.00196906	ITCH/IL18/STAT3/MALT1/SOCS1	5
	BP	GO:0045824	negative regulation of innate immune response	4/40	91/18870	4.0498e-05	0.00323237	0.00196906	ADAR/YWHAZ/TRIM21/PPARG	4
	BP	GO:0048771	tissue remodeling	5/40	184/18870	4.16496e-05	0.00323237	0.00196906	IL18/VDR/FLNA/PPARG/SPP1	5
	BP	GO:0043367	CD4-positive, alpha-beta T cell differentiation	4/40	93/18870	4.4107e-05	0.00328046	0.00199836	IL18/STAT3/MALT1/SOCS1	4
	BP	GO:0044000	movement in host	5/40	188/18870	4.6146e-05	0.00329482	0.00200711	ITCH/CHMP4B/TRIM21/LDLR/CLEC5A	5
	BP	GO:0043372	positive regulation of CD4-positive, alpha-beta T cell differentiation	3/40	34/18870	5.04491e-05	0.00343932	0.00209513	IL18/MALT1/SOCS1	3
	BP	GO:1903035	negative regulation of response to wounding	4/40	97/18870	5.20233e-05	0.00343932	0.00209513	STAT3/PLAUR/ANXA2/SPP1	4
	BP	GO:0043123	positive regulation of canonical NF-kappaB signal transduction	5/40	196/18870	5.6261e-05	0.00358664	0.00218487	TRIM21/FLNA/BST2/MALT1/TIFA	5
	BP	GO:1903131	mononuclear cell differentiation	7/40	481/18870	6.02033e-05	0.00370562	0.00225735	IL18/STAT3/MYH9/PPARG/MALT1/FOXO3/SOCS1	7
	BP	GO:0031330	negative regulation of cellular catabolic process	5/40	208/18870	7.45555e-05	0.00443605	0.00270231	STAT3/SEC22B/ANXA2/IGF2BP3/HP	5
	BP	GO:0051701	biological process involved in interaction with host	5/40	211/18870	7.97739e-05	0.00459343	0.00279818	ITCH/CHMP4B/TRIM21/LDLR/CLEC5A	5
	BP	GO:0032506	cytokinetic process	3/40	43/18870	0.000102676	0.00548306	0.00334012	CHMP4B/MYH9/IQGAP1	3
	BP	GO:0045582	positive regulation of T cell differentiation	4/40	116/18870	0.000104439	0.00548306	0.00334012	IL18/MALT1/FOXO3/SOCS1	4
	BP	GO:0046634	regulation of alpha-beta T cell activation	4/40	116/18870	0.000104439	0.00548306	0.00334012	ITCH/IL18/MALT1/SOCS1	4
	BP	GO:2000516	positive regulation of CD4-positive, alpha-beta T cell activation	3/40	44/18870	0.000110028	0.00561141	0.0034183	IL18/MALT1/SOCS1	3
	BP	GO:0002573	myeloid leukocyte differentiation	5/40	235/18870	0.000132372	0.00652137	0.00397262	MYH9/ANXA2/PPARG/SOCS1/APP	5
	BP	GO:0046632	alpha-beta T cell differentiation	4/40	124/18870	0.000135177	0.00652137	0.00397262	IL18/STAT3/MALT1/SOCS1	4
	BP	GO:1903320	regulation of protein modification by small protein conjugation or removal	5/40	243/18870	0.000154785	0.00727083	0.00442917	GABARAP/ITCH/TRIM21/OGT/MALT1	5
	BP	GO:0045621	positive regulation of lymphocyte differentiation	4/40	130/18870	0.000162183	0.00742301	0.00452187	IL18/MALT1/FOXO3/SOCS1	4
	BP	GO:0031669	cellular response to nutrient levels	5/40	251/18870	0.000179999	0.00753257	0.00458862	GABARAP/VDR/YWHAZ/OGT/FOXO3	5
	BP	GO:0006110	regulation of glycolytic process	3/40	52/18870	0.000181457	0.00753257	0.00458862	STAT3/OGT/APP	3
	BP	GO:0046638	positive regulation of alpha-beta T cell differentiation	3/40	52/18870	0.000181457	0.00753257	0.00458862	IL18/MALT1/SOCS1	3
	BP	GO:1902895	positive regulation of miRNA transcription	3/40	52/18870	0.000181457	0.00753257	0.00458862	STAT3/PPARG/FOXO3	3
	BP	GO:0090085	regulation of protein deubiquitination	2/40	10/18870	0.000195052	0.00791291	0.0048203	ITCH/TRIM21	2
	BP	GO:0051098	regulation of binding	5/40	262/18870	0.000219661	0.00867281	0.00528322	PLAUR/TRIM21/ANXA2/PPARG/APP	5
	BP	GO:0043370	regulation of CD4-positive, alpha-beta T cell differentiation	3/40	56/18870	0.000226269	0.00867281	0.00528322	IL18/MALT1/SOCS1	3
	BP	GO:0043122	regulation of canonical NF-kappaB signal transduction	5/40	265/18870	0.000231553	0.00867281	0.00528322	TRIM21/FLNA/BST2/MALT1/TIFA	5
	BP	GO:1903900	regulation of viral life cycle	4/40	143/18870	0.000233792	0.00867281	0.00528322	ADAR/TRIM21/BST2/PKN2	4
	BP	GO:2000644	regulation of receptor catabolic process	2/40	11/18870	0.000238077	0.00867281	0.00528322	ITCH/ANXA2	2
	BP	GO:0042060	wound healing	6/40	423/18870	0.000246448	0.00879819	0.00535959	CHMP4B/PLAUR/MYH9/FLNA/ANXA2/PPARG	6
	BP	GO:0051092	positive regulation of NF-kappaB transcription factor activity	4/40	150/18870	0.000280599	0.00933218	0.00568489	IL18/STAT3/TRIM21/MALT1	4
	BP	GO:0032092	positive regulation of protein binding	3/40	61/18870	0.000291627	0.00933218	0.00568489	TRIM21/ANXA2/APP	3
	BP	GO:0031668	cellular response to extracellular stimulus	5/40	281/18870	0.000303494	0.00933218	0.00568489	GABARAP/VDR/YWHAZ/OGT/FOXO3	5
	BP	GO:0032731	positive regulation of interleukin-1 beta production	3/40	62/18870	0.000306006	0.00933218	0.00568489	STAT3/MALT1/APP	3
	BP	GO:0007584	response to nutrient	4/40	155/18870	0.000317914	0.00933218	0.00568489	VDR/OGT/PPARG/SPP1	4
	BP	GO:1901873	regulation of post-translational protein modification	5/40	284/18870	0.000318684	0.00933218	0.00568489	GABARAP/ITCH/TRIM21/OGT/MALT1	5
	BP	GO:0043470	regulation of carbohydrate catabolic process	3/40	63/18870	0.000320835	0.00933218	0.00568489	STAT3/OGT/APP	3
	BP	GO:0010950	positive regulation of endopeptidase activity	4/40	156/18870	0.000325784	0.00933218	0.00568489	STAT3/CYCS/PPARG/MALT1	4
	BP	GO:0046718	viral entry into host cell	4/40	156/18870	0.000325784	0.00933218	0.00568489	ITCH/TRIM21/LDLR/CLEC5A	4
	BP	GO:0048524	positive regulation of viral process	3/40	64/18870	0.000336121	0.00933218	0.00568489	ADAR/TRIM21/PKN2	3
	BP	GO:2000630	positive regulation of miRNA metabolic process	3/40	64/18870	0.000336121	0.00933218	0.00568489	STAT3/PPARG/FOXO3	3
	BP	GO:0060149	negative regulation of post-transcriptional gene silencing	2/40	13/18870	0.000336732	0.00933218	0.00568489	STAT3/ADAR	2
	BP	GO:0060967	negative regulation of gene silencing by regulatory ncRNA	2/40	13/18870	0.000336732	0.00933218	0.00568489	STAT3/ADAR	2
	BP	GO:1900369	negative regulation of post-transcriptional gene silencing by regulatory ncRNA	2/40	13/18870	0.000336732	0.00933218	0.00568489	STAT3/ADAR	2
	BP	GO:0052548	regulation of endopeptidase activity	5/40	288/18870	0.000339827	0.00933218	0.00568489	STAT3/PLAUR/CYCS/PPARG/MALT1	5
	BP	GO:0070613	regulation of protein processing	3/40	67/18870	0.000384773	0.0101021	0.00615388	PLAUR/MYH9/ANXA2	3
	BP	GO:0043281	regulation of cysteine-type endopeptidase activity involved in apoptotic process	4/40	163/18870	0.000384841	0.0101021	0.00615388	PLAUR/CYCS/PPARG/MALT1	4
	BP	GO:0044409	entry into host	4/40	163/18870	0.000384841	0.0101021	0.00615388	ITCH/TRIM21/LDLR/CLEC5A	4
	BP	GO:0007249	canonical NF-kappaB signal transduction	5/40	300/18870	0.000409687	0.0105984	0.00645625	TRIM21/FLNA/BST2/MALT1/TIFA	5
	BP	GO:0050792	regulation of viral process	4/40	168/18870	0.000431464	0.0108619	0.00661677	ADAR/TRIM21/BST2/PKN2	4
	BP	GO:1902893	regulation of miRNA transcription	3/40	70/18870	0.000437741	0.0108619	0.00661677	STAT3/PPARG/FOXO3	3
	BP	GO:0010952	positive regulation of peptidase activity	4/40	170/18870	0.000451197	0.0108619	0.00661677	STAT3/CYCS/PPARG/MALT1	4
	BP	GO:0030217	T cell differentiation	5/40	307/18870	0.000455167	0.0108619	0.00661677	IL18/STAT3/MALT1/FOXO3/SOCS1	5
	BP	GO:0061614	miRNA transcription	3/40	71/18870	0.000456384	0.0108619	0.00661677	STAT3/PPARG/FOXO3	3
	BP	GO:1903317	regulation of protein maturation	3/40	71/18870	0.000456384	0.0108619	0.00661677	PLAUR/MYH9/ANXA2	3
	BP	GO:0046635	positive regulation of alpha-beta T cell activation	3/40	72/18870	0.000475529	0.0109124	0.00664748	IL18/MALT1/SOCS1	3
	BP	GO:0052547	regulation of peptidase activity	5/40	312/18870	0.000489917	0.0109124	0.00664748	STAT3/PLAUR/CYCS/PPARG/MALT1	5
	BP	GO:0045785	positive regulation of cell adhesion	6/40	482/18870	0.000494374	0.0109124	0.00664748	IL18/PLAUR/FLNA/MALT1/FOXO3/SOCS1	6
	BP	GO:0032732	positive regulation of interleukin-1 production	3/40	73/18870	0.000495182	0.0109124	0.00664748	STAT3/MALT1/APP	3
	BP	GO:0042093	T-helper cell differentiation	3/40	73/18870	0.000495182	0.0109124	0.00664748	IL18/STAT3/MALT1	3
	BP	GO:0043112	receptor metabolic process	3/40	73/18870	0.000495182	0.0109124	0.00664748	ITCH/ANXA2/LDLR	3
	BP	GO:0046637	regulation of alpha-beta T cell differentiation	3/40	74/18870	0.000515349	0.0112183	0.00683384	IL18/MALT1/SOCS1	3
	BP	GO:0002294	CD4-positive, alpha-beta T cell differentiation involved in immune response	3/40	75/18870	0.000536036	0.011455	0.00697804	IL18/STAT3/MALT1	3
	BP	GO:0022407	regulation of cell-cell adhesion	6/40	493/18870	0.000556845	0.011455	0.00697804	ITCH/IL18/PLAUR/MALT1/FOXO3/SOCS1	6
	BP	GO:0002287	alpha-beta T cell activation involved in immune response	3/40	76/18870	0.000557248	0.011455	0.00697804	IL18/STAT3/MALT1	3
	BP	GO:0002293	alpha-beta T cell differentiation involved in immune response	3/40	76/18870	0.000557248	0.011455	0.00697804	IL18/STAT3/MALT1	3
	BP	GO:0022409	positive regulation of cell-cell adhesion	5/40	322/18870	0.000565393	0.011455	0.00697804	IL18/PLAUR/MALT1/FOXO3/SOCS1	5
	BP	GO:0044403	biological process involved in symbiotic interaction	5/40	322/18870	0.000565393	0.011455	0.00697804	ITCH/CHMP4B/TRIM21/LDLR/CLEC5A	5
	BP	GO:0045580	regulation of T cell differentiation	4/40	181/18870	0.000571424	0.011455	0.00697804	IL18/MALT1/FOXO3/SOCS1	4
	BP	GO:1903729	regulation of plasma membrane organization	2/40	17/18870	0.00058398	0.011455	0.00697804	MYH9/ANXA2	2
	BP	GO:1905906	regulation of amyloid fibril formation	2/40	17/18870	0.00058398	0.011455	0.00697804	LDLR/APP	2
	BP	GO:1902107	positive regulation of leukocyte differentiation	4/40	185/18870	0.000620302	0.0119058	0.00725265	IL18/MALT1/FOXO3/SOCS1	4
	BP	GO:1903708	positive regulation of hemopoiesis	4/40	185/18870	0.000620302	0.0119058	0.00725265	IL18/MALT1/FOXO3/SOCS1	4
	BP	GO:0010755	regulation of plasminogen activation	2/40	18/18870	0.000656097	0.0121244	0.00738581	PLAUR/ANXA2	2
	BP	GO:0035455	response to interferon-alpha	2/40	18/18870	0.000656097	0.0121244	0.00738581	ADAR/BST2	2
	BP	GO:0000910	cytokinesis	4/40	188/18870	0.00065886	0.0121244	0.00738581	CHMP4B/MYH9/IQGAP1/PKN2	4
	BP	GO:0097696	receptor signaling pathway via STAT	4/40	188/18870	0.00065886	0.0121244	0.00738581	IL18/STAT3/PPARG/SOCS1	4
	BP	GO:0051607	defense response to virus	5/40	334/18870	0.000667167	0.012152	0.00740261	ITCH/ADAR/ZDHHC1/TRIM21/BST2	5
	BP	GO:0140546	defense response to symbiont	5/40	335/18870	0.000676229	0.0121926	0.00742737	ITCH/ADAR/ZDHHC1/TRIM21/BST2	5
	BP	GO:0062012	regulation of small molecule metabolic process	5/40	337/18870	0.000694631	0.0122978	0.00749147	STAT3/OGT/PPARG/LDLR/APP	5
	BP	GO:0150076	neuroinflammatory response	3/40	82/18870	0.000695844	0.0122978	0.00749147	IL18/LDLR/APP	3
	BP	GO:0002292	T cell differentiation involved in immune response	3/40	84/18870	0.000746486	0.0130114	0.00792613	IL18/STAT3/MALT1	3
	BP	GO:2000116	regulation of cysteine-type endopeptidase activity	4/40	195/18870	0.000755403	0.0130114	0.00792613	PLAUR/CYCS/PPARG/MALT1	4
	BP	GO:0034103	regulation of tissue remodeling	3/40	85/18870	0.000772663	0.0130114	0.00792613	IL18/PPARG/SPP1	3
	BP	GO:0045069	regulation of viral genome replication	3/40	85/18870	0.000772663	0.0130114	0.00792613	ADAR/BST2/PKN2	3
	BP	GO:0061515	myeloid cell development	3/40	85/18870	0.000772663	0.0130114	0.00792613	FLNA/ANXA2/APP	3
	BP	GO:0071496	cellular response to external stimulus	5/40	346/18870	0.000782132	0.0130477	0.00794828	GABARAP/VDR/YWHAZ/OGT/FOXO3	5
	BP	GO:0032370	positive regulation of lipid transport	3/40	86/18870	0.000799419	0.0130914	0.00797489	ANXA2/PPARG/SPP1	3
	BP	GO:2000628	regulation of miRNA metabolic process	3/40	86/18870	0.000799419	0.0130914	0.00797489	STAT3/PPARG/FOXO3	3
	BP	GO:0035020	regulation of Rac protein signal transduction	2/40	20/18870	0.00081258	0.0131859	0.00803248	GABARAP/OGT	2
	BP	GO:0048708	astrocyte differentiation	3/40	87/18870	0.000826758	0.0132952	0.00809901	STAT3/LDLR/APP	3
	BP	GO:0030522	intracellular receptor signaling pathway	5/40	353/18870	0.000855706	0.0136378	0.00830775	ITCH/STAT3/VDR/PPARG/TIFA	5
	BP	GO:0010506	regulation of autophagy	5/40	355/18870	0.000877647	0.0138291	0.00842429	CHMP4B/STAT3/SEC22B/TRIM21/FOXO3	5
	BP	GO:0006096	glycolytic process	3/40	89/18870	0.000883205	0.0138291	0.00842429	STAT3/OGT/APP	3
	BP	GO:0050777	negative regulation of immune response	4/40	205/18870	0.000910144	0.014127	0.00860576	ADAR/YWHAZ/TRIM21/PPARG	4
	BP	GO:0140747	regulation of ncRNA transcription	3/40	92/18870	0.000972373	0.0148058	0.00901927	STAT3/PPARG/FOXO3	3
	BP	GO:0010988	regulation of low-density lipoprotein particle clearance	2/40	22/18870	0.000985281	0.0148058	0.00901927	ANXA2/LDLR	2
	BP	GO:0045624	positive regulation of T-helper cell differentiation	2/40	22/18870	0.000985281	0.0148058	0.00901927	IL18/MALT1	2
	BP	GO:0050878	regulation of body fluid levels	5/40	365/18870	0.000993727	0.0148058	0.00901927	PLAUR/VDR/MYH9/FLNA/ANXA2	5
	BP	GO:0045732	positive regulation of protein catabolic process	4/40	210/18870	0.00099535	0.0148058	0.00901927	GABARAP/ITCH/SEC22B/LDLR	4
	BP	GO:0045619	regulation of lymphocyte differentiation	4/40	212/18870	0.00103096	0.0152087	0.0092647	IL18/MALT1/FOXO3/SOCS1	4
	BP	GO:0045591	positive regulation of regulatory T cell differentiation	2/40	23/18870	0.00107767	0.0157676	0.00960513	FOXO3/SOCS1	2
	BP	GO:0030336	negative regulation of cell migration	5/40	373/18870	0.00109455	0.0158174	0.0096355	STAT3/OGT/BST2/PPARG/FOXO3	5
	BP	GO:0034109	homotypic cell-cell adhesion	3/40	96/18870	0.00109987	0.0158174	0.0096355	PLAUR/MYH9/FLNA	3
	BP	GO:1901653	cellular response to peptide	5/40	374/18870	0.00110766	0.0158174	0.0096355	STAT3/OGT/PPARG/SOCS1/APP	5
	BP	GO:0050863	regulation of T cell activation	5/40	381/18870	0.00120279	0.0170396	0.01038	ITCH/IL18/MALT1/FOXO3/SOCS1	5
	BP	GO:1903037	regulation of leukocyte cell-cell adhesion	5/40	382/18870	0.00121686	0.0171031	0.0104187	ITCH/IL18/MALT1/FOXO3/SOCS1	5
	BP	GO:0007596	blood coagulation	4/40	224/18870	0.00126366	0.0172341	0.0104985	PLAUR/MYH9/FLNA/ANXA2	4
	BP	GO:0001919	regulation of receptor recycling	2/40	25/18870	0.00127445	0.0172341	0.0104985	ANXA2/LDLR	2
	BP	GO:0010954	positive regulation of protein processing	2/40	25/18870	0.00127445	0.0172341	0.0104985	MYH9/ANXA2	2
	BP	GO:0046697	decidualization	2/40	25/18870	0.00127445	0.0172341	0.0104985	VDR/SPP1	2
	BP	GO:0048143	astrocyte activation	2/40	25/18870	0.00127445	0.0172341	0.0104985	LDLR/APP	2
	BP	GO:2000146	negative regulation of cell motility	5/40	388/18870	0.00130387	0.0174993	0.01066	STAT3/OGT/BST2/PPARG/FOXO3	5
	BP	GO:0050817	coagulation	4/40	229/18870	0.00137068	0.0182309	0.0111057	PLAUR/MYH9/FLNA/ANXA2	4
	BP	GO:0002726	positive regulation of T cell cytokine production	2/40	26/18870	0.00137881	0.0182309	0.0111057	IL18/MALT1	2
	BP	GO:0007599	hemostasis	4/40	231/18870	0.00141522	0.0184573	0.0112436	PLAUR/MYH9/FLNA/ANXA2	4
	BP	GO:0010586	miRNA metabolic process	3/40	105/18870	0.00142415	0.0184573	0.0112436	STAT3/PPARG/FOXO3	3
	BP	GO:0050867	positive regulation of cell activation	5/40	396/18870	0.00142695	0.0184573	0.0112436	IL18/FLNA/MALT1/FOXO3/SOCS1	5
	BP	GO:0007033	vacuole organization	4/40	232/18870	0.00143786	0.0184646	0.0112481	GABARAP/CHMP4B/SEC22B/ANXA2	4
	BP	GO:0031639	plasminogen activation	2/40	27/18870	0.00148712	0.018563	0.011308	PLAUR/ANXA2	2
	BP	GO:0042730	fibrinolysis	2/40	27/18870	0.00148712	0.018563	0.011308	PLAUR/ANXA2	2
	BP	GO:1902410	mitotic cytokinetic process	2/40	27/18870	0.00148712	0.018563	0.011308	CHMP4B/IQGAP1	2
	BP	GO:1903319	positive regulation of protein maturation	2/40	27/18870	0.00148712	0.018563	0.011308	MYH9/ANXA2	2
	BP	GO:0032801	receptor catabolic process	2/40	28/18870	0.00159937	0.0195539	0.0119117	ITCH/ANXA2	2
	BP	GO:0048668	collateral sprouting	2/40	28/18870	0.00159937	0.0195539	0.0119117	SPP1/APP	2
	BP	GO:0090594	inflammatory response to wounding	2/40	28/18870	0.00159937	0.0195539	0.0119117	STAT3/PPARG	2
	BP	GO:0032611	interleukin-1 beta production	3/40	111/18870	0.00167043	0.0198781	0.0121091	STAT3/MALT1/APP	3
	BP	GO:0032651	regulation of interleukin-1 beta production	3/40	111/18870	0.00167043	0.0198781	0.0121091	STAT3/MALT1/APP	3
	BP	GO:0043280	positive regulation of cysteine-type endopeptidase activity involved in apoptotic process	3/40	111/18870	0.00167043	0.0198781	0.0121091	CYCS/PPARG/MALT1	3
	BP	GO:1905954	positive regulation of lipid localization	3/40	111/18870	0.00167043	0.0198781	0.0121091	ANXA2/PPARG/SPP1	3
	BP	GO:1900368	regulation of post-transcriptional gene silencing by regulatory ncRNA	2/40	29/18870	0.00171554	0.0202798	0.0123538	STAT3/ADAR	2
	BP	GO:0016485	protein processing	4/40	245/18870	0.00175571	0.0205107	0.0124945	PLAUR/MYH9/OGT/ANXA2	4
	BP	GO:0042177	negative regulation of protein catabolic process	3/40	113/18870	0.00175806	0.0205107	0.0124945	OGT/FLNA/ANXA2	3
	BP	GO:1903706	regulation of hemopoiesis	5/40	417/18870	0.00179092	0.0207584	0.0126454	IL18/STAT3/MALT1/FOXO3/SOCS1	5
	BP	GO:0007159	leukocyte cell-cell adhesion	5/40	419/18870	0.00182883	0.02087	0.0127134	ITCH/IL18/MALT1/FOXO3/SOCS1	5
	BP	GO:0048679	regulation of axon regeneration	2/40	30/18870	0.00183562	0.02087	0.0127134	FLNA/SPP1	2
	BP	GO:0060147	regulation of post-transcriptional gene silencing	2/40	30/18870	0.00183562	0.02087	0.0127134	STAT3/ADAR	2
	BP	GO:0040013	negative regulation of locomotion	5/40	423/18870	0.00190643	0.0213285	0.0129927	STAT3/OGT/BST2/PPARG/FOXO3	5
	BP	GO:0050870	positive regulation of T cell activation	4/40	251/18870	0.0019177	0.0213285	0.0129927	IL18/MALT1/FOXO3/SOCS1	4
	BP	GO:0010001	glial cell differentiation	4/40	252/18870	0.00194568	0.0213285	0.0129927	SUZ12/STAT3/LDLR/APP	4
	BP	GO:0050727	regulation of inflammatory response	5/40	425/18870	0.00194612	0.0213285	0.0129927	IL18/STAT3/PPARG/LDLR/APP	5
	BP	GO:0009048	dosage compensation by inactivation of X chromosome	2/40	31/18870	0.00195959	0.0213285	0.0129927	SUZ12/OGT	2
	BP	GO:0045070	positive regulation of viral genome replication	2/40	31/18870	0.00195959	0.0213285	0.0129927	ADAR/PKN2	2
	BP	GO:0060966	regulation of gene silencing by regulatory ncRNA	2/40	31/18870	0.00195959	0.0213285	0.0129927	STAT3/ADAR	2
	BP	GO:0006090	pyruvate metabolic process	3/40	118/18870	0.0019896	0.0215238	0.0131117	STAT3/OGT/APP	3
	BP	GO:0030098	lymphocyte differentiation	5/40	429/18870	0.00202732	0.0217842	0.0132703	IL18/STAT3/MALT1/FOXO3/SOCS1	5
	BP	GO:0006906	vesicle fusion	3/40	119/18870	0.00203807	0.0217842	0.0132703	CHMP4B/SEC22B/ANXA2	3
	BP	GO:0002718	regulation of cytokine production involved in immune response	3/40	120/18870	0.00208728	0.0218147	0.0132888	IL18/BST2/MALT1	3
	BP	GO:0032367	intracellular cholesterol transport	2/40	32/18870	0.00208744	0.0218147	0.0132888	ANXA2/LDLR	2
	BP	GO:0070570	regulation of neuron projection regeneration	2/40	32/18870	0.00208744	0.0218147	0.0132888	FLNA/SPP1	2
	BP	GO:0001649	osteoblast differentiation	4/40	257/18870	0.00208981	0.0218147	0.0132888	ADAR/PPARG/SPP1/CLEC5A	4
	BP	GO:0090174	organelle membrane fusion	3/40	121/18870	0.00213722	0.0218849	0.0133316	CHMP4B/SEC22B/ANXA2	3
	BP	GO:0009615	response to virus	5/40	436/18870	0.00217538	0.0218849	0.0133316	ITCH/ADAR/ZDHHC1/TRIM21/BST2	5
	BP	GO:0002367	cytokine production involved in immune response	3/40	122/18870	0.0021879	0.0218849	0.0133316	IL18/BST2/MALT1	3
	BP	GO:0031400	negative regulation of protein modification process	5/40	437/18870	0.00219716	0.0218849	0.0133316	ADAR/TRIM21/OGT/PPARG/SOCS1	5
	BP	GO:0007549	dosage compensation	2/40	33/18870	0.00221914	0.0218849	0.0133316	SUZ12/OGT	2
	BP	GO:0010743	regulation of macrophage derived foam cell differentiation	2/40	33/18870	0.00221914	0.0218849	0.0133316	IL18/PPARG	2
	BP	GO:0033032	regulation of myeloid cell apoptotic process	2/40	33/18870	0.00221914	0.0218849	0.0133316	MIAT/CLEC5A	2
	BP	GO:0045648	positive regulation of erythrocyte differentiation	2/40	33/18870	0.00221914	0.0218849	0.0133316	STAT3/FOXO3	2
	BP	GO:0072539	T-helper 17 cell differentiation	2/40	33/18870	0.00221914	0.0218849	0.0133316	STAT3/MALT1	2
	BP	GO:1904893	negative regulation of receptor signaling pathway via STAT	2/40	33/18870	0.00221914	0.0218849	0.0133316	PPARG/SOCS1	2
	BP	GO:0002286	T cell activation involved in immune response	3/40	123/18870	0.00223932	0.0219625	0.0133789	IL18/STAT3/MALT1	3
	BP	GO:0001503	ossification	5/40	444/18870	0.00235413	0.022843	0.0139152	VDR/ADAR/PPARG/SPP1/CLEC5A	5
	BP	GO:0034383	low-density lipoprotein particle clearance	2/40	34/18870	0.00235468	0.022843	0.0139152	ANXA2/LDLR	2
	BP	GO:0001893	maternal placenta development	2/40	35/18870	0.00249405	0.0236802	0.0144253	VDR/SPP1	2
	BP	GO:0030224	monocyte differentiation	2/40	35/18870	0.00249405	0.0236802	0.0144253	MYH9/PPARG	2
	BP	GO:0032366	intracellular sterol transport	2/40	35/18870	0.00249405	0.0236802	0.0144253	ANXA2/LDLR	2
	BP	GO:0060544	regulation of necroptotic process	2/40	35/18870	0.00249405	0.0236802	0.0144253	ITCH/OGT	2
	BP	GO:0030301	cholesterol transport	3/40	128/18870	0.0025077	0.0236839	0.0144275	ANXA2/PPARG/LDLR	3
	BP	GO:2001056	positive regulation of cysteine-type endopeptidase activity	3/40	129/18870	0.00256366	0.0240849	0.0146718	CYCS/PPARG/MALT1	3
	BP	GO:0032612	interleukin-1 production	3/40	130/18870	0.00262039	0.0242641	0.014781	STAT3/MALT1/APP	3
	BP	GO:0032652	regulation of interleukin-1 production	3/40	130/18870	0.00262039	0.0242641	0.014781	STAT3/MALT1/APP	3
	BP	GO:0010984	regulation of lipoprotein particle clearance	2/40	36/18870	0.00263723	0.0242641	0.014781	ANXA2/LDLR	2
	BP	GO:0045589	regulation of regulatory T cell differentiation	2/40	36/18870	0.00263723	0.0242641	0.014781	FOXO3/SOCS1	2
	BP	GO:1903039	positive regulation of leukocyte cell-cell adhesion	4/40	275/18870	0.00266997	0.0242641	0.014781	IL18/MALT1/FOXO3/SOCS1	4
	BP	GO:0019079	viral genome replication	3/40	131/18870	0.00267789	0.0242641	0.014781	ADAR/BST2/PKN2	3
	BP	GO:0030218	erythrocyte differentiation	3/40	131/18870	0.00267789	0.0242641	0.014781	STAT3/ADAR/FOXO3	3
	BP	GO:0033280	response to vitamin D	2/40	37/18870	0.0027842	0.0251	0.0152902	VDR/SPP1	2
	BP	GO:0002369	T cell cytokine production	2/40	38/18870	0.00293495	0.0258073	0.015721	IL18/MALT1	2
	BP	GO:0002724	regulation of T cell cytokine production	2/40	38/18870	0.00293495	0.0258073	0.015721	IL18/MALT1	2
	BP	GO:0032373	positive regulation of sterol transport	2/40	38/18870	0.00293495	0.0258073	0.015721	ANXA2/PPARG	2
	BP	GO:0032376	positive regulation of cholesterol transport	2/40	38/18870	0.00293495	0.0258073	0.015721	ANXA2/PPARG	2
	BP	GO:0071404	cellular response to low-density lipoprotein particle stimulus	2/40	38/18870	0.00293495	0.0258073	0.015721	PPARG/LDLR	2
	BP	GO:0098781	ncRNA transcription	3/40	136/18870	0.00297711	0.0260497	0.0158687	STAT3/PPARG/FOXO3	3
	BP	GO:0055094	response to lipoprotein particle	2/40	39/18870	0.00308946	0.0269009	0.0163872	PPARG/LDLR	2
	BP	GO:0043467	regulation of generation of precursor metabolites and energy	3/40	139/18870	0.00316613	0.0274347	0.0167124	STAT3/OGT/APP	3
	BP	GO:0034101	erythrocyte homeostasis	3/40	140/18870	0.00323074	0.0276056	0.0168165	STAT3/ADAR/FOXO3	3
	BP	GO:0010742	macrophage derived foam cell differentiation	2/40	40/18870	0.00324772	0.0276056	0.0168165	IL18/PPARG	2
	BP	GO:0033028	myeloid cell apoptotic process	2/40	40/18870	0.00324772	0.0276056	0.0168165	MIAT/CLEC5A	2
	BP	GO:0062098	regulation of programmed necrotic cell death	2/40	40/18870	0.00324772	0.0276056	0.0168165	ITCH/OGT	2
	BP	GO:0031349	positive regulation of defense response	5/40	480/18870	0.00329391	0.027753	0.0169063	ITCH/IL18/LDLR/TIFA/APP	5
	BP	GO:0015918	sterol transport	3/40	141/18870	0.00329616	0.027753	0.0169063	ANXA2/PPARG/LDLR	3
	BP	GO:0043393	regulation of protein binding	3/40	142/18870	0.00336239	0.0279189	0.0170074	TRIM21/ANXA2/APP	3
	BP	GO:0043388	positive regulation of DNA binding	2/40	41/18870	0.00340971	0.0279189	0.0170074	PLAUR/PPARG	2
	BP	GO:0045066	regulatory T cell differentiation	2/40	41/18870	0.00340971	0.0279189	0.0170074	FOXO3/SOCS1	2
	BP	GO:0050892	intestinal absorption	2/40	41/18870	0.00340971	0.0279189	0.0170074	VDR/LDLR	2
	BP	GO:0090077	foam cell differentiation	2/40	41/18870	0.00340971	0.0279189	0.0170074	IL18/PPARG	2
	BP	GO:0150077	regulation of neuroinflammatory response	2/40	41/18870	0.00340971	0.0279189	0.0170074	IL18/LDLR	2
	BP	GO:0034341	response to type II interferon	3/40	143/18870	0.00342943	0.0279522	0.0170276	TRIM21/BST2/PPARG	3
	BP	GO:0045834	positive regulation of lipid metabolic process	3/40	145/18870	0.00356596	0.0286193	0.017434	OGT/PPARG/LDLR	3
	BP	GO:0016601	Rac protein signal transduction	2/40	42/18870	0.00357541	0.0286193	0.017434	GABARAP/OGT	2
	BP	GO:0071402	cellular response to lipoprotein particle stimulus	2/40	42/18870	0.00357541	0.0286193	0.017434	PPARG/LDLR	2
	BP	GO:1990000	amyloid fibril formation	2/40	42/18870	0.00357541	0.0286193	0.017434	LDLR/APP	2
	BP	GO:0006513	protein monoubiquitination	2/40	43/18870	0.00374481	0.0295774	0.0180177	ITCH/TRIM21	2
	BP	GO:0014002	astrocyte development	2/40	43/18870	0.00374481	0.0295774	0.0180177	LDLR/APP	2
	BP	GO:0045622	regulation of T-helper cell differentiation	2/40	43/18870	0.00374481	0.0295774	0.0180177	IL18/MALT1	2
	BP	GO:0038061	non-canonical NF-kappaB signal transduction	3/40	148/18870	0.00377695	0.0296998	0.0180922	IL18/MALT1/APP	3
	BP	GO:0016049	cell growth	5/40	497/18870	0.00382119	0.0299159	0.0182238	ITCH/IQGAP1/BST2/SPP1/APP	5
	BP	GO:0002263	cell activation involved in immune response	4/40	305/18870	0.00386854	0.0301544	0.0183691	IL18/STAT3/MALT1/APP	4
	BP	GO:0001819	positive regulation of cytokine production	5/40	499/18870	0.00388699	0.0301664	0.0183765	IL18/STAT3/MALT1/CLEC5A/APP	5
	BP	GO:0046640	regulation of alpha-beta T cell proliferation	2/40	44/18870	0.0039179	0.0302746	0.0184424	ITCH/IL18	2
	BP	GO:0001890	placenta development	3/40	151/18870	0.00399542	0.0306861	0.018693	VDR/PPARG/SPP1	3
	BP	GO:0015850	organic hydroxy compound transport	4/40	308/18870	0.00400552	0.0306861	0.018693	ANXA2/PPARG/LDLR/SPP1	4
	BP	GO:0050729	positive regulation of inflammatory response	3/40	152/18870	0.00406992	0.0310462	0.0189124	IL18/LDLR/APP	3
	BP	GO:0071375	cellular response to peptide hormone stimulus	4/40	310/18870	0.00409865	0.0311323	0.0189649	STAT3/OGT/PPARG/SOCS1	4
	BP	GO:0032368	regulation of lipid transport	3/40	153/18870	0.00414527	0.031353	0.0190993	ANXA2/PPARG/SPP1	3
	BP	GO:0045646	regulation of erythrocyte differentiation	2/40	46/18870	0.00427505	0.0321982	0.0196142	STAT3/FOXO3	2
	BP	GO:0001881	receptor recycling	2/40	47/18870	0.00445909	0.0328904	0.0200359	ANXA2/LDLR	2
	BP	GO:0035196	miRNA processing	2/40	47/18870	0.00445909	0.0328904	0.0200359	STAT3/ADAR	2
	BP	GO:0046633	alpha-beta T cell proliferation	2/40	47/18870	0.00445909	0.0328904	0.0200359	ITCH/IL18	2
	BP	GO:0046636	negative regulation of alpha-beta T cell activation	2/40	47/18870	0.00445909	0.0328904	0.0200359	ITCH/SOCS1	2
	BP	GO:0072538	T-helper 17 type immune response	2/40	47/18870	0.00445909	0.0328904	0.0200359	STAT3/MALT1	2
	BP	GO:0048284	organelle fusion	3/40	158/18870	0.00453477	0.0333109	0.020292	CHMP4B/SEC22B/ANXA2	3
	BP	GO:1901875	positive regulation of post-translational protein modification	3/40	159/18870	0.00461524	0.0334454	0.0203739	GABARAP/OGT/MALT1	3
	BP	GO:1902105	regulation of leukocyte differentiation	4/40	321/18870	0.00463727	0.0334454	0.0203739	IL18/MALT1/FOXO3/SOCS1	4
	BP	GO:0030195	negative regulation of blood coagulation	2/40	48/18870	0.00464676	0.0334454	0.0203739	PLAUR/ANXA2	2
	BP	GO:0031670	cellular response to nutrient	2/40	48/18870	0.00464676	0.0334454	0.0203739	VDR/OGT	2
	BP	GO:2001222	regulation of neuron migration	2/40	48/18870	0.00464676	0.0334454	0.0203739	STAT3/FLNA	2
	BP	GO:0001774	microglial cell activation	2/40	49/18870	0.00483803	0.0344059	0.020959	LDLR/APP	2
	BP	GO:0070266	necroptotic process	2/40	49/18870	0.00483803	0.0344059	0.020959	ITCH/OGT	2
	BP	GO:1900047	negative regulation of hemostasis	2/40	49/18870	0.00483803	0.0344059	0.020959	PLAUR/ANXA2	2
	BP	GO:0016052	carbohydrate catabolic process	3/40	163/18870	0.00494579	0.0350327	0.0213409	STAT3/OGT/APP	3
	BP	GO:0042149	cellular response to glucose starvation	2/40	50/18870	0.00503289	0.0355087	0.0216308	YWHAZ/FOXO3	2
	BP	GO:0042742	defense response to bacterium	4/40	330/18870	0.00511207	0.0357845	0.0217988	IL18/MPEG1/MIAT/HP	4
	BP	GO:0051251	positive regulation of lymphocyte activation	4/40	330/18870	0.00511207	0.0357845	0.0217988	IL18/MALT1/FOXO3/SOCS1	4
	BP	GO:0016236	macroautophagy	4/40	331/18870	0.00516677	0.0360261	0.021946	GABARAP/CHMP4B/SEC22B/OGT	4
	BP	GO:0032365	intracellular lipid transport	2/40	51/18870	0.00523132	0.0363343	0.0221337	ANXA2/LDLR	2
	BP	GO:0043433	negative regulation of DNA-binding transcription factor activity	3/40	167/18870	0.00529034	0.0366018	0.0222967	ITCH/TRIM21/FLNA	3
	BP	GO:0002269	leukocyte activation involved in inflammatory response	2/40	52/18870	0.00543331	0.0368763	0.0224639	LDLR/APP	2
	BP	GO:0031103	axon regeneration	2/40	52/18870	0.00543331	0.0368763	0.0224639	FLNA/SPP1	2
	BP	GO:0050819	negative regulation of coagulation	2/40	52/18870	0.00543331	0.0368763	0.0224639	PLAUR/ANXA2	2
	BP	GO:0101023	vascular endothelial cell proliferation	2/40	52/18870	0.00543331	0.0368763	0.0224639	STAT3/PPARG	2
	BP	GO:1905562	regulation of vascular endothelial cell proliferation	2/40	52/18870	0.00543331	0.0368763	0.0224639	STAT3/PPARG	2
	BP	GO:0007009	plasma membrane organization	3/40	170/18870	0.00555804	0.0374563	0.0228172	CHMP4B/MYH9/ANXA2	3
	BP	GO:0042063	gliogenesis	4/40	338/18870	0.00556073	0.0374563	0.0228172	SUZ12/STAT3/LDLR/APP	4
	BP	GO:0002262	myeloid cell homeostasis	3/40	173/18870	0.00583376	0.0391476	0.0238476	STAT3/ADAR/FOXO3	3
	BP	GO:0007259	receptor signaling pathway via JAK-STAT	3/40	174/18870	0.00592747	0.0396274	0.0241399	IL18/STAT3/SOCS1	3
	BP	GO:0055088	lipid homeostasis	3/40	175/18870	0.00602207	0.0401097	0.0244336	IL18/PPARG/LDLR	3
	BP	GO:0034381	plasma lipoprotein particle clearance	2/40	55/18870	0.00606051	0.0402156	0.0244982	ANXA2/LDLR	2
	BP	GO:0060986	endocrine hormone secretion	2/40	56/18870	0.00627659	0.0412267	0.0251141	PPARG/SPP1	2
	BP	GO:0070542	response to fatty acid	2/40	56/18870	0.00627659	0.0412267	0.0251141	LDLR/FOXO3	2
	BP	GO:0070661	leukocyte proliferation	4/40	350/18870	0.00628217	0.0412267	0.0251141	ITCH/IL18/BST2/MALT1	4
	BP	GO:0009267	cellular response to starvation	3/40	179/18870	0.00640957	0.0419087	0.0255295	GABARAP/YWHAZ/FOXO3	3
	BP	GO:0044088	regulation of vacuole organization	2/40	57/18870	0.00649616	0.042166	0.0256862	SEC22B/ANXA2	2
	BP	GO:0061900	glial cell activation	2/40	57/18870	0.00649616	0.042166	0.0256862	LDLR/APP	2
	BP	GO:0031102	neuron projection regeneration	2/40	58/18870	0.00671919	0.0432699	0.0263587	FLNA/SPP1	2
	BP	GO:0070534	protein K63-linked ubiquitination	2/40	58/18870	0.00671919	0.0432699	0.0263587	ITCH/TRIM21	2
	BP	GO:0001659	temperature homeostasis	3/40	183/18870	0.00681167	0.0432699	0.0263587	IL18/STAT3/OGT	3
	BP	GO:0019827	stem cell population maintenance	3/40	183/18870	0.00681167	0.0432699	0.0263587	STAT3/TAF6L/OGT	3
	BP	GO:0061025	membrane fusion	3/40	183/18870	0.00681167	0.0432699	0.0263587	CHMP4B/SEC22B/ANXA2	3
	BP	GO:1905952	regulation of lipid localization	3/40	183/18870	0.00681167	0.0432699	0.0263587	ANXA2/PPARG/SPP1	3
	BP	GO:0031638	zymogen activation	2/40	59/18870	0.00694568	0.0438094	0.0266873	PLAUR/ANXA2	2
	BP	GO:0060135	maternal process involved in female pregnancy	2/40	59/18870	0.00694568	0.0438094	0.0266873	VDR/SPP1	2
	BP	GO:0071709	membrane assembly	2/40	60/18870	0.00717562	0.044942	0.0273773	CHMP4B/ANXA2	2
	BP	GO:0097300	programmed necrotic cell death	2/40	60/18870	0.00717562	0.044942	0.0273773	ITCH/OGT	2
	BP	GO:0098727	maintenance of cell number	3/40	187/18870	0.00722853	0.0451151	0.0274828	STAT3/TAF6L/OGT	3
	BP	GO:0006109	regulation of carbohydrate metabolic process	3/40	188/18870	0.00733507	0.0456205	0.0277907	STAT3/OGT/APP	3
	BP	GO:0002700	regulation of production of molecular mediator of immune response	3/40	191/18870	0.00766028	0.0474777	0.028922	IL18/BST2/MALT1	3
	BP	GO:0040014	regulation of multicellular organism growth	2/40	63/18870	0.0078859	0.048707	0.0296708	STAT3/APP	2
	BP	GO:0045936	negative regulation of phosphate metabolic process	4/40	376/18870	0.00805405	0.0495258	0.0301696	IQGAP1/ADAR/PPARG/SOCS1	4
	BP	GO:0010563	negative regulation of phosphorus metabolic process	4/40	377/18870	0.00812811	0.0495258	0.0301696	IQGAP1/ADAR/PPARG/SOCS1	4
	BP	GO:0030225	macrophage differentiation	2/40	64/18870	0.00812944	0.0495258	0.0301696	SOCS1/APP	2
	BP	GO:0044091	membrane biogenesis	2/40	64/18870	0.00812944	0.0495258	0.0301696	CHMP4B/ANXA2	2
	BP	GO:0002696	positive regulation of leukocyte activation	4/40	380/18870	0.008353	0.050684	0.0308752	IL18/MALT1/FOXO3/SOCS1	4
	BP	GO:0070936	protein K48-linked ubiquitination	2/40	65/18870	0.00837635	0.050684	0.0308752	GABARAP/ITCH	2
	BP	GO:0031396	regulation of protein ubiquitination	3/40	200/18870	0.00868676	0.0523847	0.0319112	GABARAP/OGT/MALT1	3
	BP	GO:0002695	negative regulation of leukocyte activation	3/40	202/18870	0.00892532	0.0532833	0.0324586	ITCH/LDLR/SOCS1	3
	BP	GO:0007051	spindle organization	3/40	202/18870	0.00892532	0.0532833	0.0324586	CHMP4B/MYH9/FLNA	3
	BP	GO:0050728	negative regulation of inflammatory response	3/40	202/18870	0.00892532	0.0532833	0.0324586	STAT3/PPARG/LDLR	3
	BP	GO:0002697	regulation of immune effector process	4/40	389/18870	0.00905218	0.0538276	0.0327901	IL18/BST2/MALT1/CFH	4
	BP	GO:0006919	activation of cysteine-type endopeptidase activity involved in apoptotic process	2/40	68/18870	0.00913711	0.0538276	0.0327901	CYCS/PPARG	2
	BP	GO:0030193	regulation of blood coagulation	2/40	68/18870	0.00913711	0.0538276	0.0327901	PLAUR/ANXA2	2
	BP	GO:0051865	protein autoubiquitination	2/40	68/18870	0.00913711	0.0538276	0.0327901	ITCH/TRIM21	2
	BP	GO:0002711	positive regulation of T cell mediated immunity	2/40	69/18870	0.00939734	0.0545581	0.0332352	IL18/MALT1	2
	BP	GO:0035019	somatic stem cell population maintenance	2/40	69/18870	0.00939734	0.0545581	0.0332352	STAT3/TAF6L	2
	BP	GO:0046626	regulation of insulin receptor signaling pathway	2/40	69/18870	0.00939734	0.0545581	0.0332352	OGT/SOCS1	2
	BP	GO:1901224	positive regulation of non-canonical NF-kappaB signal transduction	2/40	69/18870	0.00939734	0.0545581	0.0332352	IL18/APP	2
	BP	GO:0032869	cellular response to insulin stimulus	3/40	206/18870	0.00941395	0.0545581	0.0332352	OGT/PPARG/SOCS1	3
	BP	GO:0031331	positive regulation of cellular catabolic process	4/40	396/18870	0.00962182	0.0555824	0.0338591	ITCH/TRIM21/FOXO3/APP	4
	BP	GO:1900046	regulation of hemostasis	2/40	70/18870	0.00966086	0.0556278	0.0338868	PLAUR/ANXA2	2
	BP	GO:0090307	mitotic spindle assembly	2/40	71/18870	0.00992765	0.0567976	0.0345994	CHMP4B/FLNA	2
	BP	GO:1900076	regulation of cellular response to insulin stimulus	2/40	71/18870	0.00992765	0.0567976	0.0345994	PPARG/SOCS1	2
	BP	GO:0032722	positive regulation of chemokine production	2/40	72/18870	0.0101977	0.0579711	0.0353142	IL18/APP	2
	BP	GO:0070527	platelet aggregation	2/40	72/18870	0.0101977	0.0579711	0.0353142	MYH9/FLNA	2
	BP	GO:0002285	lymphocyte activation involved in immune response	3/40	213/18870	0.0103062	0.0582172	0.0354642	IL18/STAT3/MALT1	3
	BP	GO:0042098	T cell proliferation	3/40	213/18870	0.0103062	0.0582172	0.0354642	ITCH/IL18/MALT1	3
	BP	GO:0050818	regulation of coagulation	2/40	73/18870	0.010471	0.0589614	0.0359175	PLAUR/ANXA2	2
	BP	GO:2000036	regulation of stem cell population maintenance	2/40	74/18870	0.0107476	0.0603283	0.0367502	TAF6L/OGT	2
	BP	GO:0042594	response to starvation	3/40	218/18870	0.0109728	0.0613995	0.0374027	GABARAP/YWHAZ/FOXO3	3
	BP	GO:0061045	negative regulation of wound healing	2/40	75/18870	0.0110273	0.0615119	0.0374712	PLAUR/ANXA2	2
	BP	GO:0050866	negative regulation of cell activation	3/40	223/18870	0.0116639	0.06486	0.0395108	ITCH/LDLR/SOCS1	3
	BP	GO:0042509	regulation of tyrosine phosphorylation of STAT protein	2/40	78/18870	0.0118858	0.0656849	0.0400132	IL18/SOCS1	2
	BP	GO:2000736	regulation of stem cell differentiation	2/40	78/18870	0.0118858	0.0656849	0.0400132	ITCH/STAT3	2
	BP	GO:0000209	protein polyubiquitination	3/40	226/18870	0.0120904	0.0666092	0.0405763	GABARAP/ITCH/TRIM21	3
	BP	GO:0032371	regulation of sterol transport	2/40	80/18870	0.012474	0.0683009	0.0416069	ANXA2/PPARG	2
	BP	GO:0032374	regulation of cholesterol transport	2/40	80/18870	0.012474	0.0683009	0.0416069	ANXA2/PPARG	2
	BP	GO:0007179	transforming growth factor beta receptor signaling pathway	3/40	229/18870	0.0125258	0.068375	0.041652	STAT3/OGT/PPARG	3
	BP	GO:0043434	response to peptide hormone	4/40	430/18870	0.0127221	0.0692345	0.0421756	STAT3/OGT/PPARG/SOCS1	4
	BP	GO:0002720	positive regulation of cytokine production involved in immune response	2/40	81/18870	0.0127728	0.0692993	0.042215	IL18/MALT1	2
	BP	GO:0050730	regulation of peptidyl-tyrosine phosphorylation	3/40	231/18870	0.0128211	0.0693505	0.0422462	IL18/SOCS1/APP	3
	BP	GO:0007260	tyrosine phosphorylation of STAT protein	2/40	82/18870	0.0130747	0.0702964	0.0428224	IL18/SOCS1	2
	BP	GO:0051341	regulation of oxidoreductase activity	2/40	82/18870	0.0130747	0.0702964	0.0428224	VDR/HP	2
	BP	GO:0045861	negative regulation of proteolysis	3/40	235/18870	0.0134236	0.0719553	0.043833	PLAUR/TRIM21/OGT	3
	BP	GO:0006900	vesicle budding from membrane	2/40	84/18870	0.0136879	0.072934	0.0444292	CHMP4B/ANXA2	2
	BP	GO:0048678	response to axon injury	2/40	84/18870	0.0136879	0.072934	0.0444292	FLNA/SPP1	2
	BP	GO:0051101	regulation of DNA binding	2/40	85/18870	0.0139991	0.0743702	0.0453041	PLAUR/PPARG	2
	BP	GO:0048588	developmental cell growth	3/40	239/18870	0.0140421	0.0743773	0.0453084	IQGAP1/SPP1/APP	3
	BP	GO:0010720	positive regulation of cell development	4/40	444/18870	0.0141653	0.0748081	0.0455709	IL18/MALT1/FOXO3/SOCS1	4
	BP	GO:0033273	response to vitamin	2/40	86/18870	0.0143134	0.0751453	0.0457762	VDR/SPP1	2
	BP	GO:0070918	regulatory ncRNA processing	2/40	86/18870	0.0143134	0.0751453	0.0457762	STAT3/ADAR	2
	BP	GO:0002274	myeloid leukocyte activation	3/40	241/18870	0.0143574	0.0751552	0.0457823	IL18/LDLR/APP	3
	BP	GO:0032088	negative regulation of NF-kappaB transcription factor activity	2/40	87/18870	0.0146307	0.0763621	0.0465175	ITCH/TRIM21	2
	BP	GO:0050807	regulation of synapse organization	3/40	244/18870	0.0148379	0.076993	0.0469018	YWHAZ/OGT/APP	3
	BP	GO:0060560	developmental growth involved in morphogenesis	3/40	244/18870	0.0148379	0.076993	0.0469018	IQGAP1/SPP1/APP	3
	BP	GO:0000281	mitotic cytokinesis	2/40	88/18870	0.0149511	0.0771321	0.0469865	CHMP4B/IQGAP1	2
	BP	GO:0032147	activation of protein kinase activity	2/40	88/18870	0.0149511	0.0771321	0.0469865	IL18/MALT1	2
	BP	GO:0006869	lipid transport	4/40	453/18870	0.0151463	0.0779138	0.0474627	ANXA2/PPARG/LDLR/SPP1	4
	BP	GO:0001960	negative regulation of cytokine-mediated signaling pathway	2/40	89/18870	0.0152745	0.0783476	0.047727	ADAR/PPARG	2
	BP	GO:0010507	negative regulation of autophagy	2/40	90/18870	0.0156009	0.0793379	0.0483303	STAT3/SEC22B	2
	BP	GO:0046889	positive regulation of lipid biosynthetic process	2/40	90/18870	0.0156009	0.0793379	0.0483303	OGT/LDLR	2
	BP	GO:1903321	negative regulation of protein modification by small protein conjugation or removal	2/40	90/18870	0.0156009	0.0793379	0.0483303	TRIM21/OGT	2
	BP	GO:0002703	regulation of leukocyte mediated immunity	3/40	249/18870	0.0156588	0.0794064	0.048372	IL18/BST2/MALT1	3
	BP	GO:0050803	regulation of synapse structure or activity	3/40	250/18870	0.0158261	0.0800271	0.0487501	YWHAZ/OGT/APP	3
	BP	GO:0097006	regulation of plasma lipoprotein particle levels	2/40	91/18870	0.0159303	0.0803266	0.0489325	ANXA2/LDLR	2
	BP	GO:0050886	endocrine process	2/40	92/18870	0.0162627	0.0817717	0.0498128	PPARG/SPP1	2
	BP	GO:0043502	regulation of muscle adaptation	2/40	93/18870	0.0165981	0.0829904	0.0505553	PPARG/FOXO3	2
	BP	GO:0048525	negative regulation of viral process	2/40	93/18870	0.0165981	0.0829904	0.0505553	TRIM21/BST2	2
	BP	GO:0060761	negative regulation of response to cytokine stimulus	2/40	94/18870	0.0169364	0.0844455	0.0514417	ADAR/PPARG	2
	BP	GO:0006898	receptor-mediated endocytosis	3/40	258/18870	0.0172005	0.0855233	0.0520982	ITCH/ANXA2/LDLR	3
	BP	GO:0050688	regulation of defense response to virus	2/40	97/18870	0.017969	0.0888496	0.0541245	ITCH/ZDHHC1	2
	BP	GO:1901874	negative regulation of post-translational protein modification	2/40	97/18870	0.017969	0.0888496	0.0541245	TRIM21/OGT	2
	BP	GO:0000422	autophagy of mitochondrion	2/40	98/18870	0.0183191	0.0899605	0.0548012	GABARAP/OGT	2
	BP	GO:0061726	mitochondrion disassembly	2/40	98/18870	0.0183191	0.0899605	0.0548012	GABARAP/OGT	2
	BP	GO:0043086	negative regulation of catalytic activity	4/40	480/18870	0.0183449	0.0899605	0.0548012	PLAUR/ADAR/PPARG/HP	4
	BP	GO:0002709	regulation of T cell mediated immunity	2/40	99/18870	0.018672	0.0913137	0.0556256	IL18/MALT1	2
	BP	GO:0050808	synapse organization	4/40	483/18870	0.0187244	0.0913199	0.0556293	YWHAZ/OGT/FLNA/APP	4
	BP	GO:0070663	regulation of leukocyte proliferation	3/40	267/18870	0.0188246	0.0915585	0.0557747	ITCH/IL18/BST2	3
	BP	GO:0042632	cholesterol homeostasis	2/40	100/18870	0.0190278	0.0922952	0.0562234	IL18/LDLR	2
	BP	GO:0032868	response to insulin	3/40	269/18870	0.0191968	0.0928626	0.0565691	OGT/PPARG/SOCS1	3
	BP	GO:0032755	positive regulation of interleukin-6 production	2/40	101/18870	0.0193865	0.0930238	0.0566673	STAT3/APP	2
	BP	GO:0055092	sterol homeostasis	2/40	101/18870	0.0193865	0.0930238	0.0566673	IL18/LDLR	2
	BP	GO:0120162	positive regulation of cold-induced thermogenesis	2/40	101/18870	0.0193865	0.0930238	0.0566673	IL18/OGT	2
	BP	GO:0022600	digestive system process	2/40	103/18870	0.0201124	0.0936133	0.0570264	VDR/LDLR	2
	BP	GO:0045639	positive regulation of myeloid cell differentiation	2/40	103/18870	0.0201124	0.0936133	0.0570264	STAT3/FOXO3	2
	BP	GO:0032642	regulation of chemokine production	2/40	104/18870	0.0204796	0.0936133	0.0570264	IL18/APP	2
	BP	GO:0018108	peptidyl-tyrosine phosphorylation	3/40	276/18870	0.0205316	0.0936133	0.0570264	IL18/SOCS1/APP	3
	BP	GO:0001667	ameboidal-type cell migration	4/40	497/18870	0.0205605	0.0936133	0.0570264	MYH9/IQGAP1/PKN2/PPARG	4
	BP	GO:0032602	chemokine production	2/40	105/18870	0.0208496	0.0936133	0.0570264	IL18/APP	2
	BP	GO:0018212	peptidyl-tyrosine modification	3/40	278/18870	0.0209222	0.0936133	0.0570264	IL18/SOCS1/APP	3
	BP	GO:0010572	positive regulation of platelet activation	1/40	10/18870	0.0210016	0.0936133	0.0570264	FLNA	1
	BP	GO:0014745	negative regulation of muscle adaptation	1/40	10/18870	0.0210016	0.0936133	0.0570264	PPARG	1
	BP	GO:0014889	muscle atrophy	1/40	10/18870	0.0210016	0.0936133	0.0570264	FOXO3	1
	BP	GO:0032377	regulation of intracellular lipid transport	1/40	10/18870	0.0210016	0.0936133	0.0570264	ANXA2	1
	BP	GO:0032819	positive regulation of natural killer cell proliferation	1/40	10/18870	0.0210016	0.0936133	0.0570264	IL18	1
	BP	GO:0033034	positive regulation of myeloid cell apoptotic process	1/40	10/18870	0.0210016	0.0936133	0.0570264	MIAT	1
	BP	GO:0033210	leptin-mediated signaling pathway	1/40	10/18870	0.0210016	0.0936133	0.0570264	STAT3	1
	BP	GO:0044837	actomyosin contractile ring organization	1/40	10/18870	0.0210016	0.0936133	0.0570264	IQGAP1	1
	BP	GO:0046015	regulation of transcription by glucose	1/40	10/18870	0.0210016	0.0936133	0.0570264	OGT	1
	BP	GO:0051124	synaptic assembly at neuromuscular junction	1/40	10/18870	0.0210016	0.0936133	0.0570264	APP	1
	BP	GO:0060397	growth hormone receptor signaling pathway via JAK-STAT	1/40	10/18870	0.0210016	0.0936133	0.0570264	STAT3	1
	BP	GO:0070562	regulation of vitamin D receptor signaling pathway	1/40	10/18870	0.0210016	0.0936133	0.0570264	VDR	1
	BP	GO:0070922	RISC complex assembly	1/40	10/18870	0.0210016	0.0936133	0.0570264	ADAR	1
	BP	GO:0098903	regulation of membrane repolarization during action potential	1/40	10/18870	0.0210016	0.0936133	0.0570264	FLNA	1
	BP	GO:0150172	regulation of phosphatidylcholine metabolic process	1/40	10/18870	0.0210016	0.0936133	0.0570264	LDLR	1
	BP	GO:1903799	negative regulation of miRNA processing	1/40	10/18870	0.0210016	0.0936133	0.0570264	STAT3	1
	BP	GO:1903943	regulation of hepatocyte apoptotic process	1/40	10/18870	0.0210016	0.0936133	0.0570264	ADAR	1
	BP	GO:1904179	positive regulation of adipose tissue development	1/40	10/18870	0.0210016	0.0936133	0.0570264	PPARG	1
	BP	GO:1905050	positive regulation of metallopeptidase activity	1/40	10/18870	0.0210016	0.0936133	0.0570264	STAT3	1
	BP	GO:0007631	feeding behavior	2/40	106/18870	0.0212224	0.0936133	0.0570264	STAT3/APP	2
	BP	GO:0032760	positive regulation of tumor necrosis factor production	2/40	106/18870	0.0212224	0.0936133	0.0570264	STAT3/APP	2
	BP	GO:0007173	epidermal growth factor receptor signaling pathway	2/40	107/18870	0.021598	0.0936133	0.0570264	PLAUR/IQGAP1	2
	BP	GO:0140888	interferon-mediated signaling pathway	2/40	107/18870	0.021598	0.0936133	0.0570264	ADAR/PPARG	2
	BP	GO:0045860	positive regulation of protein kinase activity	3/40	282/18870	0.0217158	0.0936133	0.0570264	IL18/IQGAP1/MALT1	3
	BP	GO:1902414	protein localization to cell junction	2/40	108/18870	0.0219763	0.0936133	0.0570264	OGT/FLNA	2
	BP	GO:0045165	cell fate commitment	3/40	286/18870	0.0225258	0.0936133	0.0570264	STAT3/MIAT/PPARG	3
	BP	GO:0010721	negative regulation of cell development	3/40	287/18870	0.0227308	0.0936133	0.0570264	LDLR/SPP1/SOCS1	3
	BP	GO:0071560	cellular response to transforming growth factor beta stimulus	3/40	287/18870	0.0227308	0.0936133	0.0570264	STAT3/OGT/PPARG	3
	BP	GO:0010469	regulation of signaling receptor activity	2/40	110/18870	0.0227414	0.0936133	0.0570264	PPARG/APP	2
	BP	GO:0031398	positive regulation of protein ubiquitination	2/40	110/18870	0.0227414	0.0936133	0.0570264	GABARAP/MALT1	2
	BP	GO:0042116	macrophage activation	2/40	110/18870	0.0227414	0.0936133	0.0570264	LDLR/APP	2
	BP	GO:1903557	positive regulation of tumor necrosis factor superfamily cytokine production	2/40	110/18870	0.0227414	0.0936133	0.0570264	STAT3/APP	2
	BP	GO:1903532	positive regulation of secretion by cell	3/40	288/18870	0.0229369	0.0936133	0.0570264	ANXA2/PPARG/SPP1	3
	BP	GO:0000512	lncRNA-mediated post-transcriptional gene silencing	1/40	11/18870	0.0230779	0.0936133	0.0570264	MIAT	1
	BP	GO:0001765	membrane raft assembly	1/40	11/18870	0.0230779	0.0936133	0.0570264	ANXA2	1
	BP	GO:0007343	egg activation	1/40	11/18870	0.0230779	0.0936133	0.0570264	MYH9	1
	BP	GO:0010887	negative regulation of cholesterol storage	1/40	11/18870	0.0230779	0.0936133	0.0570264	PPARG	1
	BP	GO:0010986	positive regulation of lipoprotein particle clearance	1/40	11/18870	0.0230779	0.0936133	0.0570264	ANXA2	1
	BP	GO:0031340	positive regulation of vesicle fusion	1/40	11/18870	0.0230779	0.0936133	0.0570264	ANXA2	1
	BP	GO:0035723	interleukin-15-mediated signaling pathway	1/40	11/18870	0.0230779	0.0936133	0.0570264	STAT3	1
	BP	GO:0038183	bile acid signaling pathway	1/40	11/18870	0.0230779	0.0936133	0.0570264	VDR	1
	BP	GO:0042447	hormone catabolic process	1/40	11/18870	0.0230779	0.0936133	0.0570264	SPP1	1
	BP	GO:0048671	negative regulation of collateral sprouting	1/40	11/18870	0.0230779	0.0936133	0.0570264	SPP1	1
	BP	GO:0051133	regulation of NK T cell activation	1/40	11/18870	0.0230779	0.0936133	0.0570264	IL18	1
	BP	GO:0051469	vesicle fusion with vacuole	1/40	11/18870	0.0230779	0.0936133	0.0570264	CHMP4B	1
	BP	GO:0061763	multivesicular body-lysosome fusion	1/40	11/18870	0.0230779	0.0936133	0.0570264	CHMP4B	1
	BP	GO:0070669	response to interleukin-2	1/40	11/18870	0.0230779	0.0936133	0.0570264	STAT3	1
	BP	GO:0070673	response to interleukin-18	1/40	11/18870	0.0230779	0.0936133	0.0570264	IL18	1
	BP	GO:0070934	CRD-mediated mRNA stabilization	1/40	11/18870	0.0230779	0.0936133	0.0570264	IGF2BP3	1
	BP	GO:0071350	cellular response to interleukin-15	1/40	11/18870	0.0230779	0.0936133	0.0570264	STAT3	1
	BP	GO:0072015	podocyte development	1/40	11/18870	0.0230779	0.0936133	0.0570264	IQGAP1	1
	BP	GO:0075733	intracellular transport of virus	1/40	11/18870	0.0230779	0.0936133	0.0570264	BST2	1
	BP	GO:0097278	complement-dependent cytotoxicity	1/40	11/18870	0.0230779	0.0936133	0.0570264	CFH	1
	BP	GO:0098696	regulation of neurotransmitter receptor localization to postsynaptic specialization membrane	1/40	11/18870	0.0230779	0.0936133	0.0570264	OGT	1
	BP	GO:0099624	atrial cardiac muscle cell membrane repolarization	1/40	11/18870	0.0230779	0.0936133	0.0570264	FLNA	1
	BP	GO:1905165	regulation of lysosomal protein catabolic process	1/40	11/18870	0.0230779	0.0936133	0.0570264	LDLR	1
	BP	GO:1905461	positive regulation of vascular associated smooth muscle cell apoptotic process	1/40	11/18870	0.0230779	0.0936133	0.0570264	PPARG	1
	BP	GO:2000109	regulation of macrophage apoptotic process	1/40	11/18870	0.0230779	0.0936133	0.0570264	MIAT	1
	BP	GO:2000833	positive regulation of steroid hormone secretion	1/40	11/18870	0.0230779	0.0936133	0.0570264	SPP1	1
	BP	GO:2001223	negative regulation of neuron migration	1/40	11/18870	0.0230779	0.0936133	0.0570264	STAT3	1
	BP	GO:0007229	integrin-mediated signaling pathway	2/40	111/18870	0.023128	0.0936133	0.0570264	MYH9/FLNA	2
	BP	GO:0030512	negative regulation of transforming growth factor beta receptor signaling pathway	2/40	111/18870	0.023128	0.0936133	0.0570264	OGT/PPARG	2
	BP	GO:1901222	regulation of non-canonical NF-kappaB signal transduction	2/40	113/18870	0.0239094	0.09572	0.0583098	IL18/APP	2
	BP	GO:0071559	response to transforming growth factor beta	3/40	293/18870	0.0239828	0.09572	0.0583098	STAT3/OGT/PPARG	3
	BP	GO:0000045	autophagosome assembly	2/40	114/18870	0.0243042	0.09572	0.0583098	GABARAP/SEC22B	2
	BP	GO:0016579	protein deubiquitination	2/40	114/18870	0.0243042	0.09572	0.0583098	ITCH/TRIM21	2
	BP	GO:0051963	regulation of synapse assembly	2/40	114/18870	0.0243042	0.09572	0.0583098	OGT/APP	2
	BP	GO:0001967	suckling behavior	1/40	12/18870	0.02515	0.09572	0.0583098	APP	1
	BP	GO:0002645	positive regulation of tolerance induction	1/40	12/18870	0.02515	0.09572	0.0583098	ITCH	1
	BP	GO:0006995	cellular response to nitrogen starvation	1/40	12/18870	0.02515	0.09572	0.0583098	GABARAP	1
	BP	GO:0014004	microglia differentiation	1/40	12/18870	0.02515	0.09572	0.0583098	APP	1
	BP	GO:0016479	negative regulation of transcription by RNA polymerase I	1/40	12/18870	0.02515	0.09572	0.0583098	FLNA	1
	BP	GO:0032817	regulation of natural killer cell proliferation	1/40	12/18870	0.02515	0.09572	0.0583098	IL18	1
	BP	GO:0042532	negative regulation of tyrosine phosphorylation of STAT protein	1/40	12/18870	0.02515	0.09572	0.0583098	SOCS1	1
	BP	GO:0043562	cellular response to nitrogen levels	1/40	12/18870	0.02515	0.09572	0.0583098	GABARAP	1
	BP	GO:0045628	regulation of T-helper 2 cell differentiation	1/40	12/18870	0.02515	0.09572	0.0583098	IL18	1
	BP	GO:0051238	sequestering of metal ion	1/40	12/18870	0.02515	0.09572	0.0583098	SLC30A7	1
	BP	GO:0060965	negative regulation of miRNA-mediated gene silencing	1/40	12/18870	0.02515	0.09572	0.0583098	STAT3	1
	BP	GO:0070561	vitamin D receptor signaling pathway	1/40	12/18870	0.02515	0.09572	0.0583098	VDR	1
	BP	GO:0070672	response to interleukin-15	1/40	12/18870	0.02515	0.09572	0.0583098	STAT3	1
	BP	GO:0071394	cellular response to testosterone stimulus	1/40	12/18870	0.02515	0.09572	0.0583098	SPP1	1
	BP	GO:0072310	glomerular epithelial cell development	1/40	12/18870	0.02515	0.09572	0.0583098	IQGAP1	1
	BP	GO:0097576	vacuole fusion	1/40	12/18870	0.02515	0.09572	0.0583098	CHMP4B	1
	BP	GO:0106014	regulation of inflammatory response to wounding	1/40	12/18870	0.02515	0.09572	0.0583098	STAT3	1
	BP	GO:1902337	regulation of apoptotic process involved in morphogenesis	1/40	12/18870	0.02515	0.09572	0.0583098	VDR	1
	BP	GO:1904672	regulation of somatic stem cell population maintenance	1/40	12/18870	0.02515	0.09572	0.0583098	TAF6L	1
	BP	GO:1990535	neuron projection maintenance	1/40	12/18870	0.02515	0.09572	0.0583098	APP	1
	BP	GO:2000562	negative regulation of CD4-positive, alpha-beta T cell proliferation	1/40	12/18870	0.02515	0.09572	0.0583098	ITCH	1
	BP	GO:2001046	positive regulation of integrin-mediated signaling pathway	1/40	12/18870	0.02515	0.09572	0.0583098	FLNA	1
	BP	GO:2001267	regulation of cysteine-type endopeptidase activity involved in apoptotic signaling pathway	1/40	12/18870	0.02515	0.09572	0.0583098	PLAUR	1
	BP	GO:0061640	cytoskeleton-dependent cytokinesis	2/40	117/18870	0.0255045	0.0968628	0.0590059	CHMP4B/IQGAP1	2
	BP	GO:0002366	leukocyte activation involved in immune response	3/40	301/18870	0.0257097	0.0974347	0.0593543	IL18/STAT3/MALT1	3
	BP	GO:0043500	muscle adaptation	2/40	118/18870	0.0259099	0.0977785	0.0595637	PPARG/FOXO3	2
	BP	GO:0050830	defense response to Gram-positive bacterium	2/40	118/18870	0.0259099	0.0977785	0.0595637	IL18/MPEG1	2
	BP	GO:1904892	regulation of receptor signaling pathway via STAT	2/40	119/18870	0.026318	0.098547	0.0600319	PPARG/SOCS1	2
	BP	GO:0001933	negative regulation of protein phosphorylation	3/40	304/18870	0.0263742	0.098547	0.0600319	ADAR/PPARG/SOCS1	3
	BP	GO:0046651	lymphocyte proliferation	3/40	307/18870	0.027048	0.098547	0.0600319	ITCH/IL18/MALT1	3
	BP	GO:1905037	autophagosome organization	2/40	121/18870	0.027142	0.098547	0.0600319	GABARAP/SEC22B	2
	BP	GO:0002566	somatic diversification of immune receptors via somatic mutation	1/40	13/18870	0.0272177	0.098547	0.0600319	ADAR	1
	BP	GO:0002664	regulation of T cell tolerance induction	1/40	13/18870	0.0272177	0.098547	0.0600319	ITCH	1
	BP	GO:0014744	positive regulation of muscle adaptation	1/40	13/18870	0.0272177	0.098547	0.0600319	FOXO3	1
	BP	GO:0048680	positive regulation of axon regeneration	1/40	13/18870	0.0272177	0.098547	0.0600319	FLNA	1
	BP	GO:0048681	negative regulation of axon regeneration	1/40	13/18870	0.0272177	0.098547	0.0600319	SPP1	1
	BP	GO:0051132	NK T cell activation	1/40	13/18870	0.0272177	0.098547	0.0600319	IL18	1
	BP	GO:0051569	regulation of histone H3-K4 methylation	1/40	13/18870	0.0272177	0.098547	0.0600319	OGT	1
	BP	GO:0051571	positive regulation of histone H3-K4 methylation	1/40	13/18870	0.0272177	0.098547	0.0600319	OGT	1
	BP	GO:0051764	actin crosslink formation	1/40	13/18870	0.0272177	0.098547	0.0600319	FLNA	1
	BP	GO:0070572	positive regulation of neuron projection regeneration	1/40	13/18870	0.0272177	0.098547	0.0600319	FLNA	1
	BP	GO:1900095	regulation of dosage compensation by inactivation of X chromosome	1/40	13/18870	0.0272177	0.098547	0.0600319	OGT	1
	BP	GO:1900272	negative regulation of long-term synaptic potentiation	1/40	13/18870	0.0272177	0.098547	0.0600319	APP	1
	BP	GO:1902902	negative regulation of autophagosome assembly	1/40	13/18870	0.0272177	0.098547	0.0600319	SEC22B	1
	BP	GO:1904350	regulation of protein catabolic process in the vacuole	1/40	13/18870	0.0272177	0.098547	0.0600319	LDLR	1
	BP	GO:1904748	regulation of apoptotic process involved in development	1/40	13/18870	0.0272177	0.098547	0.0600319	VDR	1
	BP	GO:1905907	negative regulation of amyloid fibril formation	1/40	13/18870	0.0272177	0.098547	0.0600319	LDLR	1
	BP	GO:0006874	intracellular calcium ion homeostasis	3/40	308/18870	0.0272746	0.098553	0.0600355	VDR/FLNA/APP	3
	BP	GO:0021782	glial cell development	2/40	122/18870	0.0275579	0.0993754	0.0605365	LDLR/APP	2
	BP	GO:0034504	protein localization to nucleus	3/40	310/18870	0.027731	0.0995972	0.0606716	STAT3/YWHAZ/FLNA	3
	BP	GO:0051047	positive regulation of secretion	3/40	310/18870	0.027731	0.0995972	0.0606716	ANXA2/PPARG/SPP1	3
	BP	GO:0032479	regulation of type I interferon production	2/40	123/18870	0.0279764	0.100076	0.0609632	ITCH/TRIM21	2
	BP	GO:0032606	type I interferon production	2/40	123/18870	0.0279764	0.100076	0.0609632	ITCH/TRIM21	2
	BP	GO:0002824	positive regulation of adaptive immune response based on somatic recombination of immune receptors built from immunoglobulin superfamily domains	2/40	124/18870	0.0283974	0.100128	0.0609952	IL18/MALT1	2
	BP	GO:0038127	ERBB signaling pathway	2/40	124/18870	0.0283974	0.100128	0.0609952	PLAUR/IQGAP1	2
	BP	GO:0002440	production of molecular mediator of immune response	3/40	314/18870	0.0286561	0.100128	0.0609952	IL18/BST2/MALT1	3
	BP	GO:0032943	mononuclear cell proliferation	3/40	314/18870	0.0286561	0.100128	0.0609952	ITCH/IL18/MALT1	3
	BP	GO:0008286	insulin receptor signaling pathway	2/40	125/18870	0.0288211	0.100128	0.0609952	OGT/SOCS1	2
	BP	GO:0048872	homeostasis of number of cells	3/40	316/18870	0.0291247	0.100128	0.0609952	STAT3/ADAR/FOXO3	3
	BP	GO:0001921	positive regulation of receptor recycling	1/40	14/18870	0.0292812	0.100128	0.0609952	ANXA2	1
	BP	GO:0006122	mitochondrial electron transport, ubiquinol to cytochrome c	1/40	14/18870	0.0292812	0.100128	0.0609952	CYCS	1
	BP	GO:0010745	negative regulation of macrophage derived foam cell differentiation	1/40	14/18870	0.0292812	0.100128	0.0609952	PPARG	1
	BP	GO:0010867	positive regulation of triglyceride biosynthetic process	1/40	14/18870	0.0292812	0.100128	0.0609952	LDLR	1
	BP	GO:0032736	positive regulation of interleukin-13 production	1/40	14/18870	0.0292812	0.100128	0.0609952	IL18	1
	BP	GO:0046598	positive regulation of viral entry into host cell	1/40	14/18870	0.0292812	0.100128	0.0609952	TRIM21	1
	BP	GO:0046761	viral budding from plasma membrane	1/40	14/18870	0.0292812	0.100128	0.0609952	CHMP4B	1
	BP	GO:0051645	Golgi localization	1/40	14/18870	0.0292812	0.100128	0.0609952	YWHAZ	1
	BP	GO:0060019	radial glial cell differentiation	1/40	14/18870	0.0292812	0.100128	0.0609952	STAT3	1
	BP	GO:0060330	regulation of response to type II interferon	1/40	14/18870	0.0292812	0.100128	0.0609952	PPARG	1
	BP	GO:0060334	regulation of type II interferon-mediated signaling pathway	1/40	14/18870	0.0292812	0.100128	0.0609952	PPARG	1
	BP	GO:0070571	negative regulation of neuron projection regeneration	1/40	14/18870	0.0292812	0.100128	0.0609952	SPP1	1
	BP	GO:0071888	macrophage apoptotic process	1/40	14/18870	0.0292812	0.100128	0.0609952	MIAT	1
	BP	GO:0075294	positive regulation by symbiont of entry into host	1/40	14/18870	0.0292812	0.100128	0.0609952	TRIM21	1
	BP	GO:0097212	lysosomal membrane organization	1/40	14/18870	0.0292812	0.100128	0.0609952	CHMP4B	1
	BP	GO:0098814	spontaneous synaptic transmission	1/40	14/18870	0.0292812	0.100128	0.0609952	APP	1
	BP	GO:1905203	regulation of connective tissue replacement	1/40	14/18870	0.0292812	0.100128	0.0609952	PPARG	1
	BP	GO:0031623	receptor internalization	2/40	128/18870	0.0301072	0.10256	0.0624764	ITCH/ANXA2	2
	BP	GO:0045931	positive regulation of mitotic cell cycle	2/40	128/18870	0.0301072	0.10256	0.0624764	PKN2/APP	2
	BP	GO:0002456	T cell mediated immunity	2/40	129/18870	0.030541	0.1026	0.0625011	IL18/MALT1	2
	BP	GO:0002708	positive regulation of lymphocyte mediated immunity	2/40	129/18870	0.030541	0.1026	0.0625011	IL18/MALT1	2
	BP	GO:0002821	positive regulation of adaptive immune response	2/40	130/18870	0.0309772	0.1026	0.0625011	IL18/MALT1	2
	BP	GO:0007052	mitotic spindle organization	2/40	130/18870	0.0309772	0.1026	0.0625011	CHMP4B/FLNA	2
	BP	GO:0001768	establishment of T cell polarity	1/40	15/18870	0.0313405	0.1026	0.0625011	MYH9	1
	BP	GO:0001787	natural killer cell proliferation	1/40	15/18870	0.0313405	0.1026	0.0625011	IL18	1
	BP	GO:0002517	T cell tolerance induction	1/40	15/18870	0.0313405	0.1026	0.0625011	ITCH	1
	BP	GO:0010889	regulation of sequestering of triglyceride	1/40	15/18870	0.0313405	0.1026	0.0625011	PPARG	1
	BP	GO:0010989	negative regulation of low-density lipoprotein particle clearance	1/40	15/18870	0.0313405	0.1026	0.0625011	LDLR	1
	BP	GO:0016322	neuron remodeling	1/40	15/18870	0.0313405	0.1026	0.0625011	APP	1
	BP	GO:0032725	positive regulation of granulocyte macrophage colony-stimulating factor production	1/40	15/18870	0.0313405	0.1026	0.0625011	IL18	1
	BP	GO:0032897	negative regulation of viral transcription	1/40	15/18870	0.0313405	0.1026	0.0625011	TRIM21	1
	BP	GO:0042159	lipoprotein catabolic process	1/40	15/18870	0.0313405	0.1026	0.0625011	LDLR	1
	BP	GO:0043374	CD8-positive, alpha-beta T cell differentiation	1/40	15/18870	0.0313405	0.1026	0.0625011	SOCS1	1
	BP	GO:0046753	non-lytic viral release	1/40	15/18870	0.0313405	0.1026	0.0625011	CHMP4B	1
	BP	GO:0048308	organelle inheritance	1/40	15/18870	0.0313405	0.1026	0.0625011	YWHAZ	1
	BP	GO:0048313	Golgi inheritance	1/40	15/18870	0.0313405	0.1026	0.0625011	YWHAZ	1
	BP	GO:0060009	Sertoli cell development	1/40	15/18870	0.0313405	0.1026	0.0625011	FLNA	1
	BP	GO:0060221	retinal rod cell differentiation	1/40	15/18870	0.0313405	0.1026	0.0625011	STAT3	1
	BP	GO:0008202	steroid metabolic process	3/40	327/18870	0.0317757	0.1026	0.0625011	LDLR/SPP1/APP	3
	BP	GO:0042326	negative regulation of phosphorylation	3/40	327/18870	0.0317757	0.1026	0.0625011	ADAR/PPARG/SOCS1	3
	BP	GO:0046328	regulation of JNK cascade	2/40	132/18870	0.0318572	0.1026	0.0625011	ITCH/APP	2
	BP	GO:1903322	positive regulation of protein modification by small protein conjugation or removal	2/40	132/18870	0.0318572	0.1026	0.0625011	GABARAP/MALT1	2
	BP	GO:0048638	regulation of developmental growth	3/40	328/18870	0.0320228	0.1026	0.0625011	STAT3/SPP1/APP	3
	BP	GO:0002244	hematopoietic progenitor cell differentiation	2/40	133/18870	0.0323009	0.1026	0.0625011	ITCH/ADAR	2
	BP	GO:0030048	actin filament-based movement	2/40	133/18870	0.0323009	0.1026	0.0625011	MYH9/FLNA	2
	BP	GO:0030168	platelet activation	2/40	133/18870	0.0323009	0.1026	0.0625011	MYH9/FLNA	2
	BP	GO:0050868	negative regulation of T cell activation	2/40	133/18870	0.0323009	0.1026	0.0625011	ITCH/SOCS1	2
	BP	GO:0051225	spindle assembly	2/40	133/18870	0.0323009	0.1026	0.0625011	CHMP4B/FLNA	2
	BP	GO:0061041	regulation of wound healing	2/40	133/18870	0.0323009	0.1026	0.0625011	PLAUR/ANXA2	2
	BP	GO:0070646	protein modification by small protein removal	2/40	133/18870	0.0323009	0.1026	0.0625011	ITCH/TRIM21	2
	BP	GO:0006913	nucleocytoplasmic transport	3/40	330/18870	0.0325201	0.1026	0.0625011	STAT3/FLNA/MALT1	3
	BP	GO:0021700	developmental maturation	3/40	330/18870	0.0325201	0.1026	0.0625011	YWHAZ/PPARG/APP	3
	BP	GO:0051169	nuclear transport	3/40	330/18870	0.0325201	0.1026	0.0625011	STAT3/FLNA/MALT1	3
	BP	GO:0007586	digestion	2/40	134/18870	0.032747	0.1026	0.0625011	VDR/LDLR	2
	BP	GO:0055074	calcium ion homeostasis	3/40	331/18870	0.0327703	0.1026	0.0625011	VDR/FLNA/APP	3
	BP	GO:0006612	protein targeting to membrane	2/40	135/18870	0.0331956	0.1026	0.0625011	CHMP4B/ZDHHC1	2
	BP	GO:0042157	lipoprotein metabolic process	2/40	135/18870	0.0331956	0.1026	0.0625011	ZDHHC1/LDLR	2
	BP	GO:0001767	establishment of lymphocyte polarity	1/40	16/18870	0.0333954	0.1026	0.0625011	MYH9	1
	BP	GO:0006620	post-translational protein targeting to endoplasmic reticulum membrane	1/40	16/18870	0.0333954	0.1026	0.0625011	CHMP4B	1
	BP	GO:0006878	intracellular copper ion homeostasis	1/40	16/18870	0.0333954	0.1026	0.0625011	APP	1
	BP	GO:0007250	activation of NF-kappaB-inducing kinase activity	1/40	16/18870	0.0333954	0.1026	0.0625011	MALT1	1
	BP	GO:0031062	positive regulation of histone methylation	1/40	16/18870	0.0333954	0.1026	0.0625011	OGT	1
	BP	GO:0034112	positive regulation of homotypic cell-cell adhesion	1/40	16/18870	0.0333954	0.1026	0.0625011	PLAUR	1
	BP	GO:0034393	positive regulation of smooth muscle cell apoptotic process	1/40	16/18870	0.0333954	0.1026	0.0625011	PPARG	1
	BP	GO:0034638	phosphatidylcholine catabolic process	1/40	16/18870	0.0333954	0.1026	0.0625011	LDLR	1
	BP	GO:0035435	phosphate ion transmembrane transport	1/40	16/18870	0.0333954	0.1026	0.0625011	VDR	1
	BP	GO:0044790	suppression of viral release by host	1/40	16/18870	0.0333954	0.1026	0.0625011	TRIM21	1
	BP	GO:0046642	negative regulation of alpha-beta T cell proliferation	1/40	16/18870	0.0333954	0.1026	0.0625011	ITCH	1
	BP	GO:0048712	negative regulation of astrocyte differentiation	1/40	16/18870	0.0333954	0.1026	0.0625011	LDLR	1
	BP	GO:0051014	actin filament severing	1/40	16/18870	0.0333954	0.1026	0.0625011	MYH9	1
	BP	GO:0072378	blood coagulation, fibrin clot formation	1/40	16/18870	0.0333954	0.1026	0.0625011	FLNA	1
	BP	GO:0072540	T-helper 17 cell lineage commitment	1/40	16/18870	0.0333954	0.1026	0.0625011	STAT3	1
	BP	GO:1903798	regulation of miRNA processing	1/40	16/18870	0.0333954	0.1026	0.0625011	STAT3	1
	BP	GO:1904177	regulation of adipose tissue development	1/40	16/18870	0.0333954	0.1026	0.0625011	PPARG	1
	BP	GO:1904683	regulation of metalloendopeptidase activity	1/40	16/18870	0.0333954	0.1026	0.0625011	STAT3	1
	BP	GO:2000318	positive regulation of T-helper 17 type immune response	1/40	16/18870	0.0333954	0.1026	0.0625011	MALT1	1
	BP	GO:0045787	positive regulation of cell cycle	3/40	334/18870	0.0335269	0.102827	0.0626394	TRIM21/PKN2/APP	3
	BP	GO:0002702	positive regulation of production of molecular mediator of immune response	2/40	136/18870	0.0336466	0.103018	0.0627552	IL18/MALT1	2
	BP	GO:0033674	positive regulation of kinase activity	3/40	337/18870	0.0342928	0.104493	0.0636538	IL18/IQGAP1/MALT1	3
	BP	GO:0006605	protein targeting	3/40	339/18870	0.0348084	0.104493	0.0636538	GABARAP/CHMP4B/ZDHHC1	3
	BP	GO:0002076	osteoblast development	1/40	17/18870	0.0354461	0.104493	0.0636538	CLEC5A	1
	BP	GO:0002091	negative regulation of receptor internalization	1/40	17/18870	0.0354461	0.104493	0.0636538	ANXA2	1
	BP	GO:0002730	regulation of dendritic cell cytokine production	1/40	17/18870	0.0354461	0.104493	0.0636538	BST2	1
	BP	GO:0010612	regulation of cardiac muscle adaptation	1/40	17/18870	0.0354461	0.104493	0.0636538	PPARG	1
	BP	GO:0021535	cell migration in hindbrain	1/40	17/18870	0.0354461	0.104493	0.0636538	FLNA	1
	BP	GO:0031054	pre-miRNA processing	1/40	17/18870	0.0354461	0.104493	0.0636538	ADAR	1
	BP	GO:0032510	endosome to lysosome transport via multivesicular body sorting pathway	1/40	17/18870	0.0354461	0.104493	0.0636538	CHMP4B	1
	BP	GO:0036005	response to macrophage colony-stimulating factor	1/40	17/18870	0.0354461	0.104493	0.0636538	SPP1	1
	BP	GO:0044320	cellular response to leptin stimulus	1/40	17/18870	0.0354461	0.104493	0.0636538	STAT3	1
	BP	GO:0050872	white fat cell differentiation	1/40	17/18870	0.0354461	0.104493	0.0636538	PPARG	1
	BP	GO:0070920	regulation of regulatory ncRNA processing	1/40	17/18870	0.0354461	0.104493	0.0636538	STAT3	1
	BP	GO:0080154	regulation of fertilization	1/40	17/18870	0.0354461	0.104493	0.0636538	MYH9	1
	BP	GO:0097396	response to interleukin-17	1/40	17/18870	0.0354461	0.104493	0.0636538	STAT3	1
	BP	GO:0097398	cellular response to interleukin-17	1/40	17/18870	0.0354461	0.104493	0.0636538	STAT3	1
	BP	GO:1900120	regulation of receptor binding	1/40	17/18870	0.0354461	0.104493	0.0636538	ANXA2	1
	BP	GO:1902036	regulation of hematopoietic stem cell differentiation	1/40	17/18870	0.0354461	0.104493	0.0636538	ITCH	1
	BP	GO:1902916	positive regulation of protein polyubiquitination	1/40	17/18870	0.0354461	0.104493	0.0636538	GABARAP	1
	BP	GO:1903242	regulation of cardiac muscle hypertrophy in response to stress	1/40	17/18870	0.0354461	0.104493	0.0636538	PPARG	1
	BP	GO:2000310	regulation of NMDA receptor activity	1/40	17/18870	0.0354461	0.104493	0.0636538	APP	1
	BP	GO:0008203	cholesterol metabolic process	2/40	140/18870	0.0354748	0.104493	0.0636538	LDLR/APP	2
	BP	GO:0010977	negative regulation of neuron projection development	2/40	140/18870	0.0354748	0.104493	0.0636538	FLNA/SPP1	2
	BP	GO:0019216	regulation of lipid metabolic process	3/40	342/18870	0.0355894	0.104657	0.0637542	OGT/PPARG/LDLR	3
	BP	GO:0046887	positive regulation of hormone secretion	2/40	141/18870	0.0359378	0.105508	0.0642724	PPARG/SPP1	2
	BP	GO:0032434	regulation of proteasomal ubiquitin-dependent protein catabolic process	2/40	143/18870	0.0368709	0.106229	0.0647116	GABARAP/OGT	2
	BP	GO:1900180	regulation of protein localization to nucleus	2/40	143/18870	0.0368709	0.106229	0.0647116	YWHAZ/FLNA	2
	BP	GO:0002371	dendritic cell cytokine production	1/40	18/18870	0.0374926	0.106229	0.0647116	BST2	1
	BP	GO:0002827	positive regulation of T-helper 1 type immune response	1/40	18/18870	0.0374926	0.106229	0.0647116	IL18	1
	BP	GO:0002830	positive regulation of type 2 immune response	1/40	18/18870	0.0374926	0.106229	0.0647116	IL18	1
	BP	GO:0006957	complement activation, alternative pathway	1/40	18/18870	0.0374926	0.106229	0.0647116	CFH	1
	BP	GO:0010310	regulation of hydrogen peroxide metabolic process	1/40	18/18870	0.0374926	0.106229	0.0647116	HP	1
	BP	GO:0030299	intestinal cholesterol absorption	1/40	18/18870	0.0374926	0.106229	0.0647116	LDLR	1
	BP	GO:0030730	sequestering of triglyceride	1/40	18/18870	0.0374926	0.106229	0.0647116	PPARG	1
	BP	GO:0032604	granulocyte macrophage colony-stimulating factor production	1/40	18/18870	0.0374926	0.106229	0.0647116	IL18	1
	BP	GO:0032645	regulation of granulocyte macrophage colony-stimulating factor production	1/40	18/18870	0.0374926	0.106229	0.0647116	IL18	1
	BP	GO:0034384	high-density lipoprotein particle clearance	1/40	18/18870	0.0374926	0.106229	0.0647116	LDLR	1
	BP	GO:0036035	osteoclast development	1/40	18/18870	0.0374926	0.106229	0.0647116	ANXA2	1
	BP	GO:0045780	positive regulation of bone resorption	1/40	18/18870	0.0374926	0.106229	0.0647116	SPP1	1
	BP	GO:0045820	negative regulation of glycolytic process	1/40	18/18870	0.0374926	0.106229	0.0647116	STAT3	1
	BP	GO:0051917	regulation of fibrinolysis	1/40	18/18870	0.0374926	0.106229	0.0647116	PLAUR	1
	BP	GO:0061952	midbody abscission	1/40	18/18870	0.0374926	0.106229	0.0647116	CHMP4B	1
	BP	GO:0098751	bone cell development	1/40	18/18870	0.0374926	0.106229	0.0647116	ANXA2	1
	BP	GO:0150078	positive regulation of neuroinflammatory response	1/40	18/18870	0.0374926	0.106229	0.0647116	IL18	1
	BP	GO:0150079	negative regulation of neuroinflammatory response	1/40	18/18870	0.0374926	0.106229	0.0647116	LDLR	1
	BP	GO:1905288	vascular associated smooth muscle cell apoptotic process	1/40	18/18870	0.0374926	0.106229	0.0647116	PPARG	1
	BP	GO:1905459	regulation of vascular associated smooth muscle cell apoptotic process	1/40	18/18870	0.0374926	0.106229	0.0647116	PPARG	1
	BP	GO:0051235	maintenance of location	3/40	350/18870	0.0377167	0.106694	0.0649951	SLC30A7/FLNA/PPARG	3
	BP	GO:0002753	cytosolic pattern recognition receptor signaling pathway	2/40	146/18870	0.038288	0.107969	0.0657712	ITCH/TIFA	2
	BP	GO:1903008	organelle disassembly	2/40	146/18870	0.038288	0.107969	0.0657712	GABARAP/OGT	2
	BP	GO:0035264	multicellular organism growth	2/40	147/18870	0.038765	0.10807	0.065833	STAT3/APP	2
	BP	GO:0062013	positive regulation of small molecule metabolic process	2/40	147/18870	0.038765	0.10807	0.065833	PPARG/APP	2
	BP	GO:0000212	meiotic spindle organization	1/40	19/18870	0.0395348	0.10807	0.065833	MYH9	1
	BP	GO:0006390	mitochondrial transcription	1/40	19/18870	0.0395348	0.10807	0.065833	FOXO3	1
	BP	GO:0007176	regulation of epidermal growth factor-activated receptor activity	1/40	19/18870	0.0395348	0.10807	0.065833	APP	1
	BP	GO:0010744	positive regulation of macrophage derived foam cell differentiation	1/40	19/18870	0.0395348	0.10807	0.065833	IL18	1
	BP	GO:0010885	regulation of cholesterol storage	1/40	19/18870	0.0395348	0.10807	0.065833	PPARG	1
	BP	GO:0016553	base conversion or substitution editing	1/40	19/18870	0.0395348	0.10807	0.065833	ADAR	1
	BP	GO:0031060	regulation of histone methylation	1/40	19/18870	0.0395348	0.10807	0.065833	OGT	1
	BP	GO:0035743	CD4-positive, alpha-beta T cell cytokine production	1/40	19/18870	0.0395348	0.10807	0.065833	IL18	1
	BP	GO:0043031	negative regulation of macrophage activation	1/40	19/18870	0.0395348	0.10807	0.065833	LDLR	1
	BP	GO:0045064	T-helper 2 cell differentiation	1/40	19/18870	0.0395348	0.10807	0.065833	IL18	1
	BP	GO:0045618	positive regulation of keratinocyte differentiation	1/40	19/18870	0.0395348	0.10807	0.065833	VDR	1
	BP	GO:0046782	regulation of viral transcription	1/40	19/18870	0.0395348	0.10807	0.065833	TRIM21	1
	BP	GO:0055070	copper ion homeostasis	1/40	19/18870	0.0395348	0.10807	0.065833	APP	1
	BP	GO:0072376	protein activation cascade	1/40	19/18870	0.0395348	0.10807	0.065833	FLNA	1
	BP	GO:0086014	atrial cardiac muscle cell action potential	1/40	19/18870	0.0395348	0.10807	0.065833	FLNA	1
	BP	GO:0086026	atrial cardiac muscle cell to AV node cell signaling	1/40	19/18870	0.0395348	0.10807	0.065833	FLNA	1
	BP	GO:0086066	atrial cardiac muscle cell to AV node cell communication	1/40	19/18870	0.0395348	0.10807	0.065833	FLNA	1
	BP	GO:2001224	positive regulation of neuron migration	1/40	19/18870	0.0395348	0.10807	0.065833	FLNA	1
	BP	GO:0050768	negative regulation of neurogenesis	2/40	149/18870	0.0397259	0.108426	0.0660499	LDLR/SPP1	2
	BP	GO:0010508	positive regulation of autophagy	2/40	150/18870	0.0402097	0.109246	0.0665491	TRIM21/FOXO3	2
	BP	GO:0120161	regulation of cold-induced thermogenesis	2/40	150/18870	0.0402097	0.109246	0.0665491	IL18/OGT	2
	BP	GO:1902652	secondary alcohol metabolic process	2/40	150/18870	0.0402097	0.109246	0.0665491	LDLR/APP	2
	BP	GO:0002705	positive regulation of leukocyte mediated immunity	2/40	151/18870	0.0406958	0.110231	0.0671492	IL18/MALT1	2
	BP	GO:0106106	cold-induced thermogenesis	2/40	151/18870	0.0406958	0.110231	0.0671492	IL18/OGT	2
	BP	GO:0010821	regulation of mitochondrion organization	2/40	152/18870	0.0411841	0.110428	0.0672694	PLAUR/PPARG	2
	BP	GO:1903038	negative regulation of leukocyte cell-cell adhesion	2/40	152/18870	0.0411841	0.110428	0.0672694	ITCH/SOCS1	2
	BP	GO:0002295	T-helper cell lineage commitment	1/40	20/18870	0.0415729	0.110428	0.0672694	STAT3	1
	BP	GO:0002643	regulation of tolerance induction	1/40	20/18870	0.0415729	0.110428	0.0672694	ITCH	1
	BP	GO:0031053	primary miRNA processing	1/40	20/18870	0.0415729	0.110428	0.0672694	STAT3	1
	BP	GO:0033033	negative regulation of myeloid cell apoptotic process	1/40	20/18870	0.0415729	0.110428	0.0672694	CLEC5A	1
	BP	GO:0042953	lipoprotein transport	1/40	20/18870	0.0415729	0.110428	0.0672694	PPARG	1
	BP	GO:0051568	histone H3-K4 methylation	1/40	20/18870	0.0415729	0.110428	0.0672694	OGT	1
	BP	GO:0060216	definitive hemopoiesis	1/40	20/18870	0.0415729	0.110428	0.0672694	ADAR	1
	BP	GO:0090128	regulation of synapse maturation	1/40	20/18870	0.0415729	0.110428	0.0672694	YWHAZ	1
	BP	GO:0097709	connective tissue replacement	1/40	20/18870	0.0415729	0.110428	0.0672694	PPARG	1
	BP	GO:1903978	regulation of microglial cell activation	1/40	20/18870	0.0415729	0.110428	0.0672694	LDLR	1
	BP	GO:1905146	lysosomal protein catabolic process	1/40	20/18870	0.0415729	0.110428	0.0672694	LDLR	1
	BP	GO:0016050	vesicle organization	3/40	366/18870	0.0421641	0.111675	0.0680291	CHMP4B/SEC22B/ANXA2	3
	BP	GO:0016125	sterol metabolic process	2/40	154/18870	0.0421675	0.111675	0.0680291	LDLR/APP	2
	BP	GO:0051961	negative regulation of nervous system development	2/40	155/18870	0.0426626	0.112819	0.0687258	LDLR/SPP1	2
	BP	GO:0010985	negative regulation of lipoprotein particle clearance	1/40	21/18870	0.0436067	0.112944	0.0688024	LDLR	1
	BP	GO:0032616	interleukin-13 production	1/40	21/18870	0.0436067	0.112944	0.0688024	IL18	1
	BP	GO:0032656	regulation of interleukin-13 production	1/40	21/18870	0.0436067	0.112944	0.0688024	IL18	1
	BP	GO:0034104	negative regulation of tissue remodeling	1/40	21/18870	0.0436067	0.112944	0.0688024	PPARG	1
	BP	GO:0044321	response to leptin	1/40	21/18870	0.0436067	0.112944	0.0688024	STAT3	1
	BP	GO:0044872	lipoprotein localization	1/40	21/18870	0.0436067	0.112944	0.0688024	PPARG	1
	BP	GO:0048670	regulation of collateral sprouting	1/40	21/18870	0.0436067	0.112944	0.0688024	SPP1	1
	BP	GO:0060444	branching involved in mammary gland duct morphogenesis	1/40	21/18870	0.0436067	0.112944	0.0688024	VDR	1
	BP	GO:0061318	renal filtration cell differentiation	1/40	21/18870	0.0436067	0.112944	0.0688024	IQGAP1	1
	BP	GO:0072112	podocyte differentiation	1/40	21/18870	0.0436067	0.112944	0.0688024	IQGAP1	1
	BP	GO:0097284	hepatocyte apoptotic process	1/40	21/18870	0.0436067	0.112944	0.0688024	ADAR	1
	BP	GO:1902683	regulation of receptor localization to synapse	1/40	21/18870	0.0436067	0.112944	0.0688024	OGT	1
	BP	GO:2001044	regulation of integrin-mediated signaling pathway	1/40	21/18870	0.0436067	0.112944	0.0688024	FLNA	1
	BP	GO:2001185	regulation of CD8-positive, alpha-beta T cell activation	1/40	21/18870	0.0436067	0.112944	0.0688024	SOCS1	1
	BP	GO:0007030	Golgi organization	2/40	157/18870	0.0436592	0.112944	0.0688024	YWHAZ/SEC22B	2
	BP	GO:0010631	epithelial cell migration	3/40	372/18870	0.0438977	0.113397	0.0690782	MYH9/PKN2/PPARG	3
	BP	GO:0090132	epithelium migration	3/40	375/18870	0.0447779	0.113402	0.0690812	MYH9/PKN2/PPARG	3
	BP	GO:0017015	regulation of transforming growth factor beta receptor signaling pathway	2/40	160/18870	0.0451705	0.113402	0.0690812	OGT/PPARG	2
	BP	GO:0010866	regulation of triglyceride biosynthetic process	1/40	22/18870	0.0456363	0.113402	0.0690812	LDLR	1
	BP	GO:0010888	negative regulation of lipid storage	1/40	22/18870	0.0456363	0.113402	0.0690812	PPARG	1
	BP	GO:0030220	platelet formation	1/40	22/18870	0.0456363	0.113402	0.0690812	MYH9	1
	BP	GO:0030431	sleep	1/40	22/18870	0.0456363	0.113402	0.0690812	IL18	1
	BP	GO:0030449	regulation of complement activation	1/40	22/18870	0.0456363	0.113402	0.0690812	CFH	1
	BP	GO:0035739	CD4-positive, alpha-beta T cell proliferation	1/40	22/18870	0.0456363	0.113402	0.0690812	ITCH	1
	BP	GO:0039702	viral budding via host ESCRT complex	1/40	22/18870	0.0456363	0.113402	0.0690812	CHMP4B	1
	BP	GO:0044241	lipid digestion	1/40	22/18870	0.0456363	0.113402	0.0690812	LDLR	1
	BP	GO:0045821	positive regulation of glycolytic process	1/40	22/18870	0.0456363	0.113402	0.0690812	APP	1
	BP	GO:0048169	regulation of long-term neuronal synaptic plasticity	1/40	22/18870	0.0456363	0.113402	0.0690812	APP	1
	BP	GO:0051220	cytoplasmic sequestering of protein	1/40	22/18870	0.0456363	0.113402	0.0690812	FLNA	1
	BP	GO:0060008	Sertoli cell differentiation	1/40	22/18870	0.0456363	0.113402	0.0690812	FLNA	1
	BP	GO:0060339	negative regulation of type I interferon-mediated signaling pathway	1/40	22/18870	0.0456363	0.113402	0.0690812	ADAR	1
	BP	GO:0071305	cellular response to vitamin D	1/40	22/18870	0.0456363	0.113402	0.0690812	VDR	1
	BP	GO:0072311	glomerular epithelial cell differentiation	1/40	22/18870	0.0456363	0.113402	0.0690812	IQGAP1	1
	BP	GO:0090208	positive regulation of triglyceride metabolic process	1/40	22/18870	0.0456363	0.113402	0.0690812	LDLR	1
	BP	GO:0098856	intestinal lipid absorption	1/40	22/18870	0.0456363	0.113402	0.0690812	LDLR	1
	BP	GO:0150105	protein localization to cell-cell junction	1/40	22/18870	0.0456363	0.113402	0.0690812	FLNA	1
	BP	GO:1900273	positive regulation of long-term synaptic potentiation	1/40	22/18870	0.0456363	0.113402	0.0690812	APP	1
	BP	GO:1901673	regulation of mitotic spindle assembly	1/40	22/18870	0.0456363	0.113402	0.0690812	CHMP4B	1
	BP	GO:1902473	regulation of protein localization to synapse	1/40	22/18870	0.0456363	0.113402	0.0690812	OGT	1
	BP	GO:1902774	late endosome to lysosome transport	1/40	22/18870	0.0456363	0.113402	0.0690812	CHMP4B	1
	BP	GO:2000319	regulation of T-helper 17 cell differentiation	1/40	22/18870	0.0456363	0.113402	0.0690812	MALT1	1
	BP	GO:2000561	regulation of CD4-positive, alpha-beta T cell proliferation	1/40	22/18870	0.0456363	0.113402	0.0690812	ITCH	1
	BP	GO:2000831	regulation of steroid hormone secretion	1/40	22/18870	0.0456363	0.113402	0.0690812	SPP1	1
	BP	GO:0006606	protein import into nucleus	2/40	161/18870	0.0456785	0.113402	0.0690812	STAT3/FLNA	2
	BP	GO:0032970	regulation of actin filament-based process	3/40	379/18870	0.0459653	0.113956	0.0694184	MYH9/FLNA/BST2	3
	BP	GO:0002460	adaptive immune response based on somatic recombination of immune receptors built from immunoglobulin superfamily domains	3/40	380/18870	0.0462646	0.11438	0.0696768	IL18/STAT3/MALT1	3
	BP	GO:0090130	tissue migration	3/40	380/18870	0.0462646	0.11438	0.0696768	MYH9/PKN2/PPARG	3
	BP	GO:0007254	JNK cascade	2/40	163/18870	0.0467011	0.114981	0.0700432	ITCH/APP	2
	BP	GO:1902850	microtubule cytoskeleton organization involved in mitosis	2/40	163/18870	0.0467011	0.114981	0.0700432	CHMP4B/FLNA	2
	BP	GO:1903844	regulation of cellular response to transforming growth factor beta stimulus	2/40	163/18870	0.0467011	0.114981	0.0700432	OGT/PPARG	2
	BP	GO:0018230	peptidyl-L-cysteine S-palmitoylation	1/40	23/18870	0.0476616	0.115907	0.0706073	ZDHHC1	1
	BP	GO:0018231	peptidyl-S-diacylglycerol-L-cysteine biosynthetic process from peptidyl-cysteine	1/40	23/18870	0.0476616	0.115907	0.0706073	ZDHHC1	1
	BP	GO:0034105	positive regulation of tissue remodeling	1/40	23/18870	0.0476616	0.115907	0.0706073	IL18	1
	BP	GO:0035855	megakaryocyte development	1/40	23/18870	0.0476616	0.115907	0.0706073	FLNA	1
	BP	GO:0036120	cellular response to platelet-derived growth factor stimulus	1/40	23/18870	0.0476616	0.115907	0.0706073	IQGAP1	1
	BP	GO:0043373	CD4-positive, alpha-beta T cell lineage commitment	1/40	23/18870	0.0476616	0.115907	0.0706073	STAT3	1
	BP	GO:0046794	transport of virus	1/40	23/18870	0.0476616	0.115907	0.0706073	BST2	1
	BP	GO:0060392	negative regulation of SMAD protein signal transduction	1/40	23/18870	0.0476616	0.115907	0.0706073	PPARG	1
	BP	GO:0090042	tubulin deacetylation	1/40	23/18870	0.0476616	0.115907	0.0706073	FLNA	1
	BP	GO:0051170	import into nucleus	2/40	166/18870	0.0482507	0.117021	0.0712858	STAT3/FLNA	2
	BP	GO:0070665	positive regulation of leukocyte proliferation	2/40	166/18870	0.0482507	0.117021	0.0712858	IL18/BST2	2
	BP	GO:1902903	regulation of supramolecular fiber organization	3/40	389/18870	0.0490024	0.118088	0.0719355	FLNA/LDLR/APP	3
	BP	GO:1990845	adaptive thermogenesis	2/40	168/18870	0.0492943	0.118088	0.0719355	IL18/OGT	2
	BP	GO:0050767	regulation of neurogenesis	3/40	390/18870	0.0493114	0.118088	0.0719355	ANXA2/LDLR/SPP1	3
	BP	GO:0006925	inflammatory cell apoptotic process	1/40	24/18870	0.0496828	0.118088	0.0719355	MIAT	1
	BP	GO:0007039	protein catabolic process in the vacuole	1/40	24/18870	0.0496828	0.118088	0.0719355	LDLR	1
	BP	GO:0010839	negative regulation of keratinocyte proliferation	1/40	24/18870	0.0496828	0.118088	0.0719355	VDR	1
	BP	GO:0031338	regulation of vesicle fusion	1/40	24/18870	0.0496828	0.118088	0.0719355	ANXA2	1
	BP	GO:0035235	ionotropic glutamate receptor signaling pathway	1/40	24/18870	0.0496828	0.118088	0.0719355	APP	1
	BP	GO:0035357	peroxisome proliferator activated receptor signaling pathway	1/40	24/18870	0.0496828	0.118088	0.0719355	PPARG	1
	BP	GO:0036344	platelet morphogenesis	1/40	24/18870	0.0496828	0.118088	0.0719355	MYH9	1
	BP	GO:0044090	positive regulation of vacuole organization	1/40	24/18870	0.0496828	0.118088	0.0719355	ANXA2	1
	BP	GO:0046426	negative regulation of receptor signaling pathway via JAK-STAT	1/40	24/18870	0.0496828	0.118088	0.0719355	SOCS1	1
	BP	GO:0061484	hematopoietic stem cell homeostasis	1/40	24/18870	0.0496828	0.118088	0.0719355	ADAR	1
	BP	GO:1903902	positive regulation of viral life cycle	1/40	24/18870	0.0496828	0.118088	0.0719355	TRIM21	1
	BP	GO:1905048	regulation of metallopeptidase activity	1/40	24/18870	0.0496828	0.118088	0.0719355	STAT3	1
	BP	GO:0051250	negative regulation of lymphocyte activation	2/40	169/18870	0.0498191	0.118254	0.0720369	ITCH/SOCS1	2
	BP	GO:0001959	regulation of cytokine-mediated signaling pathway	2/40	171/18870	0.050875	0.11985	0.0730088	ADAR/PPARG	2
	BP	GO:0048660	regulation of smooth muscle cell proliferation	2/40	171/18870	0.050875	0.11985	0.0730088	IL18/PPARG	2
	BP	GO:0002363	alpha-beta T cell lineage commitment	1/40	25/18870	0.0516999	0.11985	0.0730088	STAT3	1
	BP	GO:0006123	mitochondrial electron transport, cytochrome c to oxygen	1/40	25/18870	0.0516999	0.11985	0.0730088	CYCS	1
	BP	GO:0006706	steroid catabolic process	1/40	25/18870	0.0516999	0.11985	0.0730088	SPP1	1
	BP	GO:0010878	cholesterol storage	1/40	25/18870	0.0516999	0.11985	0.0730088	PPARG	1
	BP	GO:0036119	response to platelet-derived growth factor	1/40	25/18870	0.0516999	0.11985	0.0730088	IQGAP1	1
	BP	GO:0045662	negative regulation of myoblast differentiation	1/40	25/18870	0.0516999	0.11985	0.0730088	IL18	1
	BP	GO:0046641	positive regulation of alpha-beta T cell proliferation	1/40	25/18870	0.0516999	0.11985	0.0730088	IL18	1
	BP	GO:0046755	viral budding	1/40	25/18870	0.0516999	0.11985	0.0730088	CHMP4B	1
	BP	GO:0060396	growth hormone receptor signaling pathway	1/40	25/18870	0.0516999	0.11985	0.0730088	STAT3	1
	BP	GO:0072010	glomerular epithelium development	1/40	25/18870	0.0516999	0.11985	0.0730088	IQGAP1	1
	BP	GO:0086013	membrane repolarization during cardiac muscle cell action potential	1/40	25/18870	0.0516999	0.11985	0.0730088	FLNA	1
	BP	GO:0090200	positive regulation of release of cytochrome c from mitochondria	1/40	25/18870	0.0516999	0.11985	0.0730088	PLAUR	1
	BP	GO:0099633	protein localization to postsynaptic specialization membrane	1/40	25/18870	0.0516999	0.11985	0.0730088	OGT	1
	BP	GO:0099645	neurotransmitter receptor localization to postsynaptic specialization membrane	1/40	25/18870	0.0516999	0.11985	0.0730088	OGT	1
	BP	GO:1902894	negative regulation of miRNA transcription	1/40	25/18870	0.0516999	0.11985	0.0730088	PPARG	1
	BP	GO:1905563	negative regulation of vascular endothelial cell proliferation	1/40	25/18870	0.0516999	0.11985	0.0730088	PPARG	1
	BP	GO:0050680	negative regulation of epithelial cell proliferation	2/40	173/18870	0.051939	0.120248	0.0732514	VDR/PPARG	2
	BP	GO:0006979	response to oxidative stress	3/40	400/18870	0.0524554	0.12121	0.0738375	FOXO3/APP/HP	3
	BP	GO:0031214	biomineral tissue development	2/40	175/18870	0.0530111	0.12121	0.0738375	VDR/SPP1	2
	BP	GO:0048659	smooth muscle cell proliferation	2/40	175/18870	0.0530111	0.12121	0.0738375	IL18/PPARG	2
	BP	GO:1902905	positive regulation of supramolecular fiber organization	2/40	175/18870	0.0530111	0.12121	0.0738375	FLNA/APP	2
	BP	GO:0043409	negative regulation of MAPK cascade	2/40	176/18870	0.0535501	0.12121	0.0738375	ITCH/PPARG	2
	BP	GO:0031468	nuclear membrane reassembly	1/40	26/18870	0.0537127	0.12121	0.0738375	CHMP4B	1
	BP	GO:0031579	membrane raft organization	1/40	26/18870	0.0537127	0.12121	0.0738375	ANXA2	1
	BP	GO:0032148	activation of protein kinase B activity	1/40	26/18870	0.0537127	0.12121	0.0738375	IL18	1
	BP	GO:0032469	endoplasmic reticulum calcium ion homeostasis	1/40	26/18870	0.0537127	0.12121	0.0738375	APP	1
	BP	GO:0032816	positive regulation of natural killer cell activation	1/40	26/18870	0.0537127	0.12121	0.0738375	IL18	1
	BP	GO:0043369	CD4-positive or CD8-positive, alpha-beta T cell lineage commitment	1/40	26/18870	0.0537127	0.12121	0.0738375	STAT3	1
	BP	GO:0060259	regulation of feeding behavior	1/40	26/18870	0.0537127	0.12121	0.0738375	STAT3	1
	BP	GO:0060333	type II interferon-mediated signaling pathway	1/40	26/18870	0.0537127	0.12121	0.0738375	PPARG	1
	BP	GO:0060391	positive regulation of SMAD protein signal transduction	1/40	26/18870	0.0537127	0.12121	0.0738375	PPARG	1
	BP	GO:0060561	apoptotic process involved in morphogenesis	1/40	26/18870	0.0537127	0.12121	0.0738375	VDR	1
	BP	GO:0070102	interleukin-6-mediated signaling pathway	1/40	26/18870	0.0537127	0.12121	0.0738375	STAT3	1
	BP	GO:0071378	cellular response to growth hormone stimulus	1/40	26/18870	0.0537127	0.12121	0.0738375	STAT3	1
	BP	GO:1902455	negative regulation of stem cell population maintenance	1/40	26/18870	0.0537127	0.12121	0.0738375	OGT	1
	BP	GO:2000629	negative regulation of miRNA metabolic process	1/40	26/18870	0.0537127	0.12121	0.0738375	PPARG	1
	BP	GO:2000737	negative regulation of stem cell differentiation	1/40	26/18870	0.0537127	0.12121	0.0738375	STAT3	1
	BP	GO:0001764	neuron migration	2/40	177/18870	0.054091	0.121603	0.0740767	STAT3/FLNA	2
	BP	GO:0032635	interleukin-6 production	2/40	177/18870	0.054091	0.121603	0.0740767	STAT3/APP	2
	BP	GO:0032675	regulation of interleukin-6 production	2/40	177/18870	0.054091	0.121603	0.0740767	STAT3/APP	2
	BP	GO:2000058	regulation of ubiquitin-dependent protein catabolic process	2/40	178/18870	0.054634	0.122669	0.0747261	GABARAP/OGT	2
	BP	GO:0050678	regulation of epithelial cell proliferation	3/40	407/18870	0.0547133	0.122693	0.0747406	STAT3/VDR/PPARG	3
	BP	GO:0006469	negative regulation of protein kinase activity	2/40	179/18870	0.0551789	0.122945	0.0748945	ADAR/PPARG	2
	BP	GO:0090101	negative regulation of transmembrane receptor protein serine/threonine kinase signaling pathway	2/40	179/18870	0.0551789	0.122945	0.0748945	OGT/PPARG	2
	BP	GO:0007178	transmembrane receptor protein serine/threonine kinase signaling pathway	3/40	410/18870	0.0556953	0.122945	0.0748945	STAT3/OGT/PPARG	3
	BP	GO:0006817	phosphate ion transport	1/40	27/18870	0.0557214	0.122945	0.0748945	VDR	1
	BP	GO:0010875	positive regulation of cholesterol efflux	1/40	27/18870	0.0557214	0.122945	0.0748945	PPARG	1
	BP	GO:0032511	late endosome to vacuole transport via multivesicular body sorting pathway	1/40	27/18870	0.0557214	0.122945	0.0748945	CHMP4B	1
	BP	GO:0032740	positive regulation of interleukin-17 production	1/40	27/18870	0.0557214	0.122945	0.0748945	IL18	1
	BP	GO:0035929	steroid hormone secretion	1/40	27/18870	0.0557214	0.122945	0.0748945	SPP1	1
	BP	GO:0042104	positive regulation of activated T cell proliferation	1/40	27/18870	0.0557214	0.122945	0.0748945	IL18	1
	BP	GO:0045742	positive regulation of epidermal growth factor receptor signaling pathway	1/40	27/18870	0.0557214	0.122945	0.0748945	PLAUR	1
	BP	GO:0071577	zinc ion transmembrane transport	1/40	27/18870	0.0557214	0.122945	0.0748945	SLC30A7	1
	BP	GO:1905564	positive regulation of vascular endothelial cell proliferation	1/40	27/18870	0.0557214	0.122945	0.0748945	STAT3	1
	BP	GO:2000272	negative regulation of signaling receptor activity	1/40	27/18870	0.0557214	0.122945	0.0748945	PPARG	1
	BP	GO:0001936	regulation of endothelial cell proliferation	2/40	181/18870	0.0562746	0.123707	0.0753586	STAT3/PPARG	2
	BP	GO:0007219	Notch signaling pathway	2/40	181/18870	0.0562746	0.123707	0.0753586	STAT3/APP	2
	BP	GO:0043534	blood vessel endothelial cell migration	2/40	181/18870	0.0562746	0.123707	0.0753586	MYH9/PPARG	2
	BP	GO:0042129	regulation of T cell proliferation	2/40	182/18870	0.0568253	0.124445	0.0758083	ITCH/IL18	2
	BP	GO:0051347	positive regulation of transferase activity	3/40	414/18870	0.0570179	0.124445	0.0758083	IL18/IQGAP1/MALT1	3
	BP	GO:0046578	regulation of Ras protein signal transduction	2/40	183/18870	0.0573779	0.124445	0.0758083	GABARAP/OGT	2
	BP	GO:0060759	regulation of response to cytokine stimulus	2/40	183/18870	0.0573779	0.124445	0.0758083	ADAR/PPARG	2
	BP	GO:0006829	zinc ion transport	1/40	28/18870	0.0577259	0.124445	0.0758083	SLC30A7	1
	BP	GO:0032104	regulation of response to extracellular stimulus	1/40	28/18870	0.0577259	0.124445	0.0758083	VDR	1
	BP	GO:0032107	regulation of response to nutrient levels	1/40	28/18870	0.0577259	0.124445	0.0758083	VDR	1
	BP	GO:0045606	positive regulation of epidermal cell differentiation	1/40	28/18870	0.0577259	0.124445	0.0758083	VDR	1
	BP	GO:0045686	negative regulation of glial cell differentiation	1/40	28/18870	0.0577259	0.124445	0.0758083	LDLR	1
	BP	GO:0046639	negative regulation of alpha-beta T cell differentiation	1/40	28/18870	0.0577259	0.124445	0.0758083	SOCS1	1
	BP	GO:0060964	regulation of miRNA-mediated gene silencing	1/40	28/18870	0.0577259	0.124445	0.0758083	STAT3	1
	BP	GO:0070423	nucleotide-binding oligomerization domain containing signaling pathway	1/40	28/18870	0.0577259	0.124445	0.0758083	ITCH	1
	BP	GO:0099623	regulation of cardiac muscle cell membrane repolarization	1/40	28/18870	0.0577259	0.124445	0.0758083	FLNA	1
	BP	GO:1902914	regulation of protein polyubiquitination	1/40	28/18870	0.0577259	0.124445	0.0758083	GABARAP	1
	BP	GO:1903901	negative regulation of viral life cycle	1/40	28/18870	0.0577259	0.124445	0.0758083	BST2	1
	BP	GO:2000108	positive regulation of leukocyte apoptotic process	1/40	28/18870	0.0577259	0.124445	0.0758083	MIAT	1
	BP	GO:0000070	mitotic sister chromatid segregation	2/40	184/18870	0.0579325	0.12474	0.0759878	CHMP4B/FLNA	2
	BP	GO:0001558	regulation of cell growth	3/40	417/18870	0.0580198	0.124777	0.0760107	ITCH/BST2/SPP1	3
	BP	GO:0007565	female pregnancy	2/40	186/18870	0.0590472	0.126317	0.0769484	VDR/SPP1	2
	BP	GO:0032640	tumor necrosis factor production	2/40	186/18870	0.0590472	0.126317	0.0769484	STAT3/APP	2
	BP	GO:0032680	regulation of tumor necrosis factor production	2/40	186/18870	0.0590472	0.126317	0.0769484	STAT3/APP	2
	BP	GO:0032872	regulation of stress-activated MAPK cascade	2/40	186/18870	0.0590472	0.126317	0.0769484	ITCH/APP	2
	BP	GO:0010800	positive regulation of peptidyl-threonine phosphorylation	1/40	29/18870	0.0597263	0.126317	0.0769484	APP	1
	BP	GO:0010971	positive regulation of G2/M transition of mitotic cell cycle	1/40	29/18870	0.0597263	0.126317	0.0769484	APP	1
	BP	GO:0019076	viral release from host cell	1/40	29/18870	0.0597263	0.126317	0.0769484	CHMP4B	1
	BP	GO:0032770	positive regulation of monooxygenase activity	1/40	29/18870	0.0597263	0.126317	0.0769484	VDR	1
	BP	GO:0035872	nucleotide-binding domain, leucine rich repeat containing receptor signaling pathway	1/40	29/18870	0.0597263	0.126317	0.0769484	ITCH	1
	BP	GO:0035891	exit from host cell	1/40	29/18870	0.0597263	0.126317	0.0769484	CHMP4B	1
	BP	GO:0036037	CD8-positive, alpha-beta T cell activation	1/40	29/18870	0.0597263	0.126317	0.0769484	SOCS1	1
	BP	GO:0051354	negative regulation of oxidoreductase activity	1/40	29/18870	0.0597263	0.126317	0.0769484	HP	1
	BP	GO:0060603	mammary gland duct morphogenesis	1/40	29/18870	0.0597263	0.126317	0.0769484	VDR	1
	BP	GO:1901186	positive regulation of ERBB signaling pathway	1/40	29/18870	0.0597263	0.126317	0.0769484	PLAUR	1
	BP	GO:0002706	regulation of lymphocyte mediated immunity	2/40	188/18870	0.0601695	0.127104	0.0774277	IL18/MALT1	2
	BP	GO:0030308	negative regulation of cell growth	2/40	189/18870	0.0607334	0.127841	0.0778769	BST2/SPP1	2
	BP	GO:0046890	regulation of lipid biosynthetic process	2/40	189/18870	0.0607334	0.127841	0.0778769	OGT/LDLR	2
	BP	GO:0070302	regulation of stress-activated protein kinase signaling cascade	2/40	189/18870	0.0607334	0.127841	0.0778769	ITCH/APP	2
	BP	GO:0002507	tolerance induction	1/40	30/18870	0.0617225	0.128859	0.0784971	ITCH	1
	BP	GO:0006378	mRNA polyadenylation	1/40	30/18870	0.0617225	0.128859	0.0784971	APP	1
	BP	GO:0008209	androgen metabolic process	1/40	30/18870	0.0617225	0.128859	0.0784971	SPP1	1
	BP	GO:0060219	camera-type eye photoreceptor cell differentiation	1/40	30/18870	0.0617225	0.128859	0.0784971	STAT3	1
	BP	GO:0071295	cellular response to vitamin	1/40	30/18870	0.0617225	0.128859	0.0784971	VDR	1
	BP	GO:0090140	regulation of mitochondrial fission	1/40	30/18870	0.0617225	0.128859	0.0784971	PPARG	1
	BP	GO:0031099	regeneration	2/40	191/18870	0.0618668	0.128859	0.0784971	FLNA/SPP1	2
	BP	GO:0071706	tumor necrosis factor superfamily cytokine production	2/40	191/18870	0.0618668	0.128859	0.0784971	STAT3/APP	2
	BP	GO:1903555	regulation of tumor necrosis factor superfamily cytokine production	2/40	191/18870	0.0618668	0.128859	0.0784971	STAT3/APP	2
	BP	GO:0031345	negative regulation of cell projection organization	2/40	192/18870	0.0624362	0.129894	0.0791273	FLNA/SPP1	2
	BP	GO:0002822	regulation of adaptive immune response based on somatic recombination of immune receptors built from immunoglobulin superfamily domains	2/40	193/18870	0.0630075	0.130777	0.0796655	IL18/MALT1	2
	BP	GO:0033673	negative regulation of kinase activity	2/40	193/18870	0.0630075	0.130777	0.0796655	ADAR/PPARG	2
	BP	GO:0002825	regulation of T-helper 1 type immune response	1/40	31/18870	0.0637146	0.131026	0.0798171	IL18	1
	BP	GO:0003299	muscle hypertrophy in response to stress	1/40	31/18870	0.0637146	0.131026	0.0798171	PPARG	1
	BP	GO:0014887	cardiac muscle adaptation	1/40	31/18870	0.0637146	0.131026	0.0798171	PPARG	1
	BP	GO:0014898	cardiac muscle hypertrophy in response to stress	1/40	31/18870	0.0637146	0.131026	0.0798171	PPARG	1
	BP	GO:0036258	multivesicular body assembly	1/40	31/18870	0.0637146	0.131026	0.0798171	CHMP4B	1
	BP	GO:0042744	hydrogen peroxide catabolic process	1/40	31/18870	0.0637146	0.131026	0.0798171	HP	1
	BP	GO:0086011	membrane repolarization during action potential	1/40	31/18870	0.0637146	0.131026	0.0798171	FLNA	1
	BP	GO:1900017	positive regulation of cytokine production involved in inflammatory response	1/40	31/18870	0.0637146	0.131026	0.0798171	STAT3	1
	BP	GO:0048469	cell maturation	2/40	195/18870	0.0641554	0.131781	0.0802768	PPARG/APP	2
	BP	GO:0061136	regulation of proteasomal protein catabolic process	2/40	196/18870	0.064732	0.132812	0.0809053	GABARAP/OGT	2
	BP	GO:0002230	positive regulation of defense response to virus by host	1/40	32/18870	0.0657026	0.132819	0.0809093	ZDHHC1	1
	BP	GO:0002360	T cell lineage commitment	1/40	32/18870	0.0657026	0.132819	0.0809093	STAT3	1
	BP	GO:0010458	exit from mitosis	1/40	32/18870	0.0657026	0.132819	0.0809093	CHMP4B	1
	BP	GO:0016242	negative regulation of macroautophagy	1/40	32/18870	0.0657026	0.132819	0.0809093	SEC22B	1
	BP	GO:0018345	protein palmitoylation	1/40	32/18870	0.0657026	0.132819	0.0809093	ZDHHC1	1
	BP	GO:0034391	regulation of smooth muscle cell apoptotic process	1/40	32/18870	0.0657026	0.132819	0.0809093	PPARG	1
	BP	GO:0036257	multivesicular body organization	1/40	32/18870	0.0657026	0.132819	0.0809093	CHMP4B	1
	BP	GO:0045684	positive regulation of epidermis development	1/40	32/18870	0.0657026	0.132819	0.0809093	VDR	1
	BP	GO:0048384	retinoic acid receptor signaling pathway	1/40	32/18870	0.0657026	0.132819	0.0809093	PPARG	1
	BP	GO:0048710	regulation of astrocyte differentiation	1/40	32/18870	0.0657026	0.132819	0.0809093	LDLR	1
	BP	GO:0090169	regulation of spindle assembly	1/40	32/18870	0.0657026	0.132819	0.0809093	CHMP4B	1
	BP	GO:1902751	positive regulation of cell cycle G2/M phase transition	1/40	32/18870	0.0657026	0.132819	0.0809093	APP	1
	BP	GO:2000316	regulation of T-helper 17 type immune response	1/40	32/18870	0.0657026	0.132819	0.0809093	MALT1	1
	BP	GO:0002520	immune system development	2/40	199/18870	0.0664726	0.134223	0.0817649	ITCH/ADAR	2
	BP	GO:0007416	synapse assembly	2/40	200/18870	0.0670563	0.135249	0.0823897	OGT/APP	2
	BP	GO:0032388	positive regulation of intracellular transport	2/40	201/18870	0.0676417	0.135449	0.0825113	FLNA/ANXA2	2
	BP	GO:0034390	smooth muscle cell apoptotic process	1/40	33/18870	0.0676864	0.135449	0.0825113	PPARG	1
	BP	GO:0034968	histone lysine methylation	1/40	33/18870	0.0676864	0.135449	0.0825113	OGT	1
	BP	GO:0061436	establishment of skin barrier	1/40	33/18870	0.0676864	0.135449	0.0825113	IL18	1
	BP	GO:0099174	regulation of presynapse organization	1/40	33/18870	0.0676864	0.135449	0.0825113	APP	1
	BP	GO:1905606	regulation of presynapse assembly	1/40	33/18870	0.0676864	0.135449	0.0825113	APP	1
	BP	GO:1990806	ligand-gated ion channel signaling pathway	1/40	33/18870	0.0676864	0.135449	0.0825113	APP	1
	BP	GO:0006816	calcium ion transport	3/40	445/18870	0.0677731	0.13547	0.0825245	VDR/FLNA/ANXA2	3
	BP	GO:0034329	cell junction assembly	3/40	446/18870	0.0681347	0.136041	0.0828719	OGT/PKN2/APP	3
	BP	GO:0001935	endothelial cell proliferation	2/40	202/18870	0.0682289	0.136077	0.0828938	STAT3/PPARG	2
	BP	GO:0007623	circadian rhythm	2/40	204/18870	0.0694084	0.137256	0.0836124	OGT/PPARG	2
	BP	GO:0002828	regulation of type 2 immune response	1/40	34/18870	0.0696662	0.137256	0.0836124	IL18	1
	BP	GO:0010661	positive regulation of muscle cell apoptotic process	1/40	34/18870	0.0696662	0.137256	0.0836124	PPARG	1
	BP	GO:0019068	virion assembly	1/40	34/18870	0.0696662	0.137256	0.0836124	CHMP4B	1
	BP	GO:0032743	positive regulation of interleukin-2 production	1/40	34/18870	0.0696662	0.137256	0.0836124	MALT1	1
	BP	GO:0034110	regulation of homotypic cell-cell adhesion	1/40	34/18870	0.0696662	0.137256	0.0836124	PLAUR	1
	BP	GO:0035456	response to interferon-beta	1/40	34/18870	0.0696662	0.137256	0.0836124	BST2	1
	BP	GO:0046475	glycerophospholipid catabolic process	1/40	34/18870	0.0696662	0.137256	0.0836124	LDLR	1
	BP	GO:0060074	synapse maturation	1/40	34/18870	0.0696662	0.137256	0.0836124	YWHAZ	1
	BP	GO:0071398	cellular response to fatty acid	1/40	34/18870	0.0696662	0.137256	0.0836124	LDLR	1
	BP	GO:0086019	cell-cell signaling involved in cardiac conduction	1/40	34/18870	0.0696662	0.137256	0.0836124	FLNA	1
	BP	GO:0022408	negative regulation of cell-cell adhesion	2/40	205/18870	0.0700007	0.137763	0.0839212	ITCH/SOCS1	2
	BP	GO:0003012	muscle system process	3/40	452/18870	0.070323	0.138245	0.0842148	FLNA/PPARG/FOXO3	3
	BP	GO:0044703	multi-organism reproductive process	2/40	206/18870	0.0705946	0.138626	0.0844471	VDR/SPP1	2
	BP	GO:0002719	negative regulation of cytokine production involved in immune response	1/40	35/18870	0.0716418	0.139739	0.085125	BST2	1
	BP	GO:0010614	negative regulation of cardiac muscle hypertrophy	1/40	35/18870	0.0716418	0.139739	0.085125	PPARG	1
	BP	GO:0035305	negative regulation of dephosphorylation	1/40	35/18870	0.0716418	0.139739	0.085125	IQGAP1	1
	BP	GO:1903725	regulation of phospholipid metabolic process	1/40	35/18870	0.0716418	0.139739	0.085125	LDLR	1
	BP	GO:2000406	positive regulation of T cell migration	1/40	35/18870	0.0716418	0.139739	0.085125	APP	1
	BP	GO:2000515	negative regulation of CD4-positive, alpha-beta T cell activation	1/40	35/18870	0.0716418	0.139739	0.085125	ITCH	1
	BP	GO:0002819	regulation of adaptive immune response	2/40	208/18870	0.0717877	0.139739	0.085125	IL18/MALT1	2
	BP	GO:0031032	actomyosin structure organization	2/40	208/18870	0.0717877	0.139739	0.085125	MYH9/IQGAP1	2
	BP	GO:0043161	proteasome-mediated ubiquitin-dependent protein catabolic process	3/40	458/18870	0.0725434	0.141057	0.0859274	GABARAP/ITCH/OGT	3
	BP	GO:0072594	establishment of protein localization to organelle	3/40	459/18870	0.0729166	0.141628	0.0862755	CHMP4B/STAT3/FLNA	3
	BP	GO:0006882	intracellular zinc ion homeostasis	1/40	36/18870	0.0736134	0.142516	0.0868166	SLC30A7	1
	BP	GO:0007617	mating behavior	1/40	36/18870	0.0736134	0.142516	0.0868166	APP	1
	BP	GO:0060218	hematopoietic stem cell differentiation	1/40	36/18870	0.0736134	0.142516	0.0868166	ITCH	1
	BP	GO:0045637	regulation of myeloid cell differentiation	2/40	213/18870	0.0747991	0.143829	0.0876165	STAT3/FOXO3	2
	BP	GO:1901888	regulation of cell junction assembly	2/40	213/18870	0.0747991	0.143829	0.0876165	OGT/APP	2
	BP	GO:0002064	epithelial cell development	2/40	214/18870	0.0754063	0.143829	0.0876165	IQGAP1/FLNA	2
	BP	GO:0045216	cell-cell junction organization	2/40	214/18870	0.0754063	0.143829	0.0876165	FLNA/PKN2	2
	BP	GO:0002443	leukocyte mediated immunity	3/40	466/18870	0.0755532	0.143829	0.0876165	IL18/BST2/MALT1	3
	BP	GO:0051960	regulation of nervous system development	3/40	466/18870	0.0755532	0.143829	0.0876165	ANXA2/LDLR/SPP1	3
	BP	GO:0014741	negative regulation of muscle hypertrophy	1/40	37/18870	0.0755809	0.143829	0.0876165	PPARG	1
	BP	GO:0042755	eating behavior	1/40	37/18870	0.0755809	0.143829	0.0876165	STAT3	1
	BP	GO:0043162	ubiquitin-dependent protein catabolic process via the multivesicular body sorting pathway	1/40	37/18870	0.0755809	0.143829	0.0876165	CHMP4B	1
	BP	GO:0044319	wound healing, spreading of cells	1/40	37/18870	0.0755809	0.143829	0.0876165	FLNA	1
	BP	GO:0045324	late endosome to vacuole transport	1/40	37/18870	0.0755809	0.143829	0.0876165	CHMP4B	1
	BP	GO:0046329	negative regulation of JNK cascade	1/40	37/18870	0.0755809	0.143829	0.0876165	ITCH	1
	BP	GO:0048261	negative regulation of receptor-mediated endocytosis	1/40	37/18870	0.0755809	0.143829	0.0876165	ANXA2	1
	BP	GO:0070269	pyroptosis	1/40	37/18870	0.0755809	0.143829	0.0876165	TRIM21	1
	BP	GO:0090505	epiboly involved in wound healing	1/40	37/18870	0.0755809	0.143829	0.0876165	FLNA	1
	BP	GO:1901381	positive regulation of potassium ion transmembrane transport	1/40	37/18870	0.0755809	0.143829	0.0876165	FLNA	1
	BP	GO:0044706	multi-multicellular organism process	2/40	216/18870	0.0766255	0.145641	0.0887203	VDR/SPP1	2
	BP	GO:0051656	establishment of organelle localization	3/40	469/18870	0.0766962	0.145641	0.0887203	CHMP4B/MYH9/YWHAZ	3
	BP	GO:0002335	mature B cell differentiation	1/40	38/18870	0.0775443	0.146009	0.0889443	MALT1	1
	BP	GO:0007212	dopamine receptor signaling pathway	1/40	38/18870	0.0775443	0.146009	0.0889443	FLNA	1
	BP	GO:0007616	long-term memory	1/40	38/18870	0.0775443	0.146009	0.0889443	LDLR	1
	BP	GO:0016571	histone methylation	1/40	38/18870	0.0775443	0.146009	0.0889443	OGT	1
	BP	GO:0060306	regulation of membrane repolarization	1/40	38/18870	0.0775443	0.146009	0.0889443	FLNA	1
	BP	GO:0060416	response to growth hormone	1/40	38/18870	0.0775443	0.146009	0.0889443	STAT3	1
	BP	GO:0090504	epiboly	1/40	38/18870	0.0775443	0.146009	0.0889443	FLNA	1
	BP	GO:1900181	negative regulation of protein localization to nucleus	1/40	38/18870	0.0775443	0.146009	0.0889443	YWHAZ	1
	BP	GO:1902115	regulation of organelle assembly	2/40	218/18870	0.077851	0.146432	0.0892021	CHMP4B/SEC22B	2
	BP	GO:0002757	immune response-activating signaling pathway	3/40	473/18870	0.0782324	0.146995	0.0895447	ITCH/MALT1/TIFA	3
	BP	GO:0000423	mitophagy	1/40	39/18870	0.0795036	0.148601	0.0905232	OGT	1
	BP	GO:0032435	negative regulation of proteasomal ubiquitin-dependent protein catabolic process	1/40	39/18870	0.0795036	0.148601	0.0905232	OGT	1
	BP	GO:0044060	regulation of endocrine process	1/40	39/18870	0.0795036	0.148601	0.0905232	SPP1	1
	BP	GO:0097242	amyloid-beta clearance	1/40	39/18870	0.0795036	0.148601	0.0905232	LDLR	1
	BP	GO:0099622	cardiac muscle cell membrane repolarization	1/40	39/18870	0.0795036	0.148601	0.0905232	FLNA	1
	BP	GO:0001906	cell killing	2/40	223/18870	0.0809423	0.150834	0.0918836	IL18/CFH	2
	BP	GO:0050673	epithelial cell proliferation	3/40	480/18870	0.0809537	0.150834	0.0918836	STAT3/VDR/PPARG	3
	BP	GO:0000266	mitochondrial fission	1/40	40/18870	0.0814589	0.150834	0.0918836	PPARG	1
	BP	GO:0031056	regulation of histone modification	1/40	40/18870	0.0814589	0.150834	0.0918836	OGT	1
	BP	GO:0042307	positive regulation of protein import into nucleus	1/40	40/18870	0.0814589	0.150834	0.0918836	FLNA	1
	BP	GO:0043368	positive T cell selection	1/40	40/18870	0.0814589	0.150834	0.0918836	STAT3	1
	BP	GO:0045616	regulation of keratinocyte differentiation	1/40	40/18870	0.0814589	0.150834	0.0918836	VDR	1
	BP	GO:0071354	cellular response to interleukin-6	1/40	40/18870	0.0814589	0.150834	0.0918836	STAT3	1
	BP	GO:1901532	regulation of hematopoietic progenitor cell differentiation	1/40	40/18870	0.0814589	0.150834	0.0918836	ITCH	1
	BP	GO:0000819	sister chromatid segregation	2/40	225/18870	0.0821895	0.151872	0.0925158	CHMP4B/FLNA	2
	BP	GO:0051348	negative regulation of transferase activity	2/40	225/18870	0.0821895	0.151872	0.0925158	ADAR/PPARG	2
	BP	GO:0032509	endosome transport via multivesicular body sorting pathway	1/40	41/18870	0.0834101	0.153334	0.0934063	CHMP4B	1
	BP	GO:0045923	positive regulation of fatty acid metabolic process	1/40	41/18870	0.0834101	0.153334	0.0934063	PPARG	1
	BP	GO:0046627	negative regulation of insulin receptor signaling pathway	1/40	41/18870	0.0834101	0.153334	0.0934063	SOCS1	1
	BP	GO:0090181	regulation of cholesterol metabolic process	1/40	41/18870	0.0834101	0.153334	0.0934063	LDLR	1
	BP	GO:1902742	apoptotic process involved in development	1/40	41/18870	0.0834101	0.153334	0.0934063	VDR	1
	BP	GO:0048285	organelle fission	3/40	488/18870	0.0841145	0.15437	0.0940373	CHMP4B/FLNA/PPARG	3
	BP	GO:0040029	epigenetic regulation of gene expression	2/40	229/18870	0.084702	0.15437	0.0940373	SUZ12/OGT	2
	BP	GO:0051403	stress-activated MAPK cascade	2/40	230/18870	0.0853338	0.15437	0.0940373	ITCH/APP	2
	BP	GO:0007595	lactation	1/40	42/18870	0.0853573	0.15437	0.0940373	VDR	1
	BP	GO:0030866	cortical actin cytoskeleton organization	1/40	42/18870	0.0853573	0.15437	0.0940373	IQGAP1	1
	BP	GO:0032733	positive regulation of interleukin-10 production	1/40	42/18870	0.0853573	0.15437	0.0940373	STAT3	1
	BP	GO:0042092	type 2 immune response	1/40	42/18870	0.0853573	0.15437	0.0940373	IL18	1
	BP	GO:0042119	neutrophil activation	1/40	42/18870	0.0853573	0.15437	0.0940373	IL18	1
	BP	GO:0045124	regulation of bone resorption	1/40	42/18870	0.0853573	0.15437	0.0940373	SPP1	1
	BP	GO:0060236	regulation of mitotic spindle organization	1/40	42/18870	0.0853573	0.15437	0.0940373	CHMP4B	1
	BP	GO:0071364	cellular response to epidermal growth factor stimulus	1/40	42/18870	0.0853573	0.15437	0.0940373	IQGAP1	1
	BP	GO:0090148	membrane fission	1/40	42/18870	0.0853573	0.15437	0.0940373	CHMP4B	1
	BP	GO:1900026	positive regulation of substrate adhesion-dependent cell spreading	1/40	42/18870	0.0853573	0.15437	0.0940373	FLNA	1
	BP	GO:1900077	negative regulation of cellular response to insulin stimulus	1/40	42/18870	0.0853573	0.15437	0.0940373	SOCS1	1
	BP	GO:1904706	negative regulation of vascular associated smooth muscle cell proliferation	1/40	42/18870	0.0853573	0.15437	0.0940373	PPARG	1
	BP	GO:2000403	positive regulation of lymphocyte migration	1/40	42/18870	0.0853573	0.15437	0.0940373	APP	1
	BP	GO:0019098	reproductive behavior	1/40	43/18870	0.0873004	0.156772	0.0955008	APP	1
	BP	GO:0019432	triglyceride biosynthetic process	1/40	43/18870	0.0873004	0.156772	0.0955008	LDLR	1
	BP	GO:0032814	regulation of natural killer cell activation	1/40	43/18870	0.0873004	0.156772	0.0955008	IL18	1
	BP	GO:0055090	acylglycerol homeostasis	1/40	43/18870	0.0873004	0.156772	0.0955008	IL18	1
	BP	GO:0060443	mammary gland morphogenesis	1/40	43/18870	0.0873004	0.156772	0.0955008	VDR	1
	BP	GO:0070328	triglyceride homeostasis	1/40	43/18870	0.0873004	0.156772	0.0955008	IL18	1
	BP	GO:1904646	cellular response to amyloid-beta	1/40	43/18870	0.0873004	0.156772	0.0955008	APP	1
	BP	GO:0022411	cellular component disassembly	3/40	497/18870	0.0877341	0.157392	0.0958786	GABARAP/CHMP4B/OGT	3
	BP	GO:1903050	regulation of proteolysis involved in protein catabolic process	2/40	235/18870	0.0885148	0.157715	0.0960755	GABARAP/OGT	2
	BP	GO:0002764	immune response-regulating signaling pathway	3/40	500/18870	0.0889554	0.157715	0.0960755	ITCH/MALT1/TIFA	3
	BP	GO:0002221	pattern recognition receptor signaling pathway	2/40	236/18870	0.0891553	0.157715	0.0960755	ITCH/TIFA	2
	BP	GO:0006509	membrane protein ectodomain proteolysis	1/40	44/18870	0.0892396	0.157715	0.0960755	MYH9	1
	BP	GO:0030501	positive regulation of bone mineralization	1/40	44/18870	0.0892396	0.157715	0.0960755	VDR	1
	BP	GO:0043268	positive regulation of potassium ion transport	1/40	44/18870	0.0892396	0.157715	0.0960755	FLNA	1
	BP	GO:0045022	early endosome to late endosome transport	1/40	44/18870	0.0892396	0.157715	0.0960755	FLNA	1
	BP	GO:0046006	regulation of activated T cell proliferation	1/40	44/18870	0.0892396	0.157715	0.0960755	IL18	1
	BP	GO:0050691	regulation of defense response to virus by host	1/40	44/18870	0.0892396	0.157715	0.0960755	ZDHHC1	1
	BP	GO:0060338	regulation of type I interferon-mediated signaling pathway	1/40	44/18870	0.0892396	0.157715	0.0960755	ADAR	1
	BP	GO:0070741	response to interleukin-6	1/40	44/18870	0.0892396	0.157715	0.0960755	STAT3	1
	BP	GO:0071526	semaphorin-plexin signaling pathway	1/40	44/18870	0.0892396	0.157715	0.0960755	FLNA	1
	BP	GO:0071763	nuclear membrane organization	1/40	44/18870	0.0892396	0.157715	0.0960755	CHMP4B	1
	BP	GO:0090207	regulation of triglyceride metabolic process	1/40	44/18870	0.0892396	0.157715	0.0960755	LDLR	1
	BP	GO:1903539	protein localization to postsynaptic membrane	1/40	44/18870	0.0892396	0.157715	0.0960755	OGT	1
	BP	GO:0006909	phagocytosis	2/40	237/18870	0.0897972	0.158387	0.0964848	MYH9/LDLR	2
	BP	GO:0051651	maintenance of location in cell	2/40	237/18870	0.0897972	0.158387	0.0964848	SLC30A7/FLNA	2
	BP	GO:0031098	stress-activated protein kinase signaling cascade	2/40	238/18870	0.0904405	0.159088	0.0969115	ITCH/APP	2
	BP	GO:0050670	regulation of lymphocyte proliferation	2/40	238/18870	0.0904405	0.159088	0.0969115	ITCH/IL18	2
	BP	GO:0008038	neuron recognition	1/40	45/18870	0.0911747	0.159088	0.0969115	APP	1
	BP	GO:0010799	regulation of peptidyl-threonine phosphorylation	1/40	45/18870	0.0911747	0.159088	0.0969115	APP	1
	BP	GO:0014014	negative regulation of gliogenesis	1/40	45/18870	0.0911747	0.159088	0.0969115	LDLR	1
	BP	GO:0018198	peptidyl-cysteine modification	1/40	45/18870	0.0911747	0.159088	0.0969115	ZDHHC1	1
	BP	GO:0032480	negative regulation of type I interferon production	1/40	45/18870	0.0911747	0.159088	0.0969115	ITCH	1
	BP	GO:0033574	response to testosterone	1/40	45/18870	0.0911747	0.159088	0.0969115	SPP1	1
	BP	GO:0050856	regulation of T cell receptor signaling pathway	1/40	45/18870	0.0911747	0.159088	0.0969115	MALT1	1
	BP	GO:0062237	protein localization to postsynapse	1/40	45/18870	0.0911747	0.159088	0.0969115	OGT	1
	BP	GO:0090199	regulation of release of cytochrome c from mitochondria	1/40	45/18870	0.0911747	0.159088	0.0969115	PLAUR	1
	BP	GO:0032944	regulation of mononuclear cell proliferation	2/40	242/18870	0.0930277	0.161197	0.0981962	ITCH/IL18	2
	BP	GO:0032768	regulation of monooxygenase activity	1/40	46/18870	0.0931058	0.161197	0.0981962	VDR	1
	BP	GO:0070849	response to epidermal growth factor	1/40	46/18870	0.0931058	0.161197	0.0981962	IQGAP1	1
	BP	GO:0090224	regulation of spindle organization	1/40	46/18870	0.0931058	0.161197	0.0981962	CHMP4B	1
	BP	GO:0140718	facultative heterochromatin formation	1/40	46/18870	0.0931058	0.161197	0.0981962	SUZ12	1
	BP	GO:1900271	regulation of long-term synaptic potentiation	1/40	46/18870	0.0931058	0.161197	0.0981962	APP	1
	BP	GO:1902116	negative regulation of organelle assembly	1/40	46/18870	0.0931058	0.161197	0.0981962	SEC22B	1
	BP	GO:2000785	regulation of autophagosome assembly	1/40	46/18870	0.0931058	0.161197	0.0981962	SEC22B	1
	BP	GO:0002701	negative regulation of production of molecular mediator of immune response	1/40	47/18870	0.0950329	0.162484	0.0989806	BST2	1
	BP	GO:0002920	regulation of humoral immune response	1/40	47/18870	0.0950329	0.162484	0.0989806	CFH	1
	BP	GO:0010824	regulation of centrosome duplication	1/40	47/18870	0.0950329	0.162484	0.0989806	CHMP4B	1
	BP	GO:0010837	regulation of keratinocyte proliferation	1/40	47/18870	0.0950329	0.162484	0.0989806	VDR	1
	BP	GO:0032467	positive regulation of cytokinesis	1/40	47/18870	0.0950329	0.162484	0.0989806	PKN2	1
	BP	GO:0035850	epithelial cell differentiation involved in kidney development	1/40	47/18870	0.0950329	0.162484	0.0989806	IQGAP1	1
	BP	GO:0045047	protein targeting to ER	1/40	47/18870	0.0950329	0.162484	0.0989806	CHMP4B	1
	BP	GO:0050798	activated T cell proliferation	1/40	47/18870	0.0950329	0.162484	0.0989806	IL18	1
	BP	GO:0051353	positive regulation of oxidoreductase activity	1/40	47/18870	0.0950329	0.162484	0.0989806	VDR	1
	BP	GO:0071985	multivesicular body sorting pathway	1/40	47/18870	0.0950329	0.162484	0.0989806	CHMP4B	1
	BP	GO:0099054	presynapse assembly	1/40	47/18870	0.0950329	0.162484	0.0989806	APP	1
	BP	GO:0140353	lipid export from cell	1/40	47/18870	0.0950329	0.162484	0.0989806	SPP1	1
	BP	GO:1904262	negative regulation of TORC1 signaling	1/40	47/18870	0.0950329	0.162484	0.0989806	YWHAZ	1
	BP	GO:0048863	stem cell differentiation	2/40	246/18870	0.0956366	0.16327	0.0994593	ITCH/STAT3	2
	BP	GO:0033002	muscle cell proliferation	2/40	247/18870	0.0962922	0.16327	0.0994593	IL18/PPARG	2
	BP	GO:0045926	negative regulation of growth	2/40	247/18870	0.0962922	0.16327	0.0994593	BST2/SPP1	2
	BP	GO:0090257	regulation of muscle system process	2/40	247/18870	0.0962922	0.16327	0.0994593	PPARG/FOXO3	2
	BP	GO:0045444	fat cell differentiation	2/40	248/18870	0.0969491	0.16327	0.0994593	PPARG/SOCS1	2
	BP	GO:0001754	eye photoreceptor cell differentiation	1/40	48/18870	0.096956	0.16327	0.0994593	STAT3	1
	BP	GO:0006356	regulation of transcription by RNA polymerase I	1/40	48/18870	0.096956	0.16327	0.0994593	FLNA	1
	BP	GO:0006953	acute-phase response	1/40	48/18870	0.096956	0.16327	0.0994593	HP	1
	BP	GO:0008542	visual learning	1/40	48/18870	0.096956	0.16327	0.0994593	APP	1
	BP	GO:0032620	interleukin-17 production	1/40	48/18870	0.096956	0.16327	0.0994593	IL18	1
	BP	GO:0032660	regulation of interleukin-17 production	1/40	48/18870	0.096956	0.16327	0.0994593	IL18	1
	BP	GO:0042088	T-helper 1 type immune response	1/40	48/18870	0.096956	0.16327	0.0994593	IL18	1
	BP	GO:0042551	neuron maturation	1/40	48/18870	0.096956	0.16327	0.0994593	APP	1
	BP	GO:0045747	positive regulation of Notch signaling pathway	1/40	48/18870	0.096956	0.16327	0.0994593	STAT3	1
	BP	GO:0099601	regulation of neurotransmitter receptor activity	1/40	48/18870	0.096956	0.16327	0.0994593	APP	1
	BP	GO:0140374	antiviral innate immune response	1/40	48/18870	0.096956	0.16327	0.0994593	ZDHHC1	1
	BP	GO:0045017	glycerolipid biosynthetic process	2/40	250/18870	0.0982669	0.163657	0.0996949	LDLR/SOCS1	2
	BP	GO:0006911	phagocytosis, engulfment	1/40	49/18870	0.0988751	0.163657	0.0996949	MYH9	1
	BP	GO:0007520	myoblast fusion	1/40	49/18870	0.0988751	0.163657	0.0996949	MYH9	1
	BP	GO:0010543	regulation of platelet activation	1/40	49/18870	0.0988751	0.163657	0.0996949	FLNA	1
	BP	GO:0031648	protein destabilization	1/40	49/18870	0.0988751	0.163657	0.0996949	TRIM21	1
	BP	GO:0032873	negative regulation of stress-activated MAPK cascade	1/40	49/18870	0.0988751	0.163657	0.0996949	ITCH	1
	BP	GO:0036230	granulocyte activation	1/40	49/18870	0.0988751	0.163657	0.0996949	IL18	1
	BP	GO:0046596	regulation of viral entry into host cell	1/40	49/18870	0.0988751	0.163657	0.0996949	TRIM21	1
	BP	GO:0046850	regulation of bone remodeling	1/40	49/18870	0.0988751	0.163657	0.0996949	SPP1	1
	BP	GO:0050732	negative regulation of peptidyl-tyrosine phosphorylation	1/40	49/18870	0.0988751	0.163657	0.0996949	SOCS1	1
	BP	GO:0070303	negative regulation of stress-activated protein kinase signaling cascade	1/40	49/18870	0.0988751	0.163657	0.0996949	ITCH	1
	BP	GO:0098815	modulation of excitatory postsynaptic potential	1/40	49/18870	0.0988751	0.163657	0.0996949	APP	1
	BP	GO:0098927	vesicle-mediated transport between endosomal compartments	1/40	49/18870	0.0988751	0.163657	0.0996949	FLNA	1
	BP	GO:1902275	regulation of chromatin organization	1/40	49/18870	0.0988751	0.163657	0.0996949	OGT	1
	BP	GO:1902459	positive regulation of stem cell population maintenance	1/40	49/18870	0.0988751	0.163657	0.0996949	OGT	1
	BP	GO:2000378	negative regulation of reactive oxygen species metabolic process	1/40	49/18870	0.0988751	0.163657	0.0996949	HP	1
	BP	GO:2000404	regulation of T cell migration	1/40	49/18870	0.0988751	0.163657	0.0996949	APP	1
	BP	GO:0042593	glucose homeostasis	2/40	251/18870	0.0989277	0.163657	0.0996949	STAT3/PPARG	2
	BP	GO:0046883	regulation of hormone secretion	2/40	251/18870	0.0989277	0.163657	0.0996949	PPARG/SPP1	2
	BP	GO:0033500	carbohydrate homeostasis	2/40	252/18870	0.0995898	0.1646	0.100269	STAT3/PPARG	2
	BP	GO:0007215	glutamate receptor signaling pathway	1/40	50/18870	0.10079	0.166276	0.10129	APP	1
	BP	GO:0030865	cortical cytoskeleton organization	1/40	50/18870	0.10079	0.166276	0.10129	IQGAP1	1
	BP	GO:0002758	innate immune response-activating signaling pathway	2/40	255/18870	0.101584	0.16743	0.101994	ITCH/TIFA	2
	BP	GO:0001974	blood vessel remodeling	1/40	51/18870	0.102701	0.168031	0.10236	FLNA	1
	BP	GO:0019083	viral transcription	1/40	51/18870	0.102701	0.168031	0.10236	TRIM21	1
	BP	GO:0043407	negative regulation of MAP kinase activity	1/40	51/18870	0.102701	0.168031	0.10236	PPARG	1
	BP	GO:0045581	negative regulation of T cell differentiation	1/40	51/18870	0.102701	0.168031	0.10236	SOCS1	1
	BP	GO:0046460	neutral lipid biosynthetic process	1/40	51/18870	0.102701	0.168031	0.10236	LDLR	1
	BP	GO:0046463	acylglycerol biosynthetic process	1/40	51/18870	0.102701	0.168031	0.10236	LDLR	1
	BP	GO:0050885	neuromuscular process controlling balance	1/40	51/18870	0.102701	0.168031	0.10236	APP	1
	BP	GO:0072599	establishment of protein localization to endoplasmic reticulum	1/40	51/18870	0.102701	0.168031	0.10236	CHMP4B	1
	BP	GO:0000959	mitochondrial RNA metabolic process	1/40	52/18870	0.104609	0.169751	0.103407	FOXO3	1
	BP	GO:0006890	retrograde vesicle-mediated transport, Golgi to endoplasmic reticulum	1/40	52/18870	0.104609	0.169751	0.103407	SEC22B	1
	BP	GO:0006968	cellular defense response	1/40	52/18870	0.104609	0.169751	0.103407	CLEC5A	1
	BP	GO:0007528	neuromuscular junction development	1/40	52/18870	0.104609	0.169751	0.103407	APP	1
	BP	GO:0010823	negative regulation of mitochondrion organization	1/40	52/18870	0.104609	0.169751	0.103407	PPARG	1
	BP	GO:0043154	negative regulation of cysteine-type endopeptidase activity involved in apoptotic process	1/40	52/18870	0.104609	0.169751	0.103407	PLAUR	1
	BP	GO:0050687	negative regulation of defense response to virus	1/40	52/18870	0.104609	0.169751	0.103407	ITCH	1
	BP	GO:0099172	presynapse organization	1/40	52/18870	0.104609	0.169751	0.103407	APP	1
	BP	GO:1901799	negative regulation of proteasomal protein catabolic process	1/40	52/18870	0.104609	0.169751	0.103407	OGT	1
	BP	GO:0071695	anatomical structure maturation	2/40	261/18870	0.105606	0.171129	0.104246	PPARG/APP	2
	BP	GO:0090068	positive regulation of cell cycle process	2/40	262/18870	0.10628	0.171129	0.104246	PKN2/APP	2
	BP	GO:0006111	regulation of gluconeogenesis	1/40	53/18870	0.106512	0.171129	0.104246	OGT	1
	BP	GO:0018022	peptidyl-lysine methylation	1/40	53/18870	0.106512	0.171129	0.104246	OGT	1
	BP	GO:0045058	T cell selection	1/40	53/18870	0.106512	0.171129	0.104246	STAT3	1
	BP	GO:0045778	positive regulation of ossification	1/40	53/18870	0.106512	0.171129	0.104246	VDR	1
	BP	GO:0048260	positive regulation of receptor-mediated endocytosis	1/40	53/18870	0.106512	0.171129	0.104246	ANXA2	1
	BP	GO:0060390	regulation of SMAD protein signal transduction	1/40	53/18870	0.106512	0.171129	0.104246	PPARG	1
	BP	GO:0086002	cardiac muscle cell action potential involved in contraction	1/40	53/18870	0.106512	0.171129	0.104246	FLNA	1
	BP	GO:1904645	response to amyloid-beta	1/40	53/18870	0.106512	0.171129	0.104246	APP	1
	BP	GO:2000059	negative regulation of ubiquitin-dependent protein catabolic process	1/40	53/18870	0.106512	0.171129	0.104246	OGT	1
	BP	GO:0006998	nuclear envelope organization	1/40	54/18870	0.108411	0.17278	0.105253	CHMP4B	1
	BP	GO:0009395	phospholipid catabolic process	1/40	54/18870	0.108411	0.17278	0.105253	LDLR	1
	BP	GO:0010761	fibroblast migration	1/40	54/18870	0.108411	0.17278	0.105253	IQGAP1	1
	BP	GO:0010874	regulation of cholesterol efflux	1/40	54/18870	0.108411	0.17278	0.105253	PPARG	1
	BP	GO:0010883	regulation of lipid storage	1/40	54/18870	0.108411	0.17278	0.105253	PPARG	1
	BP	GO:0042743	hydrogen peroxide metabolic process	1/40	54/18870	0.108411	0.17278	0.105253	HP	1
	BP	GO:0046605	regulation of centrosome cycle	1/40	54/18870	0.108411	0.17278	0.105253	CHMP4B	1
	BP	GO:0070169	positive regulation of biomineral tissue development	1/40	54/18870	0.108411	0.17278	0.105253	VDR	1
	BP	GO:0086009	membrane repolarization	1/40	54/18870	0.108411	0.17278	0.105253	FLNA	1
	BP	GO:0014888	striated muscle adaptation	1/40	55/18870	0.110307	0.175488	0.106902	PPARG	1
	BP	GO:0045071	negative regulation of viral genome replication	1/40	55/18870	0.110307	0.175488	0.106902	BST2	1
	BP	GO:0002699	positive regulation of immune effector process	2/40	270/18870	0.111719	0.177077	0.10787	IL18/MALT1	2
	BP	GO:0001836	release of cytochrome c from mitochondria	1/40	56/18870	0.112198	0.177077	0.10787	PLAUR	1
	BP	GO:0007632	visual behavior	1/40	56/18870	0.112198	0.177077	0.10787	APP	1
	BP	GO:0031124	mRNA 3'-end processing	1/40	56/18870	0.112198	0.177077	0.10787	APP	1
	BP	GO:0043525	positive regulation of neuron apoptotic process	1/40	56/18870	0.112198	0.177077	0.10787	FOXO3	1
	BP	GO:0045912	negative regulation of carbohydrate metabolic process	1/40	56/18870	0.112198	0.177077	0.10787	STAT3	1
	BP	GO:0048168	regulation of neuronal synaptic plasticity	1/40	56/18870	0.112198	0.177077	0.10787	APP	1
	BP	GO:0052372	modulation by symbiont of entry into host	1/40	56/18870	0.112198	0.177077	0.10787	TRIM21	1
	BP	GO:0061097	regulation of protein tyrosine kinase activity	1/40	56/18870	0.112198	0.177077	0.10787	APP	1
	BP	GO:0032409	regulation of transporter activity	2/40	271/18870	0.112404	0.177245	0.107973	PPARG/APP	2
	BP	GO:0007080	mitotic metaphase chromosome alignment	1/40	57/18870	0.114086	0.179105	0.109106	CHMP4B	1
	BP	GO:0043113	receptor clustering	1/40	57/18870	0.114086	0.179105	0.109106	FLNA	1
	BP	GO:0051293	establishment of spindle localization	1/40	57/18870	0.114086	0.179105	0.109106	MYH9	1
	BP	GO:0060612	adipose tissue development	1/40	57/18870	0.114086	0.179105	0.109106	PPARG	1
	BP	GO:0061005	cell differentiation involved in kidney development	1/40	57/18870	0.114086	0.179105	0.109106	IQGAP1	1
	BP	GO:0007611	learning or memory	2/40	274/18870	0.114466	0.179388	0.109278	LDLR/APP	2
	BP	GO:0140014	mitotic nuclear division	2/40	274/18870	0.114466	0.179388	0.109278	CHMP4B/FLNA	2
	BP	GO:0002218	activation of innate immune response	2/40	276/18870	0.115847	0.180633	0.110036	ITCH/TIFA	2
	BP	GO:0006476	protein deacetylation	1/40	58/18870	0.115969	0.180633	0.110036	FLNA	1
	BP	GO:0031663	lipopolysaccharide-mediated signaling pathway	1/40	58/18870	0.115969	0.180633	0.110036	MALT1	1
	BP	GO:0042306	regulation of protein import into nucleus	1/40	58/18870	0.115969	0.180633	0.110036	FLNA	1
	BP	GO:0048008	platelet-derived growth factor receptor signaling pathway	1/40	58/18870	0.115969	0.180633	0.110036	IQGAP1	1
	BP	GO:0086065	cell communication involved in cardiac conduction	1/40	58/18870	0.115969	0.180633	0.110036	FLNA	1
	BP	GO:0099024	plasma membrane invagination	1/40	58/18870	0.115969	0.180633	0.110036	MYH9	1
	BP	GO:0042113	B cell activation	2/40	278/18870	0.117231	0.18228	0.11104	BST2/MALT1	2
	BP	GO:0051402	neuron apoptotic process	2/40	278/18870	0.117231	0.18228	0.11104	FOXO3/APP	2
	BP	GO:0033619	membrane protein proteolysis	1/40	59/18870	0.117849	0.182406	0.111116	MYH9	1
	BP	GO:0043616	keratinocyte proliferation	1/40	59/18870	0.117849	0.182406	0.111116	VDR	1
	BP	GO:0097352	autophagosome maturation	1/40	59/18870	0.117849	0.182406	0.111116	CHMP4B	1
	BP	GO:0098900	regulation of action potential	1/40	59/18870	0.117849	0.182406	0.111116	FLNA	1
	BP	GO:0001894	tissue homeostasis	2/40	279/18870	0.117925	0.182406	0.111116	CHMP4B/SPP1	2
	BP	GO:0060249	anatomical structure homeostasis	2/40	279/18870	0.117925	0.182406	0.111116	CHMP4B/SPP1	2
	BP	GO:0090150	establishment of protein localization to membrane	2/40	280/18870	0.11862	0.183322	0.111674	CHMP4B/ZDHHC1	2
	BP	GO:0002011	morphogenesis of an epithelial sheet	1/40	60/18870	0.119725	0.184391	0.112325	FLNA	1
	BP	GO:0007566	embryo implantation	1/40	60/18870	0.119725	0.184391	0.112325	SPP1	1
	BP	GO:0045604	regulation of epidermal cell differentiation	1/40	60/18870	0.119725	0.184391	0.112325	VDR	1
	BP	GO:0045620	negative regulation of lymphocyte differentiation	1/40	60/18870	0.119725	0.184391	0.112325	SOCS1	1
	BP	GO:0043542	endothelial cell migration	2/40	284/18870	0.121411	0.18663	0.113689	MYH9/PPARG	2
	BP	GO:0032233	positive regulation of actin filament bundle assembly	1/40	61/18870	0.121597	0.18663	0.113689	FLNA	1
	BP	GO:0050994	regulation of lipid catabolic process	1/40	61/18870	0.121597	0.18663	0.113689	LDLR	1
	BP	GO:1900024	regulation of substrate adhesion-dependent cell spreading	1/40	61/18870	0.121597	0.18663	0.113689	FLNA	1
	BP	GO:0043030	regulation of macrophage activation	1/40	62/18870	0.123465	0.188847	0.11504	LDLR	1
	BP	GO:0046824	positive regulation of nucleocytoplasmic transport	1/40	62/18870	0.123465	0.188847	0.11504	FLNA	1
	BP	GO:0051653	spindle localization	1/40	62/18870	0.123465	0.188847	0.11504	MYH9	1
	BP	GO:0097120	receptor localization to synapse	1/40	62/18870	0.123465	0.188847	0.11504	OGT	1
	BP	GO:0000768	syncytium formation by plasma membrane fusion	1/40	63/18870	0.125329	0.190231	0.115883	MYH9	1
	BP	GO:0002090	regulation of receptor internalization	1/40	63/18870	0.125329	0.190231	0.115883	ANXA2	1
	BP	GO:0032623	interleukin-2 production	1/40	63/18870	0.125329	0.190231	0.115883	MALT1	1
	BP	GO:0032663	regulation of interleukin-2 production	1/40	63/18870	0.125329	0.190231	0.115883	MALT1	1
	BP	GO:0032757	positive regulation of interleukin-8 production	1/40	63/18870	0.125329	0.190231	0.115883	STAT3	1
	BP	GO:0042058	regulation of epidermal growth factor receptor signaling pathway	1/40	63/18870	0.125329	0.190231	0.115883	PLAUR	1
	BP	GO:0070050	neuron cellular homeostasis	1/40	63/18870	0.125329	0.190231	0.115883	APP	1
	BP	GO:0140253	cell-cell fusion	1/40	63/18870	0.125329	0.190231	0.115883	MYH9	1
	BP	GO:2000179	positive regulation of neural precursor cell proliferation	1/40	63/18870	0.125329	0.190231	0.115883	FLNA	1
	BP	GO:0043491	phosphatidylinositol 3-kinase/protein kinase B signal transduction	2/40	290/18870	0.125628	0.190523	0.116061	IL18/STAT3	2
	BP	GO:0046530	photoreceptor cell differentiation	1/40	64/18870	0.127189	0.192564	0.117304	STAT3	1
	BP	GO:1904036	negative regulation of epithelial cell apoptotic process	1/40	64/18870	0.127189	0.192564	0.117304	ADAR	1
	BP	GO:0010324	membrane invagination	1/40	65/18870	0.129046	0.193429	0.117831	MYH9	1
	BP	GO:0030199	collagen fibril organization	1/40	65/18870	0.129046	0.193429	0.117831	ANXA2	1
	BP	GO:0032613	interleukin-10 production	1/40	65/18870	0.129046	0.193429	0.117831	STAT3	1
	BP	GO:0032653	regulation of interleukin-10 production	1/40	65/18870	0.129046	0.193429	0.117831	STAT3	1
	BP	GO:0043903	regulation of biological process involved in symbiotic interaction	1/40	65/18870	0.129046	0.193429	0.117831	TRIM21	1
	BP	GO:0045453	bone resorption	1/40	65/18870	0.129046	0.193429	0.117831	SPP1	1
	BP	GO:0045668	negative regulation of osteoblast differentiation	1/40	65/18870	0.129046	0.193429	0.117831	PPARG	1
	BP	GO:0046503	glycerolipid catabolic process	1/40	65/18870	0.129046	0.193429	0.117831	LDLR	1
	BP	GO:0048255	mRNA stabilization	1/40	65/18870	0.129046	0.193429	0.117831	IGF2BP3	1
	BP	GO:0060042	retina morphogenesis in camera-type eye	1/40	65/18870	0.129046	0.193429	0.117831	STAT3	1
	BP	GO:2000117	negative regulation of cysteine-type endopeptidase activity	1/40	65/18870	0.129046	0.193429	0.117831	PLAUR	1
	BP	GO:0018105	peptidyl-serine phosphorylation	2/40	295/18870	0.129169	0.193429	0.117831	PKN2/APP	2
	BP	GO:0051056	regulation of small GTPase mediated signal transduction	2/40	295/18870	0.129169	0.193429	0.117831	GABARAP/OGT	2
	BP	GO:0048511	rhythmic process	2/40	296/18870	0.129881	0.194226	0.118316	OGT/PPARG	2
	BP	GO:0090092	regulation of transmembrane receptor protein serine/threonine kinase signaling pathway	2/40	297/18870	0.130593	0.194226	0.118316	OGT/PPARG	2
	BP	GO:0017156	calcium-ion regulated exocytosis	1/40	66/18870	0.130898	0.194226	0.118316	MYH9	1
	BP	GO:0030219	megakaryocyte differentiation	1/40	66/18870	0.130898	0.194226	0.118316	FLNA	1
	BP	GO:0042531	positive regulation of tyrosine phosphorylation of STAT protein	1/40	66/18870	0.130898	0.194226	0.118316	IL18	1
	BP	GO:0045682	regulation of epidermis development	1/40	66/18870	0.130898	0.194226	0.118316	VDR	1
	BP	GO:0046854	phosphatidylinositol phosphate biosynthetic process	1/40	66/18870	0.130898	0.194226	0.118316	SOCS1	1
	BP	GO:0050771	negative regulation of axonogenesis	1/40	66/18870	0.130898	0.194226	0.118316	SPP1	1
	BP	GO:0050854	regulation of antigen receptor-mediated signaling pathway	1/40	66/18870	0.130898	0.194226	0.118316	MALT1	1
	BP	GO:0061180	mammary gland epithelium development	1/40	66/18870	0.130898	0.194226	0.118316	VDR	1
	BP	GO:1905953	negative regulation of lipid localization	1/40	66/18870	0.130898	0.194226	0.118316	PPARG	1
	BP	GO:0006650	glycerophospholipid metabolic process	2/40	298/18870	0.131306	0.194669	0.118586	LDLR/SOCS1	2
	BP	GO:0006949	syncytium formation	1/40	67/18870	0.132747	0.195829	0.119293	MYH9	1
	BP	GO:0006956	complement activation	1/40	67/18870	0.132747	0.195829	0.119293	CFH	1
	BP	GO:0009620	response to fungus	1/40	67/18870	0.132747	0.195829	0.119293	MALT1	1
	BP	GO:0010611	regulation of cardiac muscle hypertrophy	1/40	67/18870	0.132747	0.195829	0.119293	PPARG	1
	BP	GO:0015909	long-chain fatty acid transport	1/40	67/18870	0.132747	0.195829	0.119293	PPARG	1
	BP	GO:0035601	protein deacylation	1/40	67/18870	0.132747	0.195829	0.119293	FLNA	1
	BP	GO:0034394	protein localization to cell surface	1/40	68/18870	0.134592	0.19806	0.120652	FLNA	1
	BP	GO:0051123	RNA polymerase II preinitiation complex assembly	1/40	68/18870	0.134592	0.19806	0.120652	TAF6L	1
	BP	GO:1903051	negative regulation of proteolysis involved in protein catabolic process	1/40	68/18870	0.134592	0.19806	0.120652	OGT	1
	BP	GO:0002704	negative regulation of leukocyte mediated immunity	1/40	69/18870	0.136433	0.200274	0.122001	BST2	1
	BP	GO:0032835	glomerulus development	1/40	69/18870	0.136433	0.200274	0.122001	IQGAP1	1
	BP	GO:2000401	regulation of lymphocyte migration	1/40	69/18870	0.136433	0.200274	0.122001	APP	1
	BP	GO:0014743	regulation of muscle hypertrophy	1/40	70/18870	0.13827	0.201796	0.122928	PPARG	1
	BP	GO:0030514	negative regulation of BMP signaling pathway	1/40	70/18870	0.13827	0.201796	0.122928	PPARG	1
	BP	GO:0032922	circadian regulation of gene expression	1/40	70/18870	0.13827	0.201796	0.122928	OGT	1
	BP	GO:0048662	negative regulation of smooth muscle cell proliferation	1/40	70/18870	0.13827	0.201796	0.122928	PPARG	1
	BP	GO:0098732	macromolecule deacylation	1/40	70/18870	0.13827	0.201796	0.122928	FLNA	1
	BP	GO:1901184	regulation of ERBB signaling pathway	1/40	70/18870	0.13827	0.201796	0.122928	PLAUR	1
	BP	GO:0018209	peptidyl-serine modification	2/40	308/18870	0.138487	0.201796	0.122928	PKN2/APP	2
	BP	GO:0046879	hormone secretion	2/40	308/18870	0.138487	0.201796	0.122928	PPARG/SPP1	2
	BP	GO:0051222	positive regulation of protein transport	2/40	308/18870	0.138487	0.201796	0.122928	FLNA/PPARG	2
	BP	GO:0045600	positive regulation of fat cell differentiation	1/40	71/18870	0.140104	0.203985	0.124261	PPARG	1
	BP	GO:0007162	negative regulation of cell adhesion	2/40	312/18870	0.141384	0.205514	0.125193	ITCH/SOCS1	2
	BP	GO:0098813	nuclear chromosome segregation	2/40	312/18870	0.141384	0.205514	0.125193	CHMP4B/FLNA	2
	BP	GO:0006360	transcription by RNA polymerase I	1/40	72/18870	0.141933	0.205809	0.125373	FLNA	1
	BP	GO:0030858	positive regulation of epithelial cell differentiation	1/40	72/18870	0.141933	0.205809	0.125373	VDR	1
	BP	GO:0042130	negative regulation of T cell proliferation	1/40	72/18870	0.141933	0.205809	0.125373	ITCH	1
	BP	GO:0070372	regulation of ERK1 and ERK2 cascade	2/40	313/18870	0.142111	0.205899	0.125428	YWHAZ/APP	2
	BP	GO:0008333	endosome to lysosome transport	1/40	73/18870	0.143759	0.207111	0.126166	CHMP4B	1
	BP	GO:0033344	cholesterol efflux	1/40	73/18870	0.143759	0.207111	0.126166	PPARG	1
	BP	GO:0045661	regulation of myoblast differentiation	1/40	73/18870	0.143759	0.207111	0.126166	IL18	1
	BP	GO:0045665	negative regulation of neuron differentiation	1/40	73/18870	0.143759	0.207111	0.126166	APP	1
	BP	GO:0071677	positive regulation of mononuclear cell migration	1/40	73/18870	0.143759	0.207111	0.126166	APP	1
	BP	GO:0072678	T cell migration	1/40	73/18870	0.143759	0.207111	0.126166	APP	1
	BP	GO:1903351	cellular response to dopamine	1/40	73/18870	0.143759	0.207111	0.126166	FLNA	1
	BP	GO:0043588	skin development	2/40	317/18870	0.145025	0.20843	0.126969	IL18/VDR	2
	BP	GO:0050890	cognition	2/40	317/18870	0.145025	0.20843	0.126969	LDLR/APP	2
	BP	GO:0062197	cellular response to chemical stress	2/40	317/18870	0.145025	0.20843	0.126969	TRIM21/FOXO3	2
	BP	GO:0032007	negative regulation of TOR signaling	1/40	74/18870	0.145581	0.208558	0.127047	YWHAZ	1
	BP	GO:0043489	RNA stabilization	1/40	74/18870	0.145581	0.208558	0.127047	IGF2BP3	1
	BP	GO:0050795	regulation of behavior	1/40	74/18870	0.145581	0.208558	0.127047	STAT3	1
	BP	GO:1903350	response to dopamine	1/40	74/18870	0.145581	0.208558	0.127047	FLNA	1
	BP	GO:0009914	hormone transport	2/40	319/18870	0.146487	0.209519	0.127632	PPARG/SPP1	2
	BP	GO:0097193	intrinsic apoptotic signaling pathway	2/40	319/18870	0.146487	0.209519	0.127632	PLAUR/CYCS	2
	BP	GO:0010822	positive regulation of mitochondrion organization	1/40	75/18870	0.1474	0.210151	0.128017	PLAUR	1
	BP	GO:0045806	negative regulation of endocytosis	1/40	75/18870	0.1474	0.210151	0.128017	ANXA2	1
	BP	GO:0051298	centrosome duplication	1/40	75/18870	0.1474	0.210151	0.128017	CHMP4B	1
	BP	GO:1902373	negative regulation of mRNA catabolic process	1/40	75/18870	0.1474	0.210151	0.128017	IGF2BP3	1
	BP	GO:0030198	extracellular matrix organization	2/40	321/18870	0.147952	0.21077	0.128395	ANXA2/APP	2
	BP	GO:0043062	extracellular structure organization	2/40	322/18870	0.148686	0.211555	0.128873	ANXA2/APP	2
	BP	GO:0042267	natural killer cell mediated cytotoxicity	1/40	76/18870	0.149214	0.211555	0.128873	IL18	1
	BP	GO:0046470	phosphatidylcholine metabolic process	1/40	76/18870	0.149214	0.211555	0.128873	LDLR	1
	BP	GO:0086001	cardiac muscle cell action potential	1/40	76/18870	0.149214	0.211555	0.128873	FLNA	1
	BP	GO:0086003	cardiac muscle cell contraction	1/40	76/18870	0.149214	0.211555	0.128873	FLNA	1
	BP	GO:2000242	negative regulation of reproductive process	1/40	76/18870	0.149214	0.211555	0.128873	MYH9	1
	BP	GO:0045229	external encapsulating structure organization	2/40	323/18870	0.14942	0.211679	0.128948	ANXA2/APP	2
	BP	GO:1904951	positive regulation of establishment of protein localization	2/40	324/18870	0.150156	0.212552	0.12948	FLNA/PPARG	2
	BP	GO:0031647	regulation of protein stability	2/40	325/18870	0.150892	0.21277	0.129613	TRIM21/FLNA	2
	BP	GO:0001937	negative regulation of endothelial cell proliferation	1/40	77/18870	0.151025	0.21277	0.129613	PPARG	1
	BP	GO:0008088	axo-dendritic transport	1/40	77/18870	0.151025	0.21277	0.129613	APP	1
	BP	GO:0032729	positive regulation of type II interferon production	1/40	77/18870	0.151025	0.21277	0.129613	IL18	1
	BP	GO:0043297	apical junction assembly	1/40	77/18870	0.151025	0.21277	0.129613	PKN2	1
	BP	GO:1903036	positive regulation of response to wounding	1/40	77/18870	0.151025	0.21277	0.129613	FLNA	1
	BP	GO:0002200	somatic diversification of immune receptors	1/40	78/18870	0.152832	0.214469	0.130648	ADAR	1
	BP	GO:0031397	negative regulation of protein ubiquitination	1/40	78/18870	0.152832	0.214469	0.130648	OGT	1
	BP	GO:0035418	protein localization to synapse	1/40	78/18870	0.152832	0.214469	0.130648	OGT	1
	BP	GO:0045921	positive regulation of exocytosis	1/40	78/18870	0.152832	0.214469	0.130648	ANXA2	1
	BP	GO:0097009	energy homeostasis	1/40	78/18870	0.152832	0.214469	0.130648	STAT3	1
	BP	GO:0002228	natural killer cell mediated immunity	1/40	79/18870	0.154635	0.216489	0.131879	IL18	1
	BP	GO:0045685	regulation of glial cell differentiation	1/40	79/18870	0.154635	0.216489	0.131879	LDLR	1
	BP	GO:0070972	protein localization to endoplasmic reticulum	1/40	79/18870	0.154635	0.216489	0.131879	CHMP4B	1
	BP	GO:0003407	neural retina development	1/40	80/18870	0.156435	0.217983	0.132789	STAT3	1
	BP	GO:0006479	protein methylation	1/40	80/18870	0.156435	0.217983	0.132789	OGT	1
	BP	GO:0007193	adenylate cyclase-inhibiting G protein-coupled receptor signaling pathway	1/40	80/18870	0.156435	0.217983	0.132789	FLNA	1
	BP	GO:0008213	protein alkylation	1/40	80/18870	0.156435	0.217983	0.132789	OGT	1
	BP	GO:0043537	negative regulation of blood vessel endothelial cell migration	1/40	80/18870	0.156435	0.217983	0.132789	PPARG	1
	BP	GO:0048844	artery morphogenesis	1/40	80/18870	0.156435	0.217983	0.132789	LDLR	1
	BP	GO:0016042	lipid catabolic process	2/40	334/18870	0.157549	0.219365	0.13363	LDLR/SPP1	2
	BP	GO:0002534	cytokine production involved in inflammatory response	1/40	81/18870	0.158231	0.219457	0.133687	STAT3	1
	BP	GO:0008344	adult locomotory behavior	1/40	81/18870	0.158231	0.219457	0.133687	APP	1
	BP	GO:0030500	regulation of bone mineralization	1/40	81/18870	0.158231	0.219457	0.133687	VDR	1
	BP	GO:0045913	positive regulation of carbohydrate metabolic process	1/40	81/18870	0.158231	0.219457	0.133687	APP	1
	BP	GO:1900015	regulation of cytokine production involved in inflammatory response	1/40	81/18870	0.158231	0.219457	0.133687	STAT3	1
	BP	GO:0032386	regulation of intracellular transport	2/40	336/18870	0.159037	0.220233	0.134159	FLNA/ANXA2	2
	BP	GO:0070371	ERK1 and ERK2 cascade	2/40	336/18870	0.159037	0.220233	0.134159	YWHAZ/APP	2
	BP	GO:0032956	regulation of actin cytoskeleton organization	2/40	337/18870	0.159781	0.221084	0.134678	FLNA/BST2	2
	BP	GO:0060337	type I interferon-mediated signaling pathway	1/40	82/18870	0.160023	0.221084	0.134678	ADAR	1
	BP	GO:0070897	transcription preinitiation complex assembly	1/40	82/18870	0.160023	0.221084	0.134678	TAF6L	1
	BP	GO:0071357	cellular response to type I interferon	1/40	83/18870	0.161811	0.223382	0.136077	ADAR	1
	BP	GO:0007265	Ras protein signal transduction	2/40	341/18870	0.162767	0.224528	0.136776	GABARAP/OGT	2
	BP	GO:0010660	regulation of muscle cell apoptotic process	1/40	84/18870	0.163596	0.225323	0.13726	PPARG	1
	BP	GO:0060395	SMAD protein signal transduction	1/40	84/18870	0.163596	0.225323	0.13726	PPARG	1
	BP	GO:0045089	positive regulation of innate immune response	2/40	343/18870	0.164264	0.226069	0.137714	ITCH/TIFA	2
	BP	GO:0008306	associative learning	1/40	85/18870	0.165376	0.227249	0.138434	APP	1
	BP	GO:0071230	cellular response to amino acid stimulus	1/40	85/18870	0.165376	0.227249	0.138434	SOCS1	1
	BP	GO:0008543	fibroblast growth factor receptor signaling pathway	1/40	86/18870	0.167154	0.228811	0.139385	IQGAP1	1
	BP	GO:0008625	extrinsic apoptotic signaling pathway via death domain receptors	1/40	86/18870	0.167154	0.228811	0.139385	GABARAP	1
	BP	GO:0032418	lysosome localization	1/40	86/18870	0.167154	0.228811	0.139385	MYH9	1
	BP	GO:1901379	regulation of potassium ion transmembrane transport	1/40	86/18870	0.167154	0.228811	0.139385	FLNA	1
	BP	GO:1990849	vacuolar localization	1/40	86/18870	0.167154	0.228811	0.139385	MYH9	1
	BP	GO:0006887	exocytosis	2/40	349/18870	0.16877	0.230179	0.140218	MYH9/ANXA2	2
	BP	GO:0045765	regulation of angiogenesis	2/40	349/18870	0.16877	0.230179	0.140218	STAT3/PPARG	2
	BP	GO:0071277	cellular response to calcium ion	1/40	87/18870	0.168927	0.230179	0.140218	IQGAP1	1
	BP	GO:0071868	cellular response to monoamine stimulus	1/40	87/18870	0.168927	0.230179	0.140218	FLNA	1
	BP	GO:0071870	cellular response to catecholamine stimulus	1/40	87/18870	0.168927	0.230179	0.140218	FLNA	1
	BP	GO:1902369	negative regulation of RNA catabolic process	1/40	87/18870	0.168927	0.230179	0.140218	IGF2BP3	1
	BP	GO:0046330	positive regulation of JNK cascade	1/40	88/18870	0.170697	0.231883	0.141256	APP	1
	BP	GO:0050672	negative regulation of lymphocyte proliferation	1/40	88/18870	0.170697	0.231883	0.141256	ITCH	1
	BP	GO:0098586	cellular response to virus	1/40	88/18870	0.170697	0.231883	0.141256	ADAR	1
	BP	GO:0099072	regulation of postsynaptic membrane neurotransmitter receptor levels	1/40	88/18870	0.170697	0.231883	0.141256	OGT	1
	BP	GO:0070588	calcium ion transmembrane transport	2/40	352/18870	0.171031	0.232161	0.141425	FLNA/ANXA2	2
	BP	GO:1990778	protein localization to cell periphery	2/40	353/18870	0.171786	0.233008	0.141942	OGT/FLNA	2
	BP	GO:0032945	negative regulation of mononuclear cell proliferation	1/40	89/18870	0.172463	0.233147	0.142026	ITCH	1
	BP	GO:0034340	response to type I interferon	1/40	89/18870	0.172463	0.233147	0.142026	ADAR	1
	BP	GO:0046849	bone remodeling	1/40	89/18870	0.172463	0.233147	0.142026	SPP1	1
	BP	GO:0050829	defense response to Gram-negative bacterium	1/40	89/18870	0.172463	0.233147	0.142026	MPEG1	1
	BP	GO:1901342	regulation of vasculature development	2/40	354/18870	0.172542	0.233147	0.142026	STAT3/PPARG	2
	BP	GO:0006094	gluconeogenesis	1/40	90/18870	0.174226	0.234535	0.142871	OGT	1
	BP	GO:0007589	body fluid secretion	1/40	90/18870	0.174226	0.234535	0.142871	VDR	1
	BP	GO:0010657	muscle cell apoptotic process	1/40	90/18870	0.174226	0.234535	0.142871	PPARG	1
	BP	GO:0071867	response to monoamine	1/40	90/18870	0.174226	0.234535	0.142871	FLNA	1
	BP	GO:0071869	response to catecholamine	1/40	90/18870	0.174226	0.234535	0.142871	FLNA	1
	BP	GO:0090287	regulation of cellular response to growth factor stimulus	2/40	357/18870	0.174812	0.235147	0.143244	OGT/PPARG	2
	BP	GO:0006497	protein lipidation	1/40	91/18870	0.175985	0.23619	0.14388	ZDHHC1	1
	BP	GO:0031507	heterochromatin formation	1/40	91/18870	0.175985	0.23619	0.14388	SUZ12	1
	BP	GO:0106027	neuron projection organization	1/40	91/18870	0.175985	0.23619	0.14388	APP	1
	BP	GO:0010639	negative regulation of organelle organization	2/40	363/18870	0.179368	0.239277	0.14576	SEC22B/PPARG	2
	BP	GO:0019319	hexose biosynthetic process	1/40	93/18870	0.179491	0.239277	0.14576	OGT	1
	BP	GO:0032436	positive regulation of proteasomal ubiquitin-dependent protein catabolic process	1/40	93/18870	0.179491	0.239277	0.14576	GABARAP	1
	BP	GO:0032465	regulation of cytokinesis	1/40	93/18870	0.179491	0.239277	0.14576	PKN2	1
	BP	GO:0045185	maintenance of protein location	1/40	93/18870	0.179491	0.239277	0.14576	FLNA	1
	BP	GO:1900182	positive regulation of protein localization to nucleus	1/40	93/18870	0.179491	0.239277	0.14576	FLNA	1
	BP	GO:1903432	regulation of TORC1 signaling	1/40	93/18870	0.179491	0.239277	0.14576	YWHAZ	1
	BP	GO:1904705	regulation of vascular associated smooth muscle cell proliferation	1/40	93/18870	0.179491	0.239277	0.14576	PPARG	1
	BP	GO:2000106	regulation of leukocyte apoptotic process	1/40	93/18870	0.179491	0.239277	0.14576	MIAT	1
	BP	GO:0019646	aerobic electron transport chain	1/40	94/18870	0.181239	0.240888	0.146741	CYCS	1
	BP	GO:0019915	lipid storage	1/40	94/18870	0.181239	0.240888	0.146741	PPARG	1
	BP	GO:0051781	positive regulation of cell division	1/40	94/18870	0.181239	0.240888	0.146741	PKN2	1
	BP	GO:0071229	cellular response to acid chemical	1/40	94/18870	0.181239	0.240888	0.146741	SOCS1	1
	BP	GO:1990874	vascular associated smooth muscle cell proliferation	1/40	95/18870	0.182983	0.243025	0.148043	PPARG	1
	BP	GO:0002449	lymphocyte mediated immunity	2/40	368/18870	0.183179	0.243104	0.148092	IL18/MALT1	2
	BP	GO:0002833	positive regulation of response to biotic stimulus	2/40	369/18870	0.183943	0.243936	0.148599	ITCH/TIFA	2
	BP	GO:0007032	endosome organization	1/40	96/18870	0.184724	0.244246	0.148788	CHMP4B	1
	BP	GO:0051310	metaphase chromosome alignment	1/40	96/18870	0.184724	0.244246	0.148788	CHMP4B	1
	BP	GO:0061912	selective autophagy	1/40	96/18870	0.184724	0.244246	0.148788	OGT	1
	BP	GO:0070664	negative regulation of leukocyte proliferation	1/40	96/18870	0.184724	0.244246	0.148788	ITCH	1
	BP	GO:0006493	protein O-linked glycosylation	1/40	97/18870	0.186461	0.245996	0.149854	OGT	1
	BP	GO:0042158	lipoprotein biosynthetic process	1/40	97/18870	0.186461	0.245996	0.149854	ZDHHC1	1
	BP	GO:0061337	cardiac conduction	1/40	97/18870	0.186461	0.245996	0.149854	FLNA	1
	BP	GO:0006066	alcohol metabolic process	2/40	373/18870	0.187003	0.246529	0.150178	LDLR/APP	2
	BP	GO:0008593	regulation of Notch signaling pathway	1/40	98/18870	0.188195	0.247551	0.150801	STAT3	1
	BP	GO:0048661	positive regulation of smooth muscle cell proliferation	1/40	98/18870	0.188195	0.247551	0.150801	IL18	1
	BP	GO:1901992	positive regulation of mitotic cell cycle phase transition	1/40	98/18870	0.188195	0.247551	0.150801	APP	1
	BP	GO:0006644	phospholipid metabolic process	2/40	375/18870	0.188536	0.247818	0.150963	LDLR/SOCS1	2
	BP	GO:0003300	cardiac muscle hypertrophy	1/40	99/18870	0.189924	0.248545	0.151406	PPARG	1
	BP	GO:0010596	negative regulation of endothelial cell migration	1/40	99/18870	0.189924	0.248545	0.151406	PPARG	1
	BP	GO:0030101	natural killer cell activation	1/40	99/18870	0.189924	0.248545	0.151406	IL18	1
	BP	GO:0038202	TORC1 signaling	1/40	99/18870	0.189924	0.248545	0.151406	YWHAZ	1
	BP	GO:0098869	cellular oxidant detoxification	1/40	99/18870	0.189924	0.248545	0.151406	HP	1
	BP	GO:1903312	negative regulation of mRNA metabolic process	1/40	99/18870	0.189924	0.248545	0.151406	IGF2BP3	1
	BP	GO:0000041	transition metal ion transport	1/40	100/18870	0.191651	0.249523	0.152002	SLC30A7	1
	BP	GO:0018107	peptidyl-threonine phosphorylation	1/40	100/18870	0.191651	0.249523	0.152002	APP	1
	BP	GO:0019217	regulation of fatty acid metabolic process	1/40	100/18870	0.191651	0.249523	0.152002	PPARG	1
	BP	GO:0034446	substrate adhesion-dependent cell spreading	1/40	100/18870	0.191651	0.249523	0.152002	FLNA	1
	BP	GO:0070828	heterochromatin organization	1/40	100/18870	0.191651	0.249523	0.152002	SUZ12	1
	BP	GO:0071901	negative regulation of protein serine/threonine kinase activity	1/40	100/18870	0.191651	0.249523	0.152002	PPARG	1
	BP	GO:2000177	regulation of neural precursor cell proliferation	1/40	100/18870	0.191651	0.249523	0.152002	FLNA	1
	BP	GO:0001818	negative regulation of cytokine production	2/40	381/18870	0.193146	0.251287	0.153076	ITCH/BST2	2
	BP	GO:0042542	response to hydrogen peroxide	1/40	101/18870	0.193373	0.251399	0.153145	HP	1
	BP	GO:0014897	striated muscle hypertrophy	1/40	102/18870	0.195092	0.252165	0.153611	PPARG	1
	BP	GO:0019080	viral gene expression	1/40	102/18870	0.195092	0.252165	0.153611	TRIM21	1
	BP	GO:0031123	RNA 3'-end processing	1/40	102/18870	0.195092	0.252165	0.153611	APP	1
	BP	GO:0042773	ATP synthesis coupled electron transport	1/40	102/18870	0.195092	0.252165	0.153611	CYCS	1
	BP	GO:0042775	mitochondrial ATP synthesis coupled electron transport	1/40	102/18870	0.195092	0.252165	0.153611	CYCS	1
	BP	GO:0043266	regulation of potassium ion transport	1/40	102/18870	0.195092	0.252165	0.153611	FLNA	1
	BP	GO:0046364	monosaccharide biosynthetic process	1/40	102/18870	0.195092	0.252165	0.153611	OGT	1
	BP	GO:0070167	regulation of biomineral tissue development	1/40	102/18870	0.195092	0.252165	0.153611	VDR	1
	BP	GO:0008544	epidermis development	2/40	385/18870	0.196228	0.253449	0.154394	IL18/VDR	2
	BP	GO:0010906	regulation of glucose metabolic process	1/40	103/18870	0.196808	0.253465	0.154403	OGT	1
	BP	GO:0015914	phospholipid transport	1/40	103/18870	0.196808	0.253465	0.154403	LDLR	1
	BP	GO:0032677	regulation of interleukin-8 production	1/40	103/18870	0.196808	0.253465	0.154403	STAT3	1
	BP	GO:1901655	cellular response to ketone	1/40	103/18870	0.196808	0.253465	0.154403	SPP1	1
	BP	GO:0010389	regulation of G2/M transition of mitotic cell cycle	1/40	104/18870	0.19852	0.254567	0.155075	APP	1
	BP	GO:0014896	muscle hypertrophy	1/40	104/18870	0.19852	0.254567	0.155075	PPARG	1
	BP	GO:0019218	regulation of steroid metabolic process	1/40	104/18870	0.19852	0.254567	0.155075	LDLR	1
	BP	GO:0032637	interleukin-8 production	1/40	104/18870	0.19852	0.254567	0.155075	STAT3	1
	BP	GO:0033138	positive regulation of peptidyl-serine phosphorylation	1/40	104/18870	0.19852	0.254567	0.155075	APP	1
	BP	GO:0090100	positive regulation of transmembrane receptor protein serine/threonine kinase signaling pathway	1/40	104/18870	0.19852	0.254567	0.155075	PPARG	1
	BP	GO:0046486	glycerolipid metabolic process	2/40	390/18870	0.20009	0.256022	0.155961	LDLR/SOCS1	2
	BP	GO:0042102	positive regulation of T cell proliferation	1/40	105/18870	0.200228	0.256022	0.155961	IL18	1
	BP	GO:0043255	regulation of carbohydrate biosynthetic process	1/40	105/18870	0.200228	0.256022	0.155961	OGT	1
	BP	GO:0070252	actin-mediated cell contraction	1/40	105/18870	0.200228	0.256022	0.155961	FLNA	1
	BP	GO:0002532	production of molecular mediator involved in inflammatory response	1/40	106/18870	0.201933	0.256914	0.156504	STAT3	1
	BP	GO:0006641	triglyceride metabolic process	1/40	106/18870	0.201933	0.256914	0.156504	LDLR	1
	BP	GO:0030316	osteoclast differentiation	1/40	106/18870	0.201933	0.256914	0.156504	ANXA2	1
	BP	GO:0035303	regulation of dephosphorylation	1/40	106/18870	0.201933	0.256914	0.156504	IQGAP1	1
	BP	GO:0046425	regulation of receptor signaling pathway via JAK-STAT	1/40	106/18870	0.201933	0.256914	0.156504	SOCS1	1
	BP	GO:0048709	oligodendrocyte differentiation	1/40	106/18870	0.201933	0.256914	0.156504	SUZ12	1
	BP	GO:0060291	long-term synaptic potentiation	1/40	106/18870	0.201933	0.256914	0.156504	APP	1
	BP	GO:0002526	acute inflammatory response	1/40	107/18870	0.203634	0.258526	0.157486	HP	1
	BP	GO:0032231	regulation of actin filament bundle assembly	1/40	107/18870	0.203634	0.258526	0.157486	FLNA	1
	BP	GO:0060079	excitatory postsynaptic potential	1/40	107/18870	0.203634	0.258526	0.157486	APP	1
	BP	GO:0050900	leukocyte migration	2/40	396/18870	0.204737	0.259742	0.158227	MYH9/APP	2
	BP	GO:0051303	establishment of chromosome localization	1/40	108/18870	0.205332	0.260311	0.158573	CHMP4B	1
	BP	GO:0007040	lysosome organization	1/40	109/18870	0.207026	0.261715	0.159429	CHMP4B	1
	BP	GO:0046822	regulation of nucleocytoplasmic transport	1/40	109/18870	0.207026	0.261715	0.159429	FLNA	1
	BP	GO:0061387	regulation of extent of cell growth	1/40	109/18870	0.207026	0.261715	0.159429	SPP1	1
	BP	GO:0080171	lytic vacuole organization	1/40	109/18870	0.207026	0.261715	0.159429	CHMP4B	1
	BP	GO:0001708	cell fate specification	1/40	110/18870	0.208717	0.262921	0.160164	MIAT	1
	BP	GO:0008637	apoptotic mitochondrial changes	1/40	110/18870	0.208717	0.262921	0.160164	PLAUR	1
	BP	GO:0014013	regulation of gliogenesis	1/40	110/18870	0.208717	0.262921	0.160164	LDLR	1
	BP	GO:0018210	peptidyl-threonine modification	1/40	110/18870	0.208717	0.262921	0.160164	APP	1
	BP	GO:0045445	myoblast differentiation	1/40	110/18870	0.208717	0.262921	0.160164	IL18	1
	BP	GO:0001938	positive regulation of endothelial cell proliferation	1/40	111/18870	0.210404	0.264115	0.160891	STAT3	1
	BP	GO:0031341	regulation of cell killing	1/40	111/18870	0.210404	0.264115	0.160891	CFH	1
	BP	GO:0033209	tumor necrosis factor-mediated signaling pathway	1/40	111/18870	0.210404	0.264115	0.160891	FOXO3	1
	BP	GO:0060840	artery development	1/40	111/18870	0.210404	0.264115	0.160891	LDLR	1
	BP	GO:1902106	negative regulation of leukocyte differentiation	1/40	111/18870	0.210404	0.264115	0.160891	SOCS1	1
	BP	GO:0006367	transcription initiation at RNA polymerase II promoter	1/40	112/18870	0.212088	0.266041	0.162064	TAF6L	1
	BP	GO:0030900	forebrain development	2/40	407/18870	0.213291	0.267363	0.162869	FLNA/APP	2
	BP	GO:0032355	response to estradiol	1/40	113/18870	0.213768	0.267397	0.16289	STAT3	1
	BP	GO:1904035	regulation of epithelial cell apoptotic process	1/40	113/18870	0.213768	0.267397	0.16289	ADAR	1
	BP	GO:2000060	positive regulation of ubiquitin-dependent protein catabolic process	1/40	113/18870	0.213768	0.267397	0.16289	GABARAP	1
	BP	GO:0140694	non-membrane-bounded organelle assembly	2/40	408/18870	0.214071	0.267588	0.163007	CHMP4B/FLNA	2
	BP	GO:0042752	regulation of circadian rhythm	1/40	114/18870	0.215444	0.268929	0.163823	PPARG	1
	BP	GO:2001243	negative regulation of intrinsic apoptotic signaling pathway	1/40	114/18870	0.215444	0.268929	0.163823	PLAUR	1
	BP	GO:0044344	cellular response to fibroblast growth factor stimulus	1/40	115/18870	0.217118	0.270073	0.16452	IQGAP1	1
	BP	GO:0048259	regulation of receptor-mediated endocytosis	1/40	115/18870	0.217118	0.270073	0.16452	ANXA2	1
	BP	GO:0048640	negative regulation of developmental growth	1/40	115/18870	0.217118	0.270073	0.16452	SPP1	1
	BP	GO:0062014	negative regulation of small molecule metabolic process	1/40	115/18870	0.217118	0.270073	0.16452	STAT3	1
	BP	GO:0099565	chemical synaptic transmission, postsynaptic	1/40	115/18870	0.217118	0.270073	0.16452	APP	1
	BP	GO:0006368	transcription elongation by RNA polymerase II	1/40	116/18870	0.218787	0.271205	0.16521	TCEA3	1
	BP	GO:0010633	negative regulation of epithelial cell migration	1/40	116/18870	0.218787	0.271205	0.16521	PPARG	1
	BP	GO:0015908	fatty acid transport	1/40	116/18870	0.218787	0.271205	0.16521	PPARG	1
	BP	GO:0050000	chromosome localization	1/40	116/18870	0.218787	0.271205	0.16521	CHMP4B	1
	BP	GO:1902749	regulation of cell cycle G2/M phase transition	1/40	116/18870	0.218787	0.271205	0.16521	APP	1
	BP	GO:1901800	positive regulation of proteasomal protein catabolic process	1/40	117/18870	0.220454	0.273081	0.166353	GABARAP	1
	BP	GO:1903707	negative regulation of hemopoiesis	1/40	118/18870	0.222116	0.27495	0.167491	SOCS1	1
	BP	GO:0031644	regulation of nervous system process	1/40	119/18870	0.223776	0.276047	0.168159	APP	1
	BP	GO:0032609	type II interferon production	1/40	119/18870	0.223776	0.276047	0.168159	IL18	1
	BP	GO:0032649	regulation of type II interferon production	1/40	119/18870	0.223776	0.276047	0.168159	IL18	1
	BP	GO:1901989	positive regulation of cell cycle phase transition	1/40	119/18870	0.223776	0.276047	0.168159	APP	1
	BP	GO:1990748	cellular detoxification	1/40	119/18870	0.223776	0.276047	0.168159	HP	1
	BP	GO:0016570	histone modification	1/40	120/18870	0.225432	0.277323	0.168937	OGT	1
	BP	GO:0045814	negative regulation of gene expression, epigenetic	1/40	120/18870	0.225432	0.277323	0.168937	SUZ12	1
	BP	GO:0071346	cellular response to type II interferon	1/40	120/18870	0.225432	0.277323	0.168937	PPARG	1
	BP	GO:0072009	nephron epithelium development	1/40	120/18870	0.225432	0.277323	0.168937	IQGAP1	1
	BP	GO:0007059	chromosome segregation	2/40	424/18870	0.226582	0.278546	0.169682	CHMP4B/FLNA	2
	BP	GO:0030278	regulation of ossification	1/40	121/18870	0.227084	0.278587	0.169707	VDR	1
	BP	GO:0030510	regulation of BMP signaling pathway	1/40	121/18870	0.227084	0.278587	0.169707	PPARG	1
	BP	GO:0071887	leukocyte apoptotic process	1/40	121/18870	0.227084	0.278587	0.169707	MIAT	1
	BP	GO:0022612	gland morphogenesis	1/40	122/18870	0.228733	0.280225	0.170705	VDR	1
	BP	GO:0032874	positive regulation of stress-activated MAPK cascade	1/40	122/18870	0.228733	0.280225	0.170705	APP	1
	BP	GO:0007613	memory	1/40	123/18870	0.230378	0.281469	0.171462	LDLR	1
	BP	GO:0010811	positive regulation of cell-substrate adhesion	1/40	123/18870	0.230378	0.281469	0.171462	FLNA	1
	BP	GO:0030282	bone mineralization	1/40	123/18870	0.230378	0.281469	0.171462	VDR	1
	BP	GO:0071774	response to fibroblast growth factor	1/40	123/18870	0.230378	0.281469	0.171462	IQGAP1	1
	BP	GO:0022904	respiratory electron transport chain	1/40	124/18870	0.232021	0.282894	0.17233	CYCS	1
	BP	GO:0070304	positive regulation of stress-activated protein kinase signaling cascade	1/40	124/18870	0.232021	0.282894	0.17233	APP	1
	BP	GO:0072676	lymphocyte migration	1/40	124/18870	0.232021	0.282894	0.17233	APP	1
	BP	GO:0002698	negative regulation of immune effector process	1/40	125/18870	0.233659	0.284503	0.173311	BST2	1
	BP	GO:0071675	regulation of mononuclear cell migration	1/40	125/18870	0.233659	0.284503	0.173311	APP	1
	BP	GO:0043200	response to amino acid	1/40	126/18870	0.235295	0.286299	0.174405	SOCS1	1
	BP	GO:0021987	cerebral cortex development	1/40	127/18870	0.236926	0.287696	0.175256	FLNA	1
	BP	GO:0051028	mRNA transport	1/40	127/18870	0.236926	0.287696	0.175256	IGF2BP3	1
	BP	GO:0090288	negative regulation of cellular response to growth factor stimulus	1/40	127/18870	0.236926	0.287696	0.175256	PPARG	1
	BP	GO:0034470	ncRNA processing	2/40	439/18870	0.238367	0.288888	0.175982	STAT3/ADAR	2
	BP	GO:0010951	negative regulation of endopeptidase activity	1/40	128/18870	0.238555	0.288888	0.175982	PLAUR	1
	BP	GO:0097237	cellular response to toxic substance	1/40	128/18870	0.238555	0.288888	0.175982	HP	1
	BP	GO:0098773	skin epidermis development	1/40	128/18870	0.238555	0.288888	0.175982	IL18	1
	BP	GO:0042391	regulation of membrane potential	2/40	440/18870	0.239154	0.289417	0.176304	FLNA/APP	2
	BP	GO:0000280	nuclear division	2/40	441/18870	0.239941	0.290173	0.176765	CHMP4B/FLNA	2
	BP	GO:0014902	myotube differentiation	1/40	130/18870	0.241802	0.292225	0.178015	MYH9	1
	BP	GO:0006661	phosphatidylinositol biosynthetic process	1/40	131/18870	0.24342	0.293783	0.178964	SOCS1	1
	BP	GO:0098661	inorganic anion transmembrane transport	1/40	131/18870	0.24342	0.293783	0.178964	VDR	1
	BP	GO:0006888	endoplasmic reticulum to Golgi vesicle-mediated transport	1/40	132/18870	0.245035	0.295532	0.180029	SEC22B	1
	BP	GO:0007409	axonogenesis	2/40	448/18870	0.245457	0.295841	0.180217	SPP1/APP	2
	BP	GO:0030879	mammary gland development	1/40	133/18870	0.246647	0.296874	0.180847	VDR	1
	BP	GO:0048593	camera-type eye morphogenesis	1/40	133/18870	0.246647	0.296874	0.180847	STAT3	1
	BP	GO:0006639	acylglycerol metabolic process	1/40	134/18870	0.248255	0.298408	0.181781	LDLR	1
	BP	GO:0007041	lysosomal transport	1/40	134/18870	0.248255	0.298408	0.181781	CHMP4B	1
	BP	GO:0010975	regulation of neuron projection development	2/40	453/18870	0.249401	0.299583	0.182497	FLNA/SPP1	2
	BP	GO:0006354	DNA-templated transcription elongation	1/40	135/18870	0.24986	0.299731	0.182587	TCEA3	1
	BP	GO:0006638	neutral lipid metabolic process	1/40	135/18870	0.24986	0.299731	0.182587	LDLR	1
	BP	GO:0051209	release of sequestered calcium ion into cytosol	1/40	136/18870	0.251462	0.30145	0.183634	FLNA	1
	BP	GO:0010466	negative regulation of peptidase activity	1/40	137/18870	0.25306	0.302756	0.18443	PLAUR	1
	BP	GO:0051283	negative regulation of sequestering of calcium ion	1/40	137/18870	0.25306	0.302756	0.18443	FLNA	1
	BP	GO:1904375	regulation of protein localization to cell periphery	1/40	137/18870	0.25306	0.302756	0.18443	OGT	1
	BP	GO:0007098	centrosome cycle	1/40	138/18870	0.254655	0.304256	0.185344	CHMP4B	1
	BP	GO:0033135	regulation of peptidyl-serine phosphorylation	1/40	138/18870	0.254655	0.304256	0.185344	APP	1
	BP	GO:0051282	regulation of sequestering of calcium ion	1/40	139/18870	0.256246	0.305544	0.186128	FLNA	1
	BP	GO:0060048	cardiac muscle contraction	1/40	139/18870	0.256246	0.305544	0.186128	FLNA	1
	BP	GO:1903052	positive regulation of proteolysis involved in protein catabolic process	1/40	139/18870	0.256246	0.305544	0.186128	GABARAP	1
	BP	GO:0000086	G2/M transition of mitotic cell cycle	1/40	140/18870	0.257835	0.306619	0.186783	APP	1
	BP	GO:0001909	leukocyte mediated cytotoxicity	1/40	140/18870	0.257835	0.306619	0.186783	IL18	1
	BP	GO:0008360	regulation of cell shape	1/40	140/18870	0.257835	0.306619	0.186783	MYH9	1
	BP	GO:0070555	response to interleukin-1	1/40	140/18870	0.257835	0.306619	0.186783	APP	1
	BP	GO:0007015	actin filament organization	2/40	464/18870	0.258086	0.306714	0.186841	IQGAP1/FLNA	2
	BP	GO:0001101	response to acid chemical	1/40	141/18870	0.25942	0.307684	0.187432	SOCS1	1
	BP	GO:0045727	positive regulation of translation	1/40	141/18870	0.25942	0.307684	0.187432	OGT	1
	BP	GO:1904064	positive regulation of cation transmembrane transport	1/40	141/18870	0.25942	0.307684	0.187432	FLNA	1
	BP	GO:0043405	regulation of MAP kinase activity	1/40	142/18870	0.261001	0.309354	0.188449	PPARG	1
	BP	GO:0051208	sequestering of calcium ion	1/40	143/18870	0.26258	0.311018	0.189463	FLNA	1
	BP	GO:0044772	mitotic cell cycle phase transition	2/40	470/18870	0.262828	0.311106	0.189517	CHMP4B/APP	2
	BP	GO:0006997	nucleus organization	1/40	144/18870	0.264155	0.311437	0.189718	CHMP4B	1
	BP	GO:0010565	regulation of cellular ketone metabolic process	1/40	144/18870	0.264155	0.311437	0.189718	PPARG	1
	BP	GO:0050714	positive regulation of protein secretion	1/40	144/18870	0.264155	0.311437	0.189718	PPARG	1
	BP	GO:0050852	T cell receptor signaling pathway	1/40	144/18870	0.264155	0.311437	0.189718	MALT1	1
	BP	GO:0051592	response to calcium ion	1/40	144/18870	0.264155	0.311437	0.189718	IQGAP1	1
	BP	GO:1904019	epithelial cell apoptotic process	1/40	144/18870	0.264155	0.311437	0.189718	ADAR	1
	BP	GO:0030534	adult behavior	1/40	145/18870	0.265727	0.312877	0.190595	APP	1
	BP	GO:0050671	positive regulation of lymphocyte proliferation	1/40	145/18870	0.265727	0.312877	0.190595	IL18	1
	BP	GO:0043410	positive regulation of MAPK cascade	2/40	474/18870	0.26599	0.312981	0.190659	IQGAP1/APP	2
	BP	GO:0001508	action potential	1/40	146/18870	0.267295	0.313896	0.191216	FLNA	1
	BP	GO:0045598	regulation of fat cell differentiation	1/40	146/18870	0.267295	0.313896	0.191216	PPARG	1
	BP	GO:0046434	organophosphate catabolic process	1/40	146/18870	0.267295	0.313896	0.191216	LDLR	1
	BP	GO:1903829	positive regulation of protein localization	2/40	476/18870	0.267572	0.314014	0.191288	FLNA/PPARG	2
	BP	GO:0032006	regulation of TOR signaling	1/40	147/18870	0.26886	0.314699	0.191705	YWHAZ	1
	BP	GO:0043543	protein acylation	1/40	147/18870	0.26886	0.314699	0.191705	ZDHHC1	1
	BP	GO:0071456	cellular response to hypoxia	1/40	147/18870	0.26886	0.314699	0.191705	PPARG	1
	BP	GO:2000377	regulation of reactive oxygen species metabolic process	1/40	147/18870	0.26886	0.314699	0.191705	HP	1
	BP	GO:0008380	RNA splicing	2/40	478/18870	0.269153	0.314835	0.191788	TAF6L/SNRPN	2
	BP	GO:0006119	oxidative phosphorylation	1/40	148/18870	0.270422	0.315699	0.192314	CYCS	1
	BP	GO:0032946	positive regulation of mononuclear cell proliferation	1/40	148/18870	0.270422	0.315699	0.192314	IL18	1
	BP	GO:0060078	regulation of postsynaptic membrane potential	1/40	148/18870	0.270422	0.315699	0.192314	APP	1
	BP	GO:0002687	positive regulation of leukocyte migration	1/40	149/18870	0.271981	0.317311	0.193297	APP	1
	BP	GO:0007612	learning	1/40	150/18870	0.273537	0.318087	0.193769	APP	1
	BP	GO:0008584	male gonad development	1/40	150/18870	0.273537	0.318087	0.193769	FLNA	1
	BP	GO:0016525	negative regulation of angiogenesis	1/40	150/18870	0.273537	0.318087	0.193769	PPARG	1
	BP	GO:0045667	regulation of osteoblast differentiation	1/40	150/18870	0.273537	0.318087	0.193769	PPARG	1
	BP	GO:0072073	kidney epithelium development	1/40	150/18870	0.273537	0.318087	0.193769	IQGAP1	1
	BP	GO:0023061	signal release	2/40	484/18870	0.273898	0.318299	0.193898	PPARG/SPP1	2
	BP	GO:0046546	development of primary male sexual characteristics	1/40	151/18870	0.275089	0.319475	0.194615	FLNA	1
	BP	GO:0015748	organophosphate ester transport	1/40	152/18870	0.276638	0.320857	0.195456	LDLR	1
	BP	GO:2000181	negative regulation of blood vessel morphogenesis	1/40	152/18870	0.276638	0.320857	0.195456	PPARG	1
	BP	GO:0030183	B cell differentiation	1/40	153/18870	0.278184	0.322022	0.196166	MALT1	1
	BP	GO:0043535	regulation of blood vessel endothelial cell migration	1/40	153/18870	0.278184	0.322022	0.196166	PPARG	1
	BP	GO:1901343	negative regulation of vasculature development	1/40	153/18870	0.278184	0.322022	0.196166	PPARG	1
	BP	GO:0007264	small GTPase mediated signal transduction	2/40	491/18870	0.279433	0.32297	0.196744	GABARAP/OGT	2
	BP	GO:0006352	DNA-templated transcription initiation	1/40	154/18870	0.279726	0.32297	0.196744	TAF6L	1
	BP	GO:0008037	cell recognition	1/40	154/18870	0.279726	0.32297	0.196744	APP	1
	BP	GO:0031023	microtubule organizing center organization	1/40	154/18870	0.279726	0.32297	0.196744	CHMP4B	1
	BP	GO:0044839	cell cycle G2/M phase transition	1/40	155/18870	0.281266	0.324118	0.197443	APP	1
	BP	GO:0045807	positive regulation of endocytosis	1/40	155/18870	0.281266	0.324118	0.197443	ANXA2	1
	BP	GO:0046488	phosphatidylinositol metabolic process	1/40	155/18870	0.281266	0.324118	0.197443	SOCS1	1
	BP	GO:0002181	cytoplasmic translation	1/40	156/18870	0.282802	0.325049	0.19801	RPL27A	1
	BP	GO:0030010	establishment of cell polarity	1/40	156/18870	0.282802	0.325049	0.19801	MYH9	1
	BP	GO:0048754	branching morphogenesis of an epithelial tube	1/40	156/18870	0.282802	0.325049	0.19801	VDR	1
	BP	GO:0072006	nephron development	1/40	156/18870	0.282802	0.325049	0.19801	IQGAP1	1
[truncated: 679 more rows]

## Sheet: S4
	Table S4. Intersection gene KEGG enrichment analysis
[truncated: 130 more rows]

## Sheet: S5
	Table S5A. Genes of sepsis models with different algorithm combinations
[truncated: 1,871 more rows]

[truncated: 2 more sheets: S6, S7]
